# Supplementary material for: Latency-associated DNA methylation patterns among HIV-1 infected individuals with distinct disease progression courses or antiretroviral virologic response
Source: Sci Rep. 2021 Nov 26;11:22993. doi: 10.1038/s41598-021-02463-0 (PMC8626465; doi:10.1038/s41598-021-02463-0)
Supplement: Supplementary file 3 — Supplementary Information 3. [file 41598_2021_2463_MOESM3_ESM.xlsx]

## Sheet: all.beta.rpc.cells
samples	CD8T	CD4T	NK	Bcell	Mono	Gran
CT2	0.0210419	0.305142	0	0.136612	0.537205	0
CT3	0.181656	0.267084	0	0.119219	0.43204	0
CT4	0.0705035	0.320583	0	0.121619	0.487294	0
CT5	0.117489	0.502266	0	0.255589	0.124656	0
CT6	0.0655977	0.307192	0	0.0716449	0.555565	0
CT7	0	0.457183	0	0.0945396	0.448277	0
EC_1	0.262182	0.195747	0	0.14207	0.400002	0
EC_2	0.113644	0.445355	0	0.0777739	0.363228	0
LTNP_1	0.261981	0.338344	0	0.187549	0	0.212126
LTNP_2	0.475929	0.332528	0	0.18869	0.00285255	0
LTNP_3	0.252444	0.195615	0	0.157492	0.394449	0
LTNP_4	0.281887	0.324305	0	0.175925	0.217883	0
LTNP_5	0.126266	0.528602	0	0.0864186	0.258713	0
LTNP_6	0.190931	0.29063	0	0.0451184	0.473321	0
R_1	0.533113	0.0022299	0	0.255824	0.208833	0
R_2	0.214742	0.202921	0	0.268622	0	0.313715
R_3	0.154135	0.308444	0	0.0709666	0.466454	0
R_4	0.105031	0.558629	0	0.231817	0.104523	0
R_5	0.227072	0.187912	0	0.244707	0.186523	0.153785
R_6	0.238543	0.244631	0	0.223065	0.29376	0
R_7	0.142653	0.296327	0	0.145769	0.415251	0
VF_1	0.507159	0.202757	0	0.194102	0.0959815	0
VF_2	0	0.359576	0	0.220963	0.419462	0
VF_3	0.49096	0	0	0.140337	0.368702	0
VF_4	0.22189	0.102683	0	0.212627	0.4628	0
VF_5	0.197856	0.400573	0	0.103245	0.298326	0
VF_6	0.564221	0.00979495	0	0.239937	0.186047	0
VF_7	0.137105	0.203677	0.0343929	0.082068	0.542757	0
