# Supplementary material for: Latency-associated DNA methylation patterns among HIV-1 infected individuals with distinct disease progression courses or antiretroviral virologic response
Source: Sci Rep. 2021 Nov 26;11:22993. doi: 10.1038/s41598-021-02463-0 (PMC8626465; doi:10.1038/s41598-021-02463-0)
Supplement: Supplementary file 4 — Supplementary Information 4. [file 41598_2021_2463_MOESM4_ESM.xls]

## Sheet: Report_Samples
Final Alignment Report
Bismark report (version: v0.19.1)
Bismark was run with Bowtie 2 against the bisulfite genome of /mnt/data2/lbcb/reference/grch38/ with the specified options: -q -L 19 --score-min L,0,-0.2 -p 4 --reorder --ignore-quals --no-mixed --no-discordant --dovetail --maxins 500
Option '--directional' specified (default mode): alignments to complementary strands (CTOT, CTOB) were ignored (i.e. not performed)
Final Alignment report	CT2	CT3	CT4	CT5	CT6	CT7	EC_1	EC_2	LTNP_1	LTNP_2	LTNP_3	LTNP_4	LTNP_5	LTNP_6	VR_1	VR_2	VR_3	VR_4	VR_5	VR_6	VR_7	VF_1	VF_2	VF_3	VF_4	VF_5	VF_6	VF_7
======================
Sequence pairs analysed in total:	75795648	94399443	80086748	79415613	88463081	76209574	81762748	73691929	42774664	70214120	43055432	72109959	94827760	92990225	81180747	41870343	103526872	87854167	78420054	70855150	76417721	84127148	82780569	90262797	88034488	91088176	70670117	84413161
Number of paired-end alignments with a unique best hit:	65826787	81818555	69617394	68958488	76659216	66339147	64266827	57192457	34250475	58042939	35339181	59296536	75585740	72425283	69746116	31684519	89927247	70695532	63460432	56459199	66271447	72372892	71713969	78226433	76334313	70450906	56463752	73318177
Mapping efficiency:	0.868	0.867	0.869	0.868	0.867	0.87	0.786	0.776	0.801	0.827	0.821	0.822	0.797	0.779	0.859	0.757	0.869	0.805	0.809	0.797	0.867	0.86	0.866	0.867	0.867	0.773	0.799	0.869
Sequence pairs with no alignments under any condition:	8526397	10693283	8860496	8932797	10053563	8339231	16411102	15516602	7914578	11200222	7100052	11825089	17949451	19279993	9837977	9610222	11529197	15992534	13847491	13352086	8664017	10170174	9393978	10196999	10076646	19394597	13181043	9365709
Sequence pairs did not map uniquely:	1442464	1887605	1608858	1524328	1750302	1531196	1084819	982870	609611	970959	616199	988334	1292569	1284949	1596654	575602	2070428	1166101	1112131	1043865	1482257	1584082	1672622	1839365	1623529	1242673	1025322	1729275
Sequence pairs which were discarded because genomic sequence could not be extracted:	1	8	17	0	7	1	11	11	2	0	0	1	1	6	3	0	10	2	0	3	9	23	16	31	1	5	1	7
Number of sequence pairs with unique best (first) alignment came from the bowtie output:
CT/GA/CT: ((converted) top strand)	2647860	3247805	2748225	2738291	3090745	2486962	1605272	1370418	851408	1513041	868434	1474567	1899399	1762730	2772864	717003	3514122	1678804	1514046	1336711	2576207	2794840	2845191	3109504	3045124	1722782	1429738	2852909
GA/CT/CT: (complementary to (converted) top strand)	0	0	0	0	0	0	0	0	0	0	0	0	0	0	0	0	0	0	0	0	0	0	0	0	0	0	0	0
GA/CT/GA: (complementary to (converted) bottom strand)	0	0	0	0	0	0	0	0	0	0	0	0	0	0	0	0	0	0	0	0	0	0	0	0	0	0	0	0
CT/GA/GA: ((converted) bottom strand)	63178926	78570742	66869152	66220197	73568464	63852184	62661544	55822028	33399065	56529898	34470747	57821968	73686340	70662547	66973249	30967516	86413115	69016726	61946386	55122485	63695231	69578029	68868762	75116898	73289188	68728119	55034013	70465261
Number of alignments to (merely theoretical) complementary strands being rejected in total:	0	0	0	0	0	0	0	0	0	0	0	0	0	0	0	0	0	0	0	0	0	0	0	0	0	0	0	0
Final Cytosine Methylation Report
=================================
Total number of C's analysed:	3071819132	3861403240	3269603058	3226228436	3589876885	3125598308	3051539312	2719907233	1656957075	2774878057	1708597440	2847437440	3620798240	3505599058	3273037197	1537019575	4239664378	3387253340	3056184813	2765981672	3121575526	3399277483	3364666647	3699260122	3581437898	3413861993	2727916405	3456846858
Total methylated C's in CpG context:	172899902	220720973	191478380	183056978	205776841	179135587	165672372	149393986	94730600	154506696	90661148	156334938	195827152	188377650	185411753	87997760	242868791	185911996	169742526	158132033	178330545	199348397	193002292	212776880	207305488	192680939	159699761	205091081
Total methylated C's in CHG context:	7986201	10096309	9373607	8720357	10508799	8060670	10880259	9992360	3739178	6398203	3751823	10377465	14064609	12967456	8492913	3385897	11010321	7131612	6099739	7494647	8066161	15061523	14439248	14348853	15966744	9509052	7383616	15301702
Total methylated C's in CHH context:	19671955	24460860	22508657	21099438	25251268	19194718	26849342	24544245	8796759	15195690	9006857	25300549	34594615	31503193	20457371	7713208	26487232	17214289	14324310	17595218	19337388	35799744	34285750	33739622	37923337	22619755	16814670	36004655
Total methylated C's in Unknown context:	20599	25318	21321	20561	24059	20108	47780	52899	34772	34815	22852	40355	48537	64832	20813	41074	28886	58651	54765	63046	20422	25993	25632	27001	25404	90010	53693	26313
Total unmethylated C's in CpG context:	166184196	220182206	184041479	180752738	205670307	182974158	163878273	145784674	99556356	161527478	103726215	158047684	199712279	201347986	184958209	101176913	241911324	196156815	187554258	169139218	177210210	187412469	190503417	215886083	201252392	198001249	172694241	194312800
Total unmethylated C's in CHG context:	752990812	953190688	810601877	796927403	890685180	777177129	737392307	656452129	412610629	686854574	419565786	690120776	873590427	849789188	809116521	386821191	1050783242	829508472	757260087	683246336	772516910	835654448	828624083	916520364	880995689	838389350	685876556	854327412
Total unmethylated C's in CHH context:	1952086066	2432752204	2051599058	2035671522	2251984490	1959056046	1946866759	1733739839	1037523553	1750395416	1081885611	1807256028	2303009158	2221613585	2064600430	949924606	2666603468	2151330156	1921203893	1730374220	1966114312	2126000902	2103811857	2305988320	2237994248	2152661648	1685447561	2151809208
Total unmethylated C's in Unknown context:	2383246	2953458	2493086	2451664	2673913	2378588	1971567	1806805	1127793	1813529	1092105	1839330	2360957	2301555	2500248	1140815	3250892	2427331	2227500	2013851	2401660	2541980	2556114	2821880	2665693	2390766	1856307	2590206
C methylated in CpG context:	0.51	0.501	0.51	0.503	0.5	0.495	0.503	0.506	0.488	0.489	0.466	0.497	0.495	0.483	0.501	0.465	0.501	0.487	0.475	0.483	0.502	0.515	0.503	0.496	0.507	0.493	0.48	0.513
C methylated in CHG context:	0.01	0.01	0.011	0.011	0.012	0.01	0.015	0.015	0.009	0.009	0.009	0.015	0.016	0.015	0.01	0.009	0.01	0.009	0.008	0.011	0.01	0.018	0.017	0.015	0.018	0.011	0.011	0.018
C methylated in CHH context:	0.01	0.01	0.011	0.01	0.011	0.01	0.014	0.014	0.008	0.009	0.008	0.014	0.015	0.014	0.01	0.008	0.01	0.008	0.007	0.01	0.01	0.017	0.016	0.014	0.017	0.01	0.01	0.016
C methylated in unknown context (CN or CHN):	0.009	0.008	0.008	0.008	0.009	0.008	0.024	0.028	0.03	0.019	0.02	0.021	0.02	0.027	0.008	0.035	0.009	0.024	0.024	0.03	0.008	0.01	0.01	0.009	0.009	0.036	0.028	0.01
Conversion Statistics: average conversion rate	99.0438	99.0373	98.9547	99.0102	98.9274	99.0639	98.6556	98.6167	99.1824	99.1485	99.1883	98.6248	98.5313	98.6102	99.0528	99.2178	99.0519	99.2119	99.2748	99.0043	99.0631	98.3811	98.4324	98.5965	98.3808	98.9592	99.0305	98.3988
