# Supplementary material for: Latency-associated DNA methylation patterns among HIV-1 infected individuals with distinct disease progression courses or antiretroviral virologic response
Source: Sci Rep. 2021 Nov 26;11:22993. doi: 10.1038/s41598-021-02463-0 (PMC8626465; doi:10.1038/s41598-021-02463-0)
Supplement: Supplementary file 5 — Supplementary Information 5. [file 41598_2021_2463_MOESM5_ESM.xlsx]

## Sheet: DMR_VF
Differentially Methylated Regions for Virologic Failures Compared to Control Group
feature.name	gene	GeneSymbol	chr	start	end	pvalue	qvalue	meth.diff	distance.to.transcription_start_site	feature.strand
ENST00000203629	ENSG00000089692	LAG3	12	6774601	6774700	0	0	-31.0279	2083	+
ENST00000293925	ENSG00000007545	CRAMP1	16	1620301	1620400	0	0	-32.2989	5663	+
ENST00000348931	ENSG00000186075	ZPBP2	17	39867401	39867500	0	0	-26.8424	-664	+
ENST00000420325	ENSG00000228036	HSPD1P9	13	37995101	37995200	0	0	-45.3126	-382	-
ENST00000446029	ENSG00000227459	AC079612.2	2	239609801	239609900	0	0	-27.5636	-15798	+
ENST00000453348	ENSG00000236081	ELFN1-AS1	7	1733501	1733600	0	0	-27.1678	8673	-
ENST00000468359	ENSG00000144354	CDCA7	2	173359401	173359500	0	0	-30.8951	896	+
ENST00000492571	ENSG00000049249	TNFRSF9	1	7939501	7939600	0	0	-25.8754	-1198	-
ENST00000496967	ENSG00000020633	RUNX3	1	24927601	24927700	0	0	-25.2278	1099	-
ENST00000500215	ENSG00000246548	LINC02288	14	77038001	77038100	0	0	29.8767	-2964	+
ENST00000504058	ENSG00000133398	MED10	5	6377301	6377400	0	0	-27.1423	1172	-
ENST00000513651	ENSG00000111863	ADTRP	6	11729101	11729200	0	0	26.063	-545	-
ENST00000521075	ENSG00000153317	ASAP1	8	130402601	130402700	0	0	-28.1622	-634	-
ENST00000523053	ENSG00000104714	ERICH1	8	665101	665200	0	0	-28.821	4078	-
ENST00000530628	ENSG00000147889	CDKN2A	9	21989701	21989800	0	0	25.3148	4612	-
ENST00000541049	ENSG00000089692	LAG3	12	6775001	6775100	0	0	-36.9276	-2350	+
ENST00000578794	ENSG00000266086	AC015813.2	17	58005401	58005500	0	0	-25.3604	-149	-
ENST00000613916	ENSG00000249859	PVT1	8	128095701	128095800	0	0	-28.0744	-718	+
ENST00000624905	ENSG00000280326	AC067931.2	8	140598501	140598600	0	0	31.4968	6819	+
ENST00000638236	ENSG00000284600	AC093390.2	2	1797801	1797900	0	0	-30.499	2193	+
ENST00000638236	ENSG00000284600	AC093390.2	2	1798201	1798300	0	0	-33.7582	2593	+
ENST00000496347	ENSG00000068024	HDAC4	2	239232001	239232100	3.60657834544589e-311	1.56161e-307	27.3059	4570	-
ENST00000480288	ENSG00000144560	VGLL4	3	11634101	11634200	0	7.49325e-306	25.4764	-431	-
ENST00000367296	ENSG00000134369	NAV1	1	201649901	201650000	4.16713e-304	1.6503e-300	26.3986	1654	+
ENST00000296161	ENSG00000163840	DTX3L	3	122563001	122563100	3.80135e-297	1.3418e-293	-36.0752	-1138	+
ENST00000513757	ENSG00000153395	LPCAT1	5	1489701	1489800	1.94947e-296	6.80725e-293	-25.6986	4979	-
ENST00000525317	ENSG00000110172	CHORDC1	11	90221401	90221500	3.35842e-292	1.07027e-288	-28.8156	1531	-
ENST00000514484	ENSG00000153395	LPCAT1	5	1519101	1519200	1.6758e-283	4.99269e-280	-26.3823	4541	-
ENST00000474629	ENSG00000173193	PARP14	3	122680101	122680200	1.67412e-277	4.81113e-274	-33.0771	-418	+
ENST00000608161	ENSG00000272783	AC147067.2	4	1520501	1520600	1.47528e-276	4.09474e-273	-34.4126	-29684	+
ENST00000474629	ENSG00000173193	PARP14	3	122680001	122680100	2.03106e-272	5.36235e-269	-25.0879	-518	+
ENST00000496347	ENSG00000068024	HDAC4	2	239231801	239231900	1.37723e-268	3.44033e-265	25.9106	4770	-
ENST00000384688	ENSG00000207419	RF00272	6	11710301	11710400	7.51031e-262	1.65912e-258	27.973	484	+
ENST00000452358	ENSG00000145014	TMEM44	3	194626401	194626500	1.71073e-260	3.72849e-257	33.1371	-451	-
ENST00000541425	ENSG00000168003	SLC3A2	11	62882901	62883000	6.96299e-258	1.46829e-254	-25.2132	0	+
ENST00000610332	ENSG00000275175	AC106028.5	15	92819001	92819100	1.98888e-253	3.98687e-250	28.166	-498	+
ENST00000472354	ENSG00000167526	RPL13	16	89562301	89562400	1.62666e-245	2.88659e-242	-25.4625	0	+
ENST00000418260	ENSG00000233381	AK4P3	12	31629901	31630000	1.85919e-245	3.28129e-242	-42.8965	-13463	-
ENST00000422922	ENSG00000004866	ST7	7	117014801	117014900	3.73048e-244	6.4783e-241	27.0994	0	+
ENST00000534670	ENSG00000254432	AC113143.1	8	60792701	60792800	6.73119e-244	1.15656e-240	27.322	16807	-
ENST00000504172	ENSG00000163995	ABLIM2	4	8010501	8010600	2.33193e-241	3.9237e-238	38.5263	129	-
ENST00000364805	ENSG00000201675	SNORD32A	19	49489901	49490000	6.41127e-238	1.03582e-234	-32.0397	0	+
ENST00000264930	ENSG00000113504	SLC12A7	5	1105101	1105200	8.05542e-238	1.29502e-234	27.2764	6836	-
ENST00000518440	ENSG00000178860	MSC	8	71841401	71841500	4.91202e-237	7.70598e-234	-27.8745	1493	-
ENST00000444546	ENSG00000224494	HNRNPA3P14	1	81413201	81413300	3.19732e-235	4.89766e-232	-37.2382	-13156	+
ENST00000559294	ENSG00000139914	FITM1	14	24132401	24132500	4.12856e-234	6.26502e-231	26.374	353	+
ENST00000443649	ENSG00000284934	DIABLO	12	122228301	122228400	2.99169e-232	4.37624e-229	-33.9324	-768	-
ENST00000366630	ENSG00000116991	SIPA1L2	1	232575301	232575400	9.21194e-232	1.33549e-228	-28.4789	-13744	-
ENST00000513757	ENSG00000153395	LPCAT1	5	1489601	1489700	9.11403e-231	1.29245e-227	-26.818	5079	-
ENST00000525317	ENSG00000110172	CHORDC1	11	90221501	90221600	4.92273e-229	6.80262e-226	-25.7318	1431	-
ENST00000403842	ENSG00000219133	AL592114.1	1	204347901	204348000	4.64459e-228	6.33737e-225	28.4422	-644	-
ENST00000614863	ENSG00000278034	MIR6731	1	24911701	24911800	7.45596e-227	9.72394e-224	-25.932	7617	-
ENST00000616822	ENSG00000273792	AC022898.2	15	60860001	60860100	5.35009e-221	6.27219e-218	-26.0518	-10934	-
ENST00000626994	ENSG00000280594	BTG3-AS1	21	17611001	17611100	4.05656e-220	4.70476e-217	-28.4747	-644	+
ENST00000569865	ENSG00000260271	AL132996.1	6	90369201	90369300	1.16919e-219	1.3464e-216	-36.1271	23984	+
ENST00000510211	ENSG00000251336	TEMN3-AS1	4	181830801	181830900	2.0449e-219	2.34652e-216	-25.275	-829	-
ENST00000542875	ENSG00000251301	LINC02384	12	68452001	68452100	6.28105e-219	7.05785e-216	-27.2478	-339	-
ENST00000453348	ENSG00000236081	ELFN1-AS1	7	1733601	1733700	1.52266e-214	1.63192e-211	-26.048	8573	-
ENST00000605743	ENSG00000271370	AC007619.2	12	12466101	12466200	1.46355e-213	1.54813e-210	29.1247	-13621	-
ENST00000371117	ENSG00000170927	PKHD1	6	52088201	52088300	1.03564e-211	1.06767e-208	28.0008	-577	-
ENST00000468872	ENSG00000106355	LSM5	7	32486401	32486500	6.4909e-210	6.42643e-207	39.6073	1562	-
ENST00000493525	ENSG00000110651	CD81	11	2385601	2385700	5.34019e-209	5.19216e-206	-29.7149	0	+
ENST00000558355	ENSG00000140443	IGF1R	15	98713001	98713100	4.06155e-208	3.87927e-205	-25.8787	5172	+
ENST00000416481	ENSG00000233534	AL035604.1	6	135630301	135630400	7.25094e-207	6.78583e-204	-54.8457	-34	-
ENST00000522430	ENSG00000225259	ST13P6	8	133407501	133407600	5.96058e-205	5.43722e-202	27.9863	-406	+
ENST00000441482	ENSG00000217327	RPS7P5	1	240001401	240001500	2.44872e-204	2.19064e-201	-32.169	-11146	+
ENST00000538059	ENSG00000140853	NLRC5	16	57005001	57005100	3.77962e-203	3.34441e-200	-27.8559	517	+
ENST00000405162	ENSG00000172348	RCAN2	6	46326101	46326200	4.32009e-203	3.81227e-200	-29.8113	-430	-
ENST00000221538	ENSG00000104941	RSPH6A	19	45815801	45815900	1.20553e-200	1.01685e-197	27.4378	-483	-
ENST00000507514	ENSG00000225407	AC025188.1	5	76733101	76733200	2.2932e-200	1.92927e-197	-29.2562	-16887	-
ENST00000522691	ENSG00000042832	TG	8	133153101	133153200	6.16752e-199	5.07051e-196	-28.7729	19716	+
ENST00000576138	ENSG00000261996	AC004706.1	17	6655001	6655100	1.44626e-194	1.13172e-191	-29.0604	0	-
ENST00000593713	ENSG00000105281	SLC1A5	19	46784601	46784700	1.72845e-194	1.34928e-191	-28.9399	87	-
ENST00000537729	ENSG00000158113	LRRC43	12	122167001	122167100	2.66323e-194	2.07401e-191	-26.5303	-638	+
ENST00000519562	ENSG00000164935	DCSTAMP	8	104330301	104330400	6.34199e-194	4.9036e-191	33.9834	-8687	+
ENST00000530232	ENSG00000134802	SLC43A3	11	57426201	57426300	9.8947e-193	7.56052e-190	-26.3516	-43	-
ENST00000524549	ENSG00000166483	WEE1	11	9576001	9576100	4.76143e-192	3.58755e-189	-26.0291	513	+
ENST00000478268	ENSG00000157601	MX1	21	41427201	41427300	6.48623e-192	4.86455e-189	-44.6749	933	+
ENST00000337623	ENSG00000107938	EDRF1	10	125721201	125721300	3.44073e-191	2.52794e-188	-27.5974	1500	+
ENST00000322941	ENSG00000177374	HIC1	17	2057601	2057700	5.81052e-191	4.24027e-188	34.7227	1293	+
ENST00000367088	ENSG00000146425	DYNLT1	6	158643101	158643200	9.77439e-191	7.10102e-188	-27.3107	-314	-
ENST00000613916	ENSG00000249859	PVT1	8	128095801	128095900	1.20043e-190	8.70154e-188	-28.9753	-618	+
ENST00000625924	ENSG00000124813	RUNX2	6	45431901	45432000	6.86999e-190	4.89248e-187	25.9131	9326	+
ENST00000414771	ENSG00000112031	MTRF1L	6	152995601	152995700	3.55195e-188	2.44897e-185	-45.9448	-283	-
ENST00000561404	ENSG00000259520	AC051619.5	15	45292301	45292400	2.16642e-186	1.45357e-183	-35.7229	-13051	-
ENST00000470212	ENSG00000134744	ZCCHC11	1	52437501	52437600	4.70426e-183	2.98957e-180	-58.3974	-247	-
ENST00000495949	ENSG00000170471	RALGAPB	20	38497201	38497300	1.13043e-182	7.11429e-180	47.0669	-138	+
ENST00000280562	ENSG00000090975	PITPNM2	12	123111201	123111300	3.00842e-182	1.88239e-179	-25.5703	-707	-
ENST00000560175	ENSG00000166949	SMAD3	15	67104101	67104200	2.96257e-181	1.81523e-178	33.2915	5424	+
ENST00000606150	ENSG00000215022	AL008729.1	6	13302801	13302900	8.6379e-181	5.24315e-178	-28.4295	-7216	-
ENST00000461472	ENSG00000107485	GATA3	10	8059601	8059700	1.20315e-180	7.28943e-178	29.0813	1204	+
ENST00000500215	ENSG00000246548	LINC02288	14	77037801	77037900	6.33133e-180	3.79344e-177	27.1427	-3164	+
ENST00000516825	ENSG00000252634	RN7SKP219	10	21741101	21741200	4.73193e-179	2.78885e-176	26.7573	-44092	+
ENST00000496347	ENSG00000068024	HDAC4	2	239231701	239231800	6.42662e-179	3.76713e-176	26.3707	4870	-
ENST00000530628	ENSG00000147889	CDKN2A	9	21989501	21989600	3.10357e-178	1.78382e-175	26.0281	4812	-
ENST00000338888	ENSG00000020633	RUNX3	1	24964501	24964600	1.71232e-176	9.50531e-174	-33.6401	385	-
ENST00000557836	ENSG00000089116	LHX5	12	113478801	113478900	8.45869e-176	4.65575e-173	29.5101	-6522	-
ENST00000522822	ENSG00000156469	MTERF3	8	96257501	96257600	1.42245e-175	7.7505e-173	35.7272	-227	-
ENST00000542988	ENSG00000256988	AC005833.3	12	4806701	4806800	3.5413e-175	1.91988e-172	-25.7992	1842	-
ENST00000405162	ENSG00000172348	RCAN2	6	46325601	46325700	1.56863e-174	8.40593e-172	-39.5465	0	-
ENST00000482462	ENSG00000197461	PDGFA	7	513801	513900	1.97122e-173	1.0375e-170	-30.3504	-335	-
ENST00000586937	ENSG00000180448	ARHGAP45	19	1080001	1080100	8.43338e-173	4.3889e-170	30.5901	-1315	+
ENST00000513424	ENSG00000165810	BTNL9	5	181040401	181040500	2.0152e-172	1.04041e-169	43.6839	131	+
ENST00000406048	ENSG00000153234	NR4A2	2	156329501	156329600	3.24117e-172	1.66805e-169	25.5394	522	-
ENST00000302342	ENSG00000171940	ZNF217	20	53581401	53581500	4.08266e-172	2.09449e-169	-27.2396	1598	-
ENST00000479186	ENSG00000117322	CR2	1	207457501	207457600	1.72918e-171	8.76032e-169	-35.9494	2852	+
ENST00000473426	ENSG00000283994	AC092652.3	2	143601001	143601100	3.45662e-171	1.74303e-168	-29.365	-417	+
ENST00000423922	ENSG00000229402	AL162151.1	14	99198801	99198900	5.50792e-171	2.76881e-168	27.0853	40387	+
ENST00000609981	ENSG00000149527	PLCH2	1	2439501	2439600	9.16547e-170	4.54414e-167	-28.7588	13523	+
ENST00000506834	ENSG00000160883	HK3	5	176889901	176890000	3.13906e-169	1.53522e-166	-25.6741	-1255	-
ENST00000436740	ENSG00000163166	IWS1	2	127523701	127523800	7.76108e-169	3.73385e-166	-27.485	2641	-
ENST00000478268	ENSG00000157601	MX1	21	41427101	41427200	4.03936e-168	1.93188e-165	-37.1765	833	+
ENST00000507781	ENSG00000248673	LINC01331	5	74476101	74476200	6.90562e-168	3.27857e-165	-29.4456	60777	-
ENST00000539492	ENSG00000010610	CD4	12	6789601	6789700	4.17997e-167	1.9503e-164	29.4903	35	+
ENST00000370332	ENSG00000162676	GFI1	1	92482001	92482100	3.82237e-166	1.76569e-163	-27.7647	1855	-
ENST00000494968	ENSG00000187122	SLIT1	10	96991701	96991800	1.95846e-165	8.9325e-163	-31.2473	7867	-
ENST00000523897	ENSG00000198363	ASPH	8	61644201	61644300	3.18618e-164	1.40774e-161	-26.0685	-785	-
ENST00000521101	ENSG00000253632	AC084026.2	8	29526601	29526700	4.37247e-164	1.91881e-161	-39.4934	-612	+
ENST00000470112	ENSG00000114861	FOXP1	3	71305601	71305700	1.3834e-163	6.02688e-161	27.1889	316	-
ENST00000468698	ENSG00000138134	STAMBPL1	10	88882001	88882100	2.04904e-163	8.89586e-161	-26.5707	0	+
ENST00000600056	ENSG00000268670	AC016586.1	19	4064001	4064100	8.98336e-163	3.84865e-160	-28.0474	-1253	-
ENST00000374003	ENSG00000000938	FGR	1	27627201	27627300	1.07753e-162	4.6042e-160	-32.54	-633	-
ENST00000368130	ENSG00000163568	AIM2	1	159077301	159077400	2.88054e-162	1.22119e-159	-26.336	-401	-
ENST00000486004	ENSG00000057019	DCBLD2	3	98891701	98891800	2.42583e-161	1.00738e-158	-26.0043	3613	-
ENST00000560573	ENSG00000172183	ISG20	15	88639501	88639600	1.54441e-160	6.34053e-158	-33.2193	460	+
ENST00000620854	ENSG00000111859	NEDD9	6	11277701	11277800	5.03102e-160	2.03713e-157	-27.2728	-45020	-
ENST00000377507	ENSG00000049249	TNFRSF9	1	7940201	7940300	3.60538e-159	1.44545e-156	-25.4671	567	-
ENST00000628473	ENSG00000169554	ZEB2	2	144469301	144469400	1.03447e-158	4.0918e-156	-25.0871	-5224	-
ENST00000435645	ENSG00000234814	SVILP1	10	30682601	30682700	1.72266e-157	6.65976e-155	-27.2663	-10962	+
ENST00000491821	ENSG00000144749	LRIG1	3	66413201	66413300	3.36412e-157	1.29593e-154	-28.4607	-271	-
ENST00000564809	ENSG00000261471	AC092145.1	16	84595401	84595500	6.30178e-157	2.41612e-154	-29.8784	1010	+
ENST00000542807	ENSG00000132359	RAP1GAP2	17	2798901	2799000	1.54159e-156	5.86205e-154	-28.7375	2421	+
ENST00000382070	ENSG00000005339	CREBBP	16	3878701	3878800	1.92745e-156	7.31217e-154	27.5737	1321	-
ENST00000481182	ENSG00000011590	ZBTB32	19	35714101	35714200	4.15977e-156	1.57259e-153	-30.9789	670	+
ENST00000309989	ENSG00000136848	DAB2IP	9	121741801	121741900	4.63637e-156	1.74869e-153	-29.551	-885	+
ENST00000345034	ENSG00000215695	RSC1A1	1	15659401	15659500	1.90019e-155	7.11732e-153	-67.8617	-369	+
ENST00000474629	ENSG00000173193	PARP14	3	122680201	122680300	5.92112e-155	2.20256e-152	-27.8228	-318	+
ENST00000475773	ENSG00000116353	MECR	1	29203401	29203500	3.05295e-153	1.10035e-150	32.0478	-201	-
ENST00000364746	ENSG00000201616	RNU1-91P	11	3049901	3050000	5.03994e-153	1.81049e-150	-29.9318	-1381	-
ENST00000317037	ENSG00000180988	OR52N2	11	5819801	5819900	5.62198e-153	2.01734e-150	32.5155	-414	+
ENST00000533224	ENSG00000118515	SGK1	6	134352001	134352100	8.72663e-153	3.12104e-150	25.6298	-33890	-
ENST00000438371	ENSG00000237845	AL139161.2	1	235943701	235943800	1.16714e-152	4.16962e-150	-36.1483	6	-
ENST00000589982	ENSG00000070495	JMJD6	17	76715901	76716000	4.98998e-152	1.76906e-149	-25.3372	4638	-
ENST00000579944	ENSG00000231028	LINC00271	6	135668301	135668400	7.14611e-152	2.5197e-149	-25.9543	-3914	+
ENST00000511023	ENSG00000111799	COL12A1	6	75102101	75102200	8.36789e-152	2.9441e-149	-29.0066	-191	-
ENST00000367296	ENSG00000134369	NAV1	1	201650401	201650500	3.56569e-151	1.23184e-148	26.8344	2154	+
ENST00000496775	ENSG00000101361	NOP56	20	2654301	2654400	4.38671e-151	1.50905e-148	-25.8308	69	+
ENST00000439601	ENSG00000233806	LINC01237	2	241950601	241950700	1.11376e-150	3.77934e-148	-25.017	16767	+
ENST00000465565	ENSG00000148248	SURF4	9	133369701	133369800	1.26795e-150	4.29807e-148	-31.678	-3625	-
ENST00000297579	ENSG00000164934	DCAF13	8	103413701	103413800	1.55139e-150	5.24248e-148	-26.1583	-914	+
ENST00000482462	ENSG00000197461	PDGFA	7	513701	513800	4.53767e-150	1.52386e-147	-25.1399	-235	-
ENST00000540373	ENSG00000182985	CADM1	11	115218101	115218200	1.68851e-149	5.61237e-147	-25.8752	0	-
ENST00000541964	ENSG00000013725	CD6	11	61007801	61007900	1.92898e-149	6.39857e-147	32.9746	-451	+
ENST00000479940	ENSG00000213085	CFAP45	1	159900101	159900200	1.3747e-148	4.46868e-146	26.0577	0	-
ENST00000536592	ENSG00000111348	ARHGDIB	12	14949801	14949900	1.8769e-148	6.07081e-146	-27.85	796	-
ENST00000462041	ENSG00000137959	IFI44L	1	78627101	78627200	2.15127e-147	6.79578e-145	-30.1783	-706	+
ENST00000364805	ENSG00000201675	SNORD32A	19	49490001	49490100	3.29995e-147	1.03941e-144	-31.3012	38	+
ENST00000461503	ENSG00000163508	EOMES	3	27728901	27729000	7.71927e-147	2.41036e-144	30.3265	-6191	-
ENST00000542706	ENSG00000133106	EPSTI1	13	42991201	42991300	3.42458e-146	1.05613e-143	-45.8741	0	-
ENST00000593572	ENSG00000105374	NKG7	19	51372101	51372200	7.20987e-146	2.2109e-143	-25.26	204	-
ENST00000512299	ENSG00000163291	PAQR3	4	78935901	78936000	1.20431e-145	3.6722e-143	37.2862	3196	-
ENST00000519562	ENSG00000164935	DCSTAMP	8	104330201	104330300	3.78827e-145	1.14758e-142	30.0392	-8787	+
ENST00000531694	ENSG00000149428	HYOU1	11	119055701	119055800	4.56112e-145	1.37785e-142	-27.1493	-284	-
ENST00000519874	ENSG00000113048	MRPS27	5	72221601	72221700	8.13814e-145	2.438e-142	-33.934	-829	-
ENST00000451528	ENSG00000113532	ST8SIA4	5	100899001	100899100	3.5767e-144	1.05687e-141	-31.6854	4115	-
ENST00000527612	ENSG00000131626	PPFIA1	11	70353901	70354000	4.44304e-144	1.30692e-141	-25.637	-203	+
ENST00000530628	ENSG00000147889	CDKN2A	9	21990301	21990400	1.4709e-143	4.28014e-141	26.5961	4012	-
ENST00000480522	ENSG00000115239	ASB3	2	53766301	53766400	1.97241e-143	5.72407e-141	-36.9069	-741	-
ENST00000317257	ENSG00000136169	SETDB2	13	49450101	49450200	1.62707e-142	4.66354e-140	-26.2008	-1352	+
ENST00000443579	ENSG00000237429	BX293535.1	1	27527201	27527300	1.17025e-141	3.30459e-139	25.2629	1398	+
ENST00000469286	ENSG00000115616	SLC9A2	2	102689001	102689100	1.17971e-141	3.32842e-139	-27.0896	-594	+
ENST00000505543	ENSG00000071127	WDR1	4	10097401	10097500	1.37385e-141	3.86274e-139	-34.5255	-784	-
ENST00000470506	ENSG00000115392	FANCL	2	58166701	58166800	1.65237e-141	4.6338e-139	32.376	-899	-
ENST00000381769	ENSG00000004660	CAMKK1	17	3887001	3887100	1.97931e-141	5.5363e-139	25.0695	3644	-
ENST00000545993	ENSG00000110911	SLC11A2	12	51009201	51009300	3.24602e-140	8.88802e-138	25.7113	0	-
ENST00000379389	ENSG00000187608	ISG15	1	1014101	1014200	3.31195e-140	9.05328e-138	-27.8749	680	+
ENST00000312349	ENSG00000172568	FNDC9	5	157345601	157345700	5.77269e-139	1.54164e-136	-27.2661	22	-
ENST00000263256	ENSG00000100418	DESI1	22	41619701	41619800	7.45985e-139	1.98894e-136	-25.7481	1297	-
ENST00000509237	ENSG00000145623	OSMR	5	38924501	38924600	8.20043e-139	2.18102e-136	-26.6644	-7283	+
ENST00000447853	ENSG00000197653	DNAH10	12	123788401	123788500	1.2607e-138	3.33932e-136	-47.0099	7276	+
ENST00000502962	ENSG00000071127	WDR1	4	10093701	10093800	3.65111e-138	9.57728e-136	27.4514	-547	-
ENST00000173785	ENSG00000067082	KLF6	10	3781801	3781900	8.998e-138	2.33762e-135	-26.8139	152	-
ENST00000417267	ENSG00000234793	AC114730.2	2	241763401	241763500	1.11237e-137	2.87835e-135	-25.7583	-7662	-
ENST00000604430	ENSG00000198106	AC025279.1	16	29285301	29285400	2.69086e-137	6.91872e-135	28.877	-5820	+
ENST00000295006	ENSG00000162909	CAPN2	1	223713501	223713600	2.75267e-137	7.07204e-135	-32.1359	1171	+
ENST00000517369	ENSG00000253648	AC018437.2	8	15972601	15972700	4.50381e-137	1.15073e-134	-30.6163	-615	+
ENST00000432925	ENSG00000227098	AC073636.1	2	176849501	176849600	3.50632e-136	8.79945e-134	32.3693	-74	-
ENST00000571282	ENSG00000263015	AC015853.2	17	510301	510400	4.63089e-136	1.16037e-133	-27.1389	7132	+
ENST00000539135	ENSG00000255920	CCND2-AS1	12	4276201	4276300	8.03202e-136	2.00487e-133	-26.4461	-18	-
ENST00000379789	ENSG00000170525	PFKFB3	10	6142001	6142100	9.49271e-136	2.36221e-133	-26.7636	-2834	+
ENST00000494494	ENSG00000172995	ARPP21	3	35706401	35706500	1.59961e-135	3.96232e-133	-29.0149	-474	+
ENST00000471929	ENSG00000100422	CERK	22	46694001	46694100	3.52628e-135	8.69498e-133	-25.0932	-190	-
ENST00000505186	ENSG00000168884	TNIP2	4	2746701	2746800	7.03563e-134	1.69871e-131	-33.2863	-544	-
ENST00000616370	ENSG00000217702	AC073263.1	2	74130701	74130800	8.82551e-134	2.12455e-131	26.5306	120	+
ENST00000564642	ENSG00000127561	SYNGR3	16	1992701	1992800	1.31444e-133	3.1502e-131	27.0558	240	+
ENST00000449941	ENSG00000230345	AL121580.1	22	47848501	47848600	2.76251e-133	6.57218e-131	-27.5384	-12071	+
ENST00000376855	ENSG00000134873	CLDN10	13	95559301	95559400	8.70036e-133	2.05332e-130	-25.3406	-750	+
ENST00000509860	ENSG00000142611	PRDM16	1	3384801	3384900	2.22322e-132	5.2128e-130	-34.2797	-11591	+
ENST00000604713	ENSG00000271498	AL360085.1	6	112807001	112807100	1.67038e-131	3.86631e-129	26.8432	-18839	+
ENST00000447647	ENSG00000149599	DUSP15	20	31849701	31849800	1.21075e-130	2.74568e-128	28.369	-144	-
ENST00000444815	ENSG00000214077	GNAQP1	2	131429201	131429300	3.77013e-130	8.44941e-128	36.0159	-4335	-
ENST00000534623	ENSG00000205038	PKHD1L1	8	109522201	109522300	4.30801e-130	9.6283e-128	56.0442	-523	+
ENST00000542706	ENSG00000133106	EPSTI1	13	42991601	42991700	1.55129e-129	3.42934e-127	-46.133	-345	-
ENST00000539506	ENSG00000061936	SFSWAP	12	131782601	131782700	3.79233e-129	8.2987e-127	26.2403	-768	+
ENST00000613819	ENSG00000276092	AC040896.1	18	68734501	68734600	1.05884e-128	2.29692e-126	-26.7235	13421	+
ENST00000504459	ENSG00000049860	HEXB	5	74713101	74713200	1.84658e-128	3.98447e-126	-35.1628	-338	+
ENST00000623984	ENSG00000279535	AP003476.1	8	118196101	118196200	3.44421e-128	7.40224e-126	-25.2046	-6132	-
ENST00000302342	ENSG00000171940	ZNF217	20	53581801	53581900	4.13202e-128	8.85702e-126	-26.1309	1198	-
ENST00000369266	ENSG00000099204	ABLIM1	10	114522701	114522800	5.99363e-128	1.27799e-125	25.3077	4031	-
ENST00000476268	ENSG00000142541	RPL13A	19	49489801	49489900	1.92778e-127	4.08104e-125	-38.0335	0	+
ENST00000478580	ENSG00000152465	NMT2	10	15141801	15141900	2.05319e-127	4.34368e-125	25.8686	-449	-
ENST00000512437	ENSG00000250712	AC106872.9	4	165009601	165009700	2.21402e-127	4.67785e-125	-32.0874	-759	+
ENST00000638068	ENSG00000283576	AC100810.6	8	1706601	1706700	4.91545e-127	1.02984e-124	-26.6142	-19573	+
ENST00000645754	ENSG00000285040	AC092723.4	16	85985301	85985400	8.57255e-127	1.78453e-124	-29.6163	0	-
ENST00000469873	ENSG00000163754	GYG1	3	149020801	149020900	1.85652e-126	3.82544e-124	-26.7373	11922	+
ENST00000526927	ENSG00000168056	LTBP3	11	65557601	65557700	2.03021e-126	4.18068e-124	30.8863	66	-
ENST00000513640	ENSG00000031003	FAM13B	5	137947101	137947200	3.219e-126	6.60772e-124	-25.3073	-707	-
ENST00000216061	ENSG00000100239	PPP6R2	22	50361301	50361400	4.49534e-126	9.19285e-124	-25.7421	-10672	+
ENST00000216264	ENSG00000100422	CERK	22	46739001	46739100	1.52506e-125	3.09337e-123	26.6737	-741	-
ENST00000585453	ENSG00000004139	SARM1	17	28381301	28381400	2.34604e-125	4.74676e-123	31.6192	-3270	+
ENST00000479341	ENSG00000020633	RUNX3	1	24965501	24965600	5.37076e-125	1.07861e-122	-25.4743	-381	-
ENST00000260197	ENSG00000137642	SORL1	11	121449201	121449300	7.08611e-125	1.41523e-122	25.8766	-2903	+
ENST00000436982	ENSG00000235335	AC016723.1	2	167966101	167966200	1.20545e-124	2.39865e-122	-32.9997	-24958	-
ENST00000574163	ENSG00000072864	NDE1	16	15673001	15673100	3.14776e-124	6.21405e-122	33.1758	340	+
ENST00000616556	ENSG00000186163	AC245088.1	7	142273601	142273700	3.76471e-124	7.42295e-122	-29.5136	-1367	-
ENST00000356157	ENSG00000167216	KATNAL2	18	46947901	46948000	3.85343e-124	7.59257e-122	-35.6132	1048	+
ENST00000455778	ENSG00000099139	PCSK5	9	76188001	76188100	5.07921e-124	9.9905e-122	30.0439	-539	+
ENST00000616115	ENSG00000241598	KRTAP5-4	11	1621101	1621200	1.63209e-123	3.16423e-121	-29.2618	894	-
ENST00000537307	ENSG00000110446	SLC15A3	11	60944601	60944700	1.98012e-123	3.8344e-121	-29.0633	-810	-
ENST00000494968	ENSG00000187122	SLIT1	10	96991601	96991700	2.15901e-123	4.17582e-121	-25.3136	7967	-
ENST00000525891	ENSG00000183020	AP2A2	11	995301	995400	2.37276e-123	4.58651e-121	-29.7839	-664	+
ENST00000540499	ENSG00000182054	IDH2	15	90100501	90100600	5.74702e-123	1.09976e-120	-27.7834	96	-
ENST00000470991	ENSG00000157093	LYZL4	3	42408301	42408400	5.78325e-123	1.10604e-120	-25.1415	-794	-
ENST00000479828	ENSG00000167106	FAM102A	9	127965701	127965800	1.19169e-122	2.25257e-120	26.7395	-1957	-
ENST00000606865	ENSG00000170634	ACYP2	2	54123201	54123300	3.07956e-122	5.75078e-120	-26.9459	24	+
ENST00000295006	ENSG00000162909	CAPN2	1	223713401	223713500	3.12948e-122	5.84065e-120	-34.9767	1071	+
ENST00000479180	ENSG00000100376	FAM118A	22	45341601	45341700	3.60473e-121	6.58014e-119	26.1356	5208	+
ENST00000314040	ENSG00000176515	AL033381.1	6	1101301	1101400	7.3425e-121	1.33282e-118	-40.3248	21374	+
ENST00000438932	ENSG00000182013	PNMA8A	19	46466501	46466600	2.69876e-120	4.84735e-118	-25.8198	4808	-
ENST00000417401	ENSG00000224093	AL109613.1	1	93592201	93592300	3.40971e-120	6.08727e-118	30.2638	0	+
ENST00000478580	ENSG00000152465	NMT2	10	15141701	15141800	4.92809e-120	8.7787e-118	26.0319	-349	-
ENST00000416994	ENSG00000105221	AKT2	19	40279801	40279900	5.65869e-120	1.00691e-117	37.5455	-163	-
ENST00000569739	ENSG00000196408	NOXO1	16	1979401	1979500	1.06322e-119	1.88159e-117	26.0211	145	-
ENST00000498681	ENSG00000108179	PPIF	10	79347001	79347100	1.22085e-119	2.15702e-117	-25.6325	-369	+
ENST00000605509	ENSG00000271503	CCL5	17	35880201	35880300	2.18954e-119	3.84344e-117	-38.4213	0	-
ENST00000620854	ENSG00000111859	NEDD9	6	11277801	11277900	2.30698e-118	3.95551e-116	-32.7315	-45120	-
ENST00000454788	ENSG00000238099	LINC01625	6	139540001	139540100	2.62558e-118	4.48992e-116	-30.1165	-65406	-
ENST00000462957	ENSG00000008018	PSMB1	6	170549601	170549700	5.92587e-118	1.00858e-115	-38.8778	742	-
ENST00000418589	ENSG00000230182	RNF10P1	3	5025601	5025700	6.32226e-118	1.07436e-115	-27.0812	43345	-
ENST00000420892	ENSG00000166033	HTRA1	10	122506601	122506700	1.28521e-117	2.16698e-115	-26.3527	0	+
ENST00000523243	ENSG00000066827	ZFAT	8	134713901	134714000	5.05327e-117	8.42406e-115	-30.7495	-853	-
ENST00000480975	ENSG00000087460	GNAS	20	58889101	58889200	7.2447e-117	1.20464e-114	33.7694	0	+
ENST00000621530	ENSG00000184005	ST6GALNAC3	1	76268901	76269000	9.21423e-117	1.529e-114	-25.8186	-44800	+
ENST00000461503	ENSG00000163508	EOMES	3	27724501	27724600	1.18258e-116	1.95835e-114	28.5634	-1791	-
ENST00000499370	ENSG00000026297	RNASET2	6	166953201	166953300	3.47537e-116	5.71152e-114	30.7807	281	-
ENST00000263102	ENSG00000108091	CCDC6	10	59903801	59903900	4.60722e-116	7.56399e-114	27.4347	2757	-
ENST00000557889	ENSG00000100884	CPNE6	14	24071101	24071200	1.31014e-115	2.1241e-113	-30.004	0	+
ENST00000423539	ENSG00000228079	AC012368.2	2	64064601	64064700	1.78753e-115	2.88942e-113	26.2354	23547	-
ENST00000536166	ENSG00000256827	AC068790.1	12	124008001	124008100	2.5568e-115	4.11447e-113	28.5519	-1777	-
ENST00000364129	ENSG00000200999	RF00284	4	26731701	26731800	3.25953e-115	5.22675e-113	-27.9288	29394	+
ENST00000435277	ENSG00000231181	AL954705.1	1	9559801	9559900	5.21273e-115	8.33067e-113	31.7319	-16527	+
ENST00000452806	ENSG00000115875	SRSF7	2	38749301	38749400	1.26244e-114	1.994e-112	-29.5981	165	-
ENST00000409511	ENSG00000153563	CD8A	2	86821701	86821800	2.06189e-114	3.24567e-112	-27.1541	-13306	-
ENST00000517339	ENSG00000120899	PTK2B	8	27397101	27397200	1.04109e-113	1.61918e-111	-25.7108	-252	+
ENST00000300482	ENSG00000142185	TRPM2	21	44350101	44350200	2.1612e-113	3.3373e-111	29.3228	0	+
ENST00000521101	ENSG00000253632	AC084026.2	8	29526501	29526600	2.36988e-113	3.65779e-111	-41.8041	-712	+
ENST00000522088	ENSG00000104408	EIF3E	8	108436001	108436100	7.13057e-113	1.08816e-110	-44.8585	-669	-
ENST00000457545	ENSG00000227471	AKR1B15	7	134549001	134549100	1.24464e-112	1.88872e-110	-29.6506	-36	+
ENST00000618561	ENSG00000274197	RF00015	11	130121501	130121600	1.83196e-112	2.76704e-110	27.9709	-7167	-
ENST00000525469	ENSG00000026508	CD44	11	35231701	35231800	1.85846e-112	2.80446e-110	37.3322	12359	+
ENST00000560852	ENSG00000213928	IRF9	14	24162101	24162200	1.92707e-112	2.90665e-110	-38.0291	786	+
ENST00000542651	ENSG00000185989	RASA3	13	114048901	114049000	3.10044e-112	4.65269e-110	25.6294	-12709	-
ENST00000531155	ENSG00000255404	AP001266.1	11	65797701	65797800	7.51626e-112	1.11965e-109	-25.1427	-483	-
ENST00000592884	ENSG00000267125	AC012615.3	19	1851701	1851800	1.19423e-111	1.77247e-109	27.7915	-582	+
ENST00000470706	ENSG00000172071	EIF2AK3	2	88562701	88562800	1.88939e-111	2.78766e-109	-25.2239	12609	-
ENST00000457545	ENSG00000227471	AKR1B15	7	134548901	134549000	8.35722e-111	1.22085e-108	-25.4189	-136	+
ENST00000445613	ENSG00000232555	AC104088.1	2	172241301	172241400	1.41434e-110	2.05409e-108	-25.4326	-73887	+
ENST00000604799	ENSG00000270449	AP001485.1	11	104772801	104772900	1.85691e-110	2.68964e-108	30.334	-90221	-
ENST00000517772	ENSG00000104320	NBN	8	89982201	89982300	2.41558e-110	3.49105e-108	-28.257	-547	-
ENST00000534670	ENSG00000254432	AC113143.1	8	60792801	60792900	3.13186e-110	4.52021e-108	30.456	16707	-
ENST00000487069	ENSG00000122547	EEPD1	7	36280501	36280600	3.51749e-110	5.07002e-108	-31.3186	-483	+
ENST00000296161	ENSG00000163840	DTX3L	3	122563301	122563400	5.4576e-110	7.83168e-108	-35.3624	-838	+
ENST00000334062	ENSG00000185989	RASA3	13	114134601	114134700	5.91715e-110	8.46869e-108	26.6585	-1991	-
ENST00000334062	ENSG00000185989	RASA3	13	114134501	114134600	5.95349e-110	8.51694e-108	27.98	-1891	-
ENST00000423876	ENSG00000235797	AL160275.2	9	114572501	114572600	6.51903e-110	9.32189e-108	-28.4217	-301	+
ENST00000593572	ENSG00000105374	NKG7	19	51371701	51371800	7.1026e-110	1.01385e-107	-39.4935	604	-
ENST00000333896	ENSG00000115306	SPTBN1	2	54604901	54605000	1.08429e-109	1.54099e-107	29.2176	46509	+
ENST00000514274	ENSG00000125089	SH3TC1	4	8224701	8224800	1.18052e-109	1.67555e-107	-25.7395	107	+
ENST00000416343	ENSG00000230402	LINC01349	1	100623601	100623700	5.58696e-109	7.83047e-107	25.969	16914	-
ENST00000390239	ENSG00000211594	IGKJ4	2	88861001	88861100	9.79112e-109	1.36346e-106	-66.808	-80	-
ENST00000538948	ENSG00000154864	PIEZO2	18	10702301	10702400	2.79657e-108	3.85796e-106	-27.2301	-321	-
ENST00000564051	ENSG00000260202	AL109954.1	20	23518801	23518900	3.50311e-108	4.82445e-106	-37.2395	132	-
ENST00000622500	ENSG00000277494	GPIHBP1	8	143219601	143219700	4.48873e-108	6.16877e-106	-26.0252	6410	+
ENST00000615217	ENSG00000274999	MIR8052	11	130612101	130612200	5.88147e-108	8.0657e-106	-39.4069	-54535	+
ENST00000558437	ENSG00000159556	ISL2	15	76339301	76339400	6.49597e-108	8.90466e-106	28.2282	1865	+
ENST00000444463	ENSG00000196421	C20orf204	20	64034901	64035000	8.57062e-108	1.1709e-105	-28.7203	559	+
ENST00000487837	ENSG00000102760	RGCC	13	41470501	41470600	1.09913e-107	1.49846e-105	28.1828	6388	+
ENST00000502917	ENSG00000145220	LYAR	4	4269501	4269600	2.51293e-107	3.40732e-105	-29.2269	-570	-
ENST00000581724	ENSG00000264714	AP005117.1	18	10726501	10726600	4.21056e-107	5.69015e-105	27.5653	-32	+
ENST00000486074	ENSG00000165443	PHYHIPL	10	59176601	59176700	6.06382e-107	8.14382e-105	27.9701	0	+
ENST00000491400	ENSG00000065029	ZNF76	6	35248901	35249000	7.19387e-107	9.65351e-105	31.1763	-9909	+
ENST00000363164	ENSG00000200034	RNU4-73P	2	9738701	9738800	1.51323e-106	2.01976e-104	-28.0644	1984	-
ENST00000354232	ENSG00000105379	ETFB	19	51354901	51355000	2.01986e-106	2.68715e-104	25.9527	2107	-
ENST00000367296	ENSG00000134369	NAV1	1	201649801	201649900	3.10862e-106	4.12208e-104	25.7399	1554	+
ENST00000563151	ENSG00000261519	AC010542.4	16	66549101	66549200	4.26984e-106	5.64805e-104	30.1843	-80	+
ENST00000359678	ENSG00000198130	HIBCH	2	190320801	190320900	4.55505e-106	6.01796e-104	-28.2875	-757	-
ENST00000322941	ENSG00000177374	HIC1	17	2057901	2058000	4.65708e-106	6.15025e-104	27.6405	1593	+
ENST00000532354	ENSG00000170955	CAVIN3	11	6319301	6319400	8.9317e-106	1.16814e-103	28.9698	663	-
ENST00000612313	ENSG00000275585	AC241377.2	1	121048701	121048800	9.18442e-106	1.20023e-103	25.0151	3368	-
ENST00000624905	ENSG00000280326	AC067931.2	8	140598201	140598300	1.59972e-105	2.07881e-103	29.4233	6519	+
ENST00000554611	ENSG00000036530	CYP46A1	14	99675401	99675500	4.23976e-105	5.45935e-103	25.0673	-8804	+
ENST00000431753	ENSG00000089101	CFAP61	20	20169301	20169400	3.01201e-104	3.8015e-102	-28.569	0	+
ENST00000388962	ENSG00000110876	SELPLG	12	108612301	108612400	3.73534e-104	4.70711e-102	-25.3625	11931	-
ENST00000511373	ENSG00000159202	UBE2Z	17	48910001	48910100	7.8936e-104	9.85916e-102	-25.1721	-248	+
ENST00000520789	ENSG00000156011	PSD3	8	18940701	18940800	3.25883e-103	4.02847e-101	-27.3466	-250	-
ENST00000436216	ENSG00000182197	EXT1	8	118107501	118107600	4.60759e-103	5.66128e-101	-25.3843	2815	-
ENST00000540499	ENSG00000182054	IDH2	15	90100601	90100700	5.32607e-103	6.53172e-101	-25.5777	0	-
ENST00000519899	ENSG00000169398	PTK2	8	140764301	140764400	6.15036e-103	7.52838e-101	-30.0854	0	-
ENST00000614578	ENSG00000117724	CENPF	1	214640301	214640400	1.32078e-102	1.60641e-100	25.2649	-7567	+
ENST00000437798	ENSG00000227061	AC079779.1	2	193201	193300	1.32467e-102	1.61054e-100	-25.9578	-4269	+
ENST00000539896	ENSG00000169403	PTAFR	1	28194901	28195000	1.54676e-102	1.87704e-100	-25.3174	-966	-
ENST00000295211	ENSG00000166401	SERPINB8	18	63979801	63979900	2.58493e-102	3.12289e-100	-30.4084	0	+
ENST00000543375	ENSG00000182985	CADM1	11	115194801	115194900	2.66141e-102	3.21409e-100	-38.5777	-692	-
ENST00000497540	ENSG00000172915	NBEA	13	35014801	35014900	6.1315e-102	7.34743e-100	-28.4209	-55052	+
ENST00000464673	ENSG00000243321	LINC01998	3	150080101	150080200	6.2561e-102	7.49398e-100	31.8911	0	-
ENST00000451650	ENSG00000229515	FLT1P1	3	46097801	46097900	7.12773e-102	8.53178e-100	-29.7748	45778	-
ENST00000534620	ENSG00000254607	AP001783.1	11	126756101	126756200	8.67824e-102	1.0361e-99	-26.759	100017	+
ENST00000594991	ENSG00000105281	SLC1A5	19	46785401	46785500	1.00677e-101	1.1989e-99	-33.6808	-497	-
ENST00000304801	ENSG00000170950	PGK2	6	49787301	49787400	1.69073e-101	1.99873e-99	-25.0275	0	-
ENST00000542706	ENSG00000133106	EPSTI1	13	42991301	42991400	2.30748e-101	2.72089e-99	-44.6934	-45	-
ENST00000372500	ENSG00000117394	SLC2A1	1	42957201	42957300	4.82616e-101	5.65592e-99	-29.5643	1537	-
ENST00000467797	ENSG00000184924	PTRHD1	2	24791801	24791900	5.7683e-101	6.74787e-99	49.12	-196	-
ENST00000502917	ENSG00000145220	LYAR	4	4269301	4269400	8.19199e-101	9.55217e-99	-27.4079	-370	-
ENST00000427824	ENSG00000228140	AL031283.1	1	15407801	15407900	9.24799e-101	1.0768e-98	-27.2727	1534	-
ENST00000544588	ENSG00000122966	CIT	12	119718601	119718700	9.72959e-101	1.13126e-98	52.6534	302	-
ENST00000430685	ENSG00000234017	AC022018.1	10	112526101	112526200	1.12007e-100	1.29905e-98	-27.774	22673	-
ENST00000435225	ENSG00000115694	STK25	2	241504501	241504600	1.90268e-100	2.19886e-98	43.4426	-2499	-
ENST00000487008	ENSG00000124839	RAB17	2	237602501	237602600	2.92818e-100	3.36961e-98	-26.095	-888	-
ENST00000496852	ENSG00000171953	ATPAF2	17	18025701	18025800	6.52285e-100	7.45335e-98	-25.6186	-71	-
ENST00000430143	ENSG00000229044	AL451070.1	1	31347301	31347400	1.00349e-99	1.14222e-97	-32.7383	-503	-
ENST00000636040	ENSG00000187391	MAGI2	7	78042801	78042900	1.63074e-99	1.84712e-97	-43.8323	-7786	-
ENST00000590447	ENSG00000147100	SLC16A2	X	74534701	74534800	1.69858e-99	1.92262e-97	-27.4911	13583	+
ENST00000504058	ENSG00000133398	MED10	5	6377401	6377500	1.77532e-99	2.00738e-97	-34.9881	1072	-
ENST00000272134	ENSG00000243709	LEFTY1	1	225898101	225898200	3.13576e-99	3.51389e-97	26.0165	-8956	-
ENST00000545031	ENSG00000139370	SLC15A4	12	128796801	128796900	4.59396e-99	5.11784e-97	-26.3544	4802	-
ENST00000241356	ENSG00000282608	ADORA3	1	111516101	111516200	7.7009e-99	8.53808e-97	31.0641	-12342	-
ENST00000414499	ENSG00000172478	C2orf54	2	240897601	240897700	1.01553e-98	1.12363e-96	-26.364	-713	-
ENST00000540373	ENSG00000182985	CADM1	11	115217901	115218000	1.30595e-98	1.44054e-96	-28.3247	145	-
ENST00000464137	ENSG00000112782	CLIC5	6	46014801	46014900	1.38529e-98	1.52599e-96	25.2279	647	-
ENST00000545031	ENSG00000139370	SLC15A4	12	128797501	128797600	2.67749e-98	2.93054e-96	-33.8288	4102	-
ENST00000296370	ENSG00000163993	S100P	4	6693201	6693300	3.03511e-98	3.31526e-96	33.3676	134	+
ENST00000452636	ENSG00000235013	COX20P2	2	230956801	230956900	1.72489e-97	1.85233e-95	-26.2757	-693	+
ENST00000409021	ENSG00000152969	JAKMIP1	4	6198001	6198100	4.21116e-97	4.48373e-95	-29.9534	2456	-
ENST00000384084	ENSG00000206811	SNORA10	16	1961201	1961300	4.6045e-97	4.89611e-95	-25.0564	1167	-
ENST00000520262	ENSG00000168575	SLC20A2	8	42501901	42502000	7.28403e-97	7.72259e-95	53.8871	-442	-
ENST00000369126	ENSG00000023902	PLEKHO1	1	150147001	150147100	2.34978e-96	2.46072e-94	26.5046	-2083	+
ENST00000600765	ENSG00000268889	AC008750.7	19	51395701	51395800	2.48726e-96	2.60218e-94	-29.0107	1215	+
ENST00000518440	ENSG00000178860	MSC	8	71841601	71841700	4.34307e-96	4.52043e-94	-30.1688	1293	-
ENST00000476891	ENSG00000239263	RBM43P1	3	69473301	69473400	8.59158e-96	8.84537e-94	-25.6045	-770	-
ENST00000398940	ENSG00000196782	MAML3	4	139858701	139858800	8.64386e-96	8.89424e-94	-32.6087	31253	-
ENST00000552516	ENSG00000106799	TGFBR1	9	99106901	99107000	9.42353e-96	9.68728e-94	39.9849	1753	+
ENST00000302533	ENSG00000170473	PYM1	12	55924201	55924300	1.43296e-95	1.46656e-93	39.0727	2812	-
ENST00000215794	ENSG00000184979	USP18	22	18164001	18164100	2.92903e-95	2.97243e-93	-30.3983	14104	+
ENST00000422858	ENSG00000225857	AL162431.1	1	180909501	180909600	4.08517e-95	4.13407e-93	-28.2522	1702	+
ENST00000401596	ENSG00000218868	CNN3P1	6	6543001	6543100	4.2944e-95	4.3431e-93	32.3813	8306	+
ENST00000624905	ENSG00000280326	AC067931.2	8	140598101	140598200	4.85002e-95	4.90197e-93	30.6785	6419	+
ENST00000435042	ENSG00000223442	TH2LCRR	5	132664301	132664400	4.96526e-95	5.01533e-93	-27.572	-30	-
ENST00000534781	ENSG00000161016	RPL8	8	144790801	144790900	1.02976e-94	1.03085e-92	-29.004	0	-
ENST00000342645	ENSG00000064393	HIPK2	7	139737601	139737700	1.18985e-94	1.18927e-92	35.0847	-20589	-
ENST00000604156	ENSG00000271427	AL358072.1	1	117363701	117363800	1.29389e-94	1.29207e-92	-27.2248	1674	-
ENST00000401064	ENSG00000215893	RPL23AP17	1	41098001	41098100	1.42089e-94	1.41497e-92	29.2524	-538	+
ENST00000480055	ENSG00000198742	SMURF1	7	99098501	99098600	1.62762e-94	1.61737e-92	-28.9295	-17075	-
ENST00000431108	ENSG00000229862	AL121972.1	6	73523001	73523100	2.15219e-94	2.13406e-92	-25.9745	-518	+
ENST00000330168	ENSG00000248751	AC004997.1	22	30296401	30296500	2.98977e-94	2.96007e-92	26.9925	-559	-
ENST00000585509	ENSG00000108669	CYTH1	17	78717101	78717200	3.46322e-94	3.42256e-92	32.6484	-77	-
ENST00000451143	ENSG00000225900	HSPE1P13	2	39092301	39092400	1.03322e-93	1.01002e-91	33.7679	6046	-
ENST00000558829	ENSG00000104043	ATP8B4	15	50183201	50183300	1.6524e-93	1.60467e-91	-37.2512	-385	-
ENST00000420617	ENSG00000232926	AC000078.1	22	19887101	19887200	1.66047e-93	1.61203e-91	25.0108	-89	+
ENST00000424565	ENSG00000216412	RPL12P2	6	37110701	37110800	2.41065e-93	2.33057e-91	-25.0211	19389	+
ENST00000505246	ENSG00000168824	NSG1	4	4384401	4384500	2.95318e-93	2.85083e-91	-38.6437	-581	+
ENST00000512910	ENSG00000249778	TRMT112P2	5	80034001	80034100	4.15172e-93	3.99833e-91	37.6208	-700	-
ENST00000538059	ENSG00000140853	NLRC5	16	57004901	57005000	5.26701e-93	5.0664e-91	-31.9114	417	+
ENST00000435607	ENSG00000007314	SCN4A	17	63968101	63968200	5.69659e-93	5.478e-91	-25.2423	4719	-
ENST00000368924	ENSG00000203797	DDO	6	110399901	110400000	1.32115e-92	1.26038e-90	-25.89	15563	-
ENST00000337623	ENSG00000107938	EDRF1	10	125721301	125721400	1.52849e-92	1.45732e-90	-28.5863	1600	+
ENST00000354675	ENSG00000131016	AKAP12	6	151324901	151325000	2.34368e-92	2.22021e-90	-32.8153	-688	+
ENST00000367511	ENSG00000135842	FAM129A	1	184972901	184973000	3.00414e-92	2.83514e-90	-28.9518	1551	-
ENST00000555769	ENSG00000176463	SLCO3A1	15	91855901	91856000	3.56258e-92	3.35436e-90	-36.2362	1567	+
ENST00000374003	ENSG00000000938	FGR	1	27626501	27626600	9.13273e-92	8.4955e-90	-31.1757	0	-
ENST00000461503	ENSG00000163508	EOMES	3	27731801	27731900	1.21841e-91	1.1308e-89	30.3318	-9091	-
ENST00000299540	ENSG00000215124	AMD1P4	6	11870001	11870100	1.79421e-91	1.65904e-89	28.4512	-7032	-
ENST00000460954	ENSG00000170017	ALCAM	3	105530301	105530400	4.03463e-91	3.7043e-89	33.8027	-835	+
ENST00000483261	ENSG00000001460	STPG1	1	24392001	24392100	4.53616e-91	4.16124e-89	-26.2273	0	-
ENST00000631520	ENSG00000282142	AC245187.2	8	2561001	2561100	4.68529e-91	4.29198e-89	-34.6158	-31292	-
ENST00000503981	ENSG00000155269	GPR78	4	8537201	8537300	4.92294e-91	4.50588e-89	-25.4316	-21425	+
ENST00000539506	ENSG00000061936	SFSWAP	12	131774001	131774100	6.6498e-91	6.06251e-89	27.0176	-9368	+
ENST00000507702	ENSG00000249673	NOP14-AS1	4	2937501	2937600	7.87106e-91	7.15783e-89	-30.3169	0	+
ENST00000457546	ENSG00000233383	AC073089.1	7	67089701	67089800	1.03203e-90	9.36151e-89	58.9321	-232	-
ENST00000512898	ENSG00000249727	AC097494.1	4	54845001	54845100	1.29502e-90	1.16981e-88	-26.84	303	-
ENST00000450653	ENSG00000235965	AP000431.2	21	19046101	19046200	2.20465e-90	1.97337e-88	-44.7806	1485	-
ENST00000623835	ENSG00000278964	AC132938.4	17	82362601	82362700	2.28283e-90	2.04167e-88	-51.3329	497	-
ENST00000512796	ENSG00000177453	NIM1K	5	43194001	43194100	4.27121e-90	3.79491e-88	34.5971	1151	+
ENST00000474629	ENSG00000173193	PARP14	3	122679801	122679900	5.063e-90	4.48491e-88	-28.508	-718	+
ENST00000551844	ENSG00000258177	AC008149.1	12	96210601	96210700	8.52407e-90	7.51594e-88	26.4134	13274	-
ENST00000568346	ENSG00000104731	KLHDC4	16	87701101	87701200	8.65933e-90	7.63313e-88	26.3679	525	-
ENST00000382452	ENSG00000071127	WDR1	4	10117801	10117900	1.55873e-89	1.36585e-87	26.3489	-853	-
ENST00000486882	ENSG00000137959	IFI44L	1	78624901	78625000	1.86487e-89	1.63103e-87	-25.1211	-670	+
ENST00000474283	ENSG00000157978	LDLRAP1	1	25563601	25563700	2.84245e-89	2.4747e-87	30.6893	0	+
ENST00000504935	ENSG00000250415	AC022113.2	5	16617901	16618000	3.80293e-89	3.30118e-87	28.179	678	+
ENST00000390394	ENSG00000211747	TRBV20-1	7	142625801	142625900	1.521e-88	1.29811e-86	-31.8714	-749	+
ENST00000461023	ENSG00000103126	AXIN1	16	324601	324700	1.53012e-88	1.30521e-86	27.7257	21623	-
ENST00000482052	ENSG00000243753	HLA-L	6	30256301	30256400	1.94177e-88	1.65245e-86	-25.5772	-3184	+
ENST00000519514	ENSG00000253840	AC044836.1	8	54225401	54225500	4.39374e-88	3.70798e-86	-28.227	-22133	+
ENST00000539643	ENSG00000157637	SLC38A10	17	81245001	81245100	5.56172e-88	4.67786e-86	-33.4498	2536	-
ENST00000488073	ENSG00000146540	C7orf50	7	1112901	1113000	6.72613e-88	5.64699e-86	39.4429	14389	-
ENST00000543375	ENSG00000182985	CADM1	11	115194901	115195000	1.21625e-87	1.01378e-85	-36.8828	-792	-
ENST00000487908	ENSG00000240992	RPS23P4	4	145271301	145271400	1.8088e-87	1.49883e-85	-35.9543	-744	-
ENST00000421521	ENSG00000145819	ARHGAP26	5	143206601	143206700	1.95141e-87	1.61494e-85	-28.2587	-498	+
ENST00000486644	ENSG00000163482	STK36	2	218693001	218693100	1.9597e-87	1.62139e-85	-34.63	-196	+
ENST00000404020	ENSG00000217495	AL136116.2	6	143299901	143300000	3.56749e-87	2.93146e-85	-28.4002	-348	-
ENST00000446029	ENSG00000227459	AC079612.2	2	239609701	239609800	4.34401e-87	3.56413e-85	-27.7552	-15898	+
ENST00000419388	ENSG00000231743	AC026396.1	10	2950001	2950100	4.48455e-87	3.67757e-85	-35.9667	13982	+
ENST00000542807	ENSG00000132359	RAP1GAP2	17	2868401	2868500	6.2454e-87	5.10738e-85	-27.6887	71921	+
ENST00000430446	ENSG00000071462	BUD23	7	73686401	73686500	6.36879e-87	5.20567e-85	40.9561	-320	+
ENST00000646461	ENSG00000228789	HCG22	6	31054401	31054500	8.6924e-87	7.07288e-85	36.1559	73	+
ENST00000203629	ENSG00000089692	LAG3	12	6774301	6774400	1.09015e-86	8.84384e-85	-33.9352	1783	+
ENST00000530628	ENSG00000147889	CDKN2A	9	21989301	21989400	3.38707e-86	2.71041e-84	29.2635	5012	-
ENST00000364829	ENSG00000201699	RNU1-59P	1	149157901	149158000	5.67287e-86	4.502e-84	25.8652	4945	-
ENST00000580572	ENSG00000264371	MIR4425	1	25065801	25065900	1.30979e-85	1.03289e-83	-30.8377	42300	+
ENST00000482166	ENSG00000042286	AIFM2	10	70107501	70107600	1.39475e-85	1.09856e-83	-31.1179	10752	-
ENST00000492787	ENSG00000135597	REPS1	6	138915001	138915100	1.43536e-85	1.12972e-83	-30.2743	88	-
ENST00000442018	ENSG00000183337	BCOR	X	40061801	40061900	1.80896e-85	1.41929e-83	25.4448	1038	-
ENST00000539019	ENSG00000123096	SSPN	12	26134001	26134100	2.00516e-85	1.57095e-83	-27.8648	-864	+
ENST00000463405	ENSG00000165623	UCMA	10	13234701	13234800	4.30341e-85	3.34569e-83	-26.7808	-368	-
ENST00000456860	ENSG00000023171	GRAMD1B	11	123518701	123518800	4.59008e-85	3.56601e-83	-26.4053	-6836	+
ENST00000504722	ENSG00000198515	CNGA1	4	48013901	48014000	1.1638e-84	8.93883e-83	-27.244	-958	-
ENST00000518006	ENSG00000112249	ASCC3	6	100505001	100505100	1.3646e-84	1.04638e-82	-32.506	5209	-
ENST00000564299	ENSG00000259855	AC007749.1	2	216974501	216974600	1.46461e-84	1.12228e-82	-28.0108	-21306	+
ENST00000487392	ENSG00000204634	TBC1D8	2	101110301	101110400	1.58309e-84	1.21191e-82	-30.4174	-339	-
ENST00000401596	ENSG00000218868	CNN3P1	6	6543601	6543700	3.78889e-84	2.86876e-82	-25.2305	8906	+
ENST00000461134	ENSG00000124120	TTPAL	20	44490001	44490100	3.89452e-84	2.94736e-82	-26.7593	4198	+
ENST00000564809	ENSG00000261471	AC092145.1	16	84593701	84593800	4.92522e-84	3.71355e-82	-25.7086	-593	+
ENST00000586111	ENSG00000005206	SPPL2B	19	2332401	2332500	5.24049e-84	3.94484e-82	25.1573	2106	+
ENST00000222249	ENSG00000105642	KCNN1	19	17949701	17949800	5.59938e-84	4.20915e-82	26.0222	-1493	+
ENST00000617811	ENSG00000275410	HNF1B	17	37745701	37745800	5.94052e-84	4.46146e-82	25.1681	-455	-
ENST00000442477	ENSG00000237337	AL592182.2	1	50175801	50175900	5.95891e-84	4.47424e-82	-26.0833	0	-
ENST00000617246	ENSG00000145012	LPP	3	188224301	188224400	8.99605e-84	6.71893e-82	40.3404	-1005	+
ENST00000431550	ENSG00000136110	CNMD	13	52728701	52728800	1.10538e-83	8.23499e-82	-32.2244	10553	-
ENST00000513570	ENSG00000177311	ZBTB38	3	141403301	141403400	1.12037e-83	8.34095e-82	-29.1736	485	+
ENST00000541229	ENSG00000132740	IGHMBP2	11	68933601	68933700	1.31018e-83	9.7339e-82	33.4083	0	+
ENST00000324076	ENSG00000213928	IRF9	14	24162201	24162300	1.54987e-83	1.14727e-81	-30.967	-696	+
ENST00000474630	ENSG00000176124	DLEU1	13	50389401	50389500	2.19017e-83	1.61499e-81	37.5272	-698	+
ENST00000497268	ENSG00000169554	ZEB2	2	144414401	144414500	3.02823e-83	2.22387e-81	-32.0388	-9029	-
ENST00000480882	ENSG00000137204	SLC22A7	6	43278601	43278700	3.85557e-83	2.81997e-81	-31.0338	-16994	+
ENST00000377073	ENSG00000147117	ZNF157	X	47370501	47370600	4.14685e-83	3.03028e-81	-35.754	0	+
ENST00000514657	ENSG00000251538	LINC02201	5	122705701	122705800	6.10173e-83	4.4418e-81	-27.5123	-633	-
ENST00000507424	ENSG00000251408	AC113615.1	4	6201701	6201800	6.37146e-83	4.63504e-81	-31.0765	-528	+
ENST00000517276	ENSG00000253085	RF00564	1	13693601	13693700	6.45394e-83	4.69398e-81	33.626	2500	-
ENST00000519397	ENSG00000214022	REPIN1	7	150367701	150367800	7.50817e-83	5.45218e-81	30.0881	-389	+
ENST00000607459	ENSG00000272153	AL365330.1	1	3787301	3787400	1.27948e-82	9.24564e-81	-25.672	2295	+
ENST00000480236	ENSG00000100336	APOL4	22	36204701	36204800	2.66363e-82	1.90905e-80	-45.351	0	-
ENST00000461503	ENSG00000163508	EOMES	3	27729301	27729400	4.92928e-82	3.49736e-80	28.5997	-6591	-
ENST00000289153	ENSG00000051382	PIK3CB	3	138759301	138759400	5.45086e-82	3.85984e-80	-26.2101	0	-
ENST00000638532	ENSG00000177301	KCNA2	1	110608901	110609000	5.69176e-82	4.02779e-80	-40.197	-877	-
ENST00000494700	ENSG00000244061	AC093278.1	5	72381501	72381600	5.79454e-82	4.09962e-80	-39.6516	-194	+
ENST00000532979	ENSG00000255250	AP003059.2	11	86727001	86727100	6.34133e-82	4.47965e-80	-38.5156	-255	+
ENST00000447577	ENSG00000223745	CCDC18-AS1	1	93341101	93341200	6.50162e-82	4.58989e-80	31.108	-630	-
ENST00000461472	ENSG00000107485	GATA3	10	8059501	8059600	6.65374e-82	4.69422e-80	29.4731	1104	+
ENST00000542305	ENSG00000137674	MMP20	11	102559201	102559300	1.41605e-81	9.90202e-80	-46.535	24308	-
ENST00000364805	ENSG00000201675	SNORD32A	19	49490101	49490200	1.61335e-81	1.1255e-79	-25.5548	138	+
ENST00000644850	ENSG00000196776	CD47	3	108091701	108091800	1.69927e-81	1.18443e-79	26.2879	63	-
ENST00000304385	ENSG00000170006	TMEM154	4	152681101	152681200	1.83603e-81	1.27893e-79	-29.5101	-937	-
ENST00000414565	ENSG00000231612	AC104462.1	1	245716301	245716400	1.94422e-81	1.35313e-79	-28.2466	-39824	-
ENST00000425516	ENSG00000236420	CHCHD3P1	10	8619801	8619900	3.58206e-81	2.47026e-79	-25.8194	-33	+
ENST00000487497	ENSG00000175841	FAM172BP	3	101521001	101521100	4.68504e-81	3.21791e-79	27.2842	-791	+
ENST00000489905	ENSG00000227057	WDR46	6	33287501	33287600	5.27569e-81	3.62053e-79	26.0591	-73	-
ENST00000616056	ENSG00000100336	APOL4	22	36205701	36205800	6.92412e-81	4.73878e-79	-38.749	-862	-
ENST00000389583	ENSG00000187783	TMEM72	10	44900201	44900300	7.12306e-81	4.87391e-79	-29.493	-10900	+
ENST00000443589	ENSG00000230683	DDTP1	3	38516801	38516900	7.73896e-81	5.28912e-79	36.6351	-972	-
ENST00000586760	ENSG00000179218	CALR	19	12940001	12940100	8.06256e-81	5.50631e-79	-25.3981	-297	+
ENST00000364825	ENSG00000201695	RNA5SP334	11	18268501	18268600	8.85118e-81	6.03094e-79	-28.4064	2110	+
ENST00000635966	ENSG00000215483	LINC00598	13	40188201	40188300	8.92311e-81	6.07868e-79	36.2377	-1360	-
ENST00000306247	ENSG00000168404	MLKL	16	74698501	74698600	9.51842e-81	6.48014e-79	-25.304	2191	-
ENST00000494598	ENSG00000114805	PLCH1	3	155677101	155677200	1.71878e-80	1.15849e-78	-27.1595	-686	-
ENST00000539960	ENSG00000110107	PRPF19	11	60900001	60900100	2.42358e-80	1.62779e-78	25.3624	-787	-
ENST00000496068	ENSG00000239280	AC108693.1	3	113741801	113741900	2.44785e-80	1.64375e-78	-28.2215	-548	-
ENST00000362992	ENSG00000199862	RF00019	4	126890101	126890200	2.51442e-80	1.68602e-78	35.442	138020	-
ENST00000641161	ENSG00000198128	OR2L3	1	248060601	248060700	2.82837e-80	1.89535e-78	-29.8043	4769	+
ENST00000417536	ENSG00000100092	SH3BP1	22	37634401	37634500	5.40181e-80	3.59171e-78	-25.6718	-154	+
ENST00000314994	ENSG00000177946	CENPBD1	16	89973901	89974000	6.0377e-80	4.0096e-78	-29.8535	-1070	-
ENST00000426539	ENSG00000236289	GACAT3	2	16013301	16013400	6.72886e-80	4.45583e-78	25.7943	-37027	+
ENST00000581620	ENSG00000180011	ZADH2	18	75207701	75207800	8.01805e-80	5.29873e-78	-30.0676	618	-
ENST00000245414	ENSG00000125347	IRF1	5	132492201	132492300	9.8561e-80	6.49358e-78	-25.7527	-1404	-
ENST00000570583	ENSG00000170310	STX8	17	9371101	9371200	9.88076e-80	6.50851e-78	-30.3086	66690	-
ENST00000520602	ENSG00000101977	MCF2	X	139692601	139692700	1.08339e-79	7.13055e-78	25.8616	-446	-
ENST00000382452	ENSG00000071127	WDR1	4	10118101	10118200	1.54963e-79	1.01457e-77	28.901	-1153	-
ENST00000461472	ENSG00000107485	GATA3	10	8059401	8059500	2.6625e-79	1.73168e-77	28.4465	1004	+
ENST00000442018	ENSG00000183337	BCOR	X	40061901	40062000	2.80623e-79	1.82333e-77	26.8286	938	-
ENST00000615573	ENSG00000156011	PSD3	8	18574401	18574500	5.76394e-79	3.70872e-77	-26.5795	109433	-
ENST00000641053	ENSG00000240405	SAMMSON	3	70383501	70383600	6.65286e-79	4.27053e-77	-28.747	50763	+
ENST00000455677	ENSG00000113522	RAD50	5	132629601	132629700	8.03827e-79	5.14155e-77	-25.2454	11332	+
ENST00000635444	ENSG00000282964	AC026108.1	12	102955001	102955100	8.08733e-79	5.17191e-77	27.2177	-1167	-
ENST00000450929	ENSG00000163235	TGFA	2	70524401	70524500	8.3554e-79	5.33808e-77	-25.9191	28991	-
ENST00000455778	ENSG00000099139	PCSK5	9	76162801	76162900	8.92935e-79	5.69916e-77	-31.2673	-25739	+
ENST00000583050	ENSG00000266852	MIR4482	10	104268101	104268200	1.3484e-78	8.57413e-77	-29.0917	206	-
ENST00000440985	ENSG00000225721	AL592166.1	1	44762901	44763000	1.55413e-78	9.86494e-77	-28.6018	-725	-
ENST00000467251	ENSG00000085662	AKR1B1	7	134448501	134448600	1.91345e-78	1.21221e-76	34.1712	-478	-
ENST00000417401	ENSG00000224093	AL109613.1	1	93592301	93592400	3.06954e-78	1.93217e-76	31.1111	53	+
ENST00000449599	ENSG00000163508	EOMES	3	27718801	27718900	3.13373e-78	1.97143e-76	-27.9001	3413	-
ENST00000410846	ENSG00000222778	RNA5SP144	3	144128401	144128500	3.59542e-78	2.25707e-76	-26.6129	58521	-
ENST00000494906	ENSG00000073792	IGF2BP2	3	185690101	185690200	3.722e-78	2.33518e-76	-28.2538	-864	-
ENST00000407033	ENSG00000216854	RPL17P26	6	56890701	56890800	4.46488e-78	2.79694e-76	-28.9729	19512	+
ENST00000371761	ENSG00000123080	CDKN2C	1	50976201	50976300	6.6184e-78	4.12845e-76	-26.4207	6259	+
ENST00000323684	ENSG00000175809	CBLL2	X	22272501	22272600	8.87668e-78	5.51805e-76	-28.0819	-343	+
ENST00000607433	ENSG00000272197	RN7SL803P	5	154722001	154722100	1.10378e-77	6.8366e-76	-26.0599	-3313	-
ENST00000367799	ENSG00000135541	AHI1	6	135449401	135449500	1.37506e-77	8.49904e-76	-34.7909	-988	-
ENST00000453860	ENSG00000230214	FTLP18	1	36647501	36647600	1.98735e-77	1.22346e-75	-27.1162	17168	+
ENST00000471088	ENSG00000240053	LY6G5B	6	31672401	31672500	2.14341e-77	1.31803e-75	-32.1761	22	+
ENST00000538161	ENSG00000110906	KCTD10	12	109463201	109463300	2.65435e-77	1.62699e-75	28.1571	1596	-
ENST00000339732	ENSG00000131386	GALNT15	3	16060401	16060500	3.10554e-77	1.89853e-75	-26.4475	-114149	+
ENST00000469939	ENSG00000182670	TTC3	21	37159301	37159400	3.37866e-77	2.06239e-75	-25.5005	-119	+
ENST00000367511	ENSG00000135842	FAM129A	1	184972801	184972900	3.42218e-77	2.08817e-75	-26.0922	1651	-
ENST00000362840	ENSG00000199710	RF00019	1	110777801	110777900	4.22214e-77	2.56521e-75	-51.4445	-13296	-
ENST00000482095	ENSG00000127074	RGS13	1	192642101	192642200	4.63514e-77	2.81087e-75	34.9662	-2331	+
ENST00000437273	ENSG00000234588	FABP5P14	2	216806901	216807000	5.99502e-77	3.62741e-75	-27.0774	-773	-
ENST00000401609	ENSG00000100316	RPL3	22	39318101	39318200	7.52287e-77	4.5451e-75	-26.2236	415	-
ENST00000412143	ENSG00000204528	PSORS1C3	6	31179001	31179100	9.19021e-77	5.53803e-75	27.5615	-1103	-
ENST00000559294	ENSG00000139914	FITM1	14	24132301	24132400	1.1656e-76	6.99795e-75	25.1896	253	+
ENST00000526728	ENSG00000135362	PRR5L	11	36362101	36362200	1.57582e-76	9.42245e-75	26.8447	0	+
ENST00000285402	ENSG00000155087	ODF1	8	102550901	102551000	2.98112e-76	1.76789e-74	37.4062	-572	+
ENST00000442984	ENSG00000225979	AC010746.1	2	197311701	197311800	3.04034e-76	1.80235e-74	25.2599	310	+
ENST00000482166	ENSG00000042286	AIFM2	10	70107701	70107800	3.69828e-76	2.18559e-74	-38.3809	10552	-
ENST00000503709	ENSG00000249673	NOP14-AS1	4	2937301	2937400	4.17314e-76	2.45996e-74	-26.8021	37	+
ENST00000409053	ENSG00000144468	RHBDD1	2	226906401	226906500	5.87929e-76	3.44755e-74	34.077	-212	+
ENST00000557889	ENSG00000100884	CPNE6	14	24071201	24071300	6.61923e-76	3.87514e-74	-31.9957	16	+
ENST00000507786	ENSG00000113594	LIFR	5	38640001	38640100	1.27529e-75	7.40196e-74	-54.0919	-31648	-
ENST00000522738	ENSG00000104419	NDRG1	8	133294401	133294500	1.50235e-75	8.70275e-74	-36.5647	2037	-
ENST00000513570	ENSG00000177311	ZBTB38	3	141404001	141404100	2.64217e-75	1.52024e-73	-29.7445	1185	+
ENST00000409540	ENSG00000040933	INPP4A	2	98480401	98480500	3.43158e-75	1.96852e-73	36.0347	35453	+
ENST00000316577	ENSG00000135426	TESPA1	12	54978201	54978300	3.88373e-75	2.22475e-73	31.362	3539	-
ENST00000441798	ENSG00000228688	COL11A2P1	6	33107401	33107500	4.22311e-75	2.41788e-73	-28.3674	-72	-
ENST00000370628	ENSG00000102245	CD40LG	X	136648201	136648300	4.82394e-75	2.75798e-73	26.0294	0	+
ENST00000533098	ENSG00000130303	BST2	19	17404701	17404800	5.55589e-75	3.16976e-73	-26.4745	-165	-
ENST00000367819	ENSG00000143185	XCL2	1	168543901	168544000	6.0454e-75	3.44541e-73	-28.6215	0	-
ENST00000418416	ENSG00000226218	AC079163.1	2	145603501	145603600	1.23197e-74	6.96991e-73	-30.3679	-79	-
ENST00000407763	ENSG00000219487	AL603766.1	6	149112901	149113000	1.26905e-74	7.17718e-73	-29.7133	-230	-
ENST00000414113	ENSG00000154978	VOPP1	7	55537901	55538000	1.36555e-74	7.71221e-73	-25.6577	-208	-
ENST00000436140	ENSG00000231422	LINC01516	10	25112701	25112800	1.43862e-74	8.11779e-73	29.8485	-258	+
ENST00000526878	ENSG00000174915	PTDSS2	11	457301	457400	1.55895e-74	8.79222e-73	33.1738	-1274	+
ENST00000517295	ENSG00000173818	ENDOV	17	80416301	80416400	1.56067e-74	8.80042e-73	32.0486	634	+
ENST00000425009	ENSG00000185269	NOTUM	17	81963801	81963900	1.58993e-74	8.96229e-73	-26.5069	-1962	-
ENST00000528066	ENSG00000117625	RCOR3	1	211303301	211303400	1.61902e-74	9.12306e-73	-27.597	-611	+
ENST00000585453	ENSG00000004139	SARM1	17	28381701	28381800	1.6644e-74	9.37556e-73	28.3595	-2870	+
ENST00000512138	ENSG00000082074	FYB1	5	39270601	39270700	2.1135e-74	1.18723e-72	-27.1306	0	-
ENST00000390874	ENSG00000212176	RNA5SP207	6	41242801	41242900	2.24216e-74	1.25864e-72	25.4602	-3176	-
ENST00000615215	ENSG00000158747	NBL1	1	19646601	19646700	3.03953e-74	1.70007e-72	-30.9418	837	+
ENST00000575669	ENSG00000134419	RPS15A	16	18787801	18787900	3.3756e-74	1.88512e-72	-33.0722	-1007	-
ENST00000461011	ENSG00000205664	BX890604.1	X	3812201	3812300	4.247e-74	2.36606e-72	-26.193	10272	-
ENST00000511683	ENSG00000113328	CCNG1	5	163438401	163438500	5.28749e-74	2.93566e-72	-28.3619	637	+
ENST00000461729	ENSG00000058085	LAMC2	1	183239401	183239500	1.38006e-73	7.56391e-72	-25.8315	0	+
ENST00000451514	ENSG00000226398	AC013480.1	2	42025801	42025900	1.82972e-73	9.98967e-72	-31.2641	-500	-
ENST00000620690	ENSG00000275801	AL121985.3	1	160768201	160768300	2.12996e-73	1.15997e-71	-25.7047	8309	-
ENST00000274457	ENSG00000145780	FEM1C	5	115543301	115543400	3.16377e-73	1.71378e-71	-26.7139	1495	-
ENST00000440942	ENSG00000228056	CFL1P3	1	63844301	63844400	3.21509e-73	1.74128e-71	-25.1261	-617	-
ENST00000530559	ENSG00000166444	ST5	11	8716001	8716100	3.24228e-73	1.75571e-71	-34.9854	-172	-
ENST00000555864	ENSG00000258676	AC091544.2	15	92585501	92585600	3.43101e-73	1.85699e-71	-27.3759	4674	+
ENST00000518693	ENSG00000145934	TENM2	5	167934401	167934500	3.60943e-73	1.95225e-71	-29.5649	-362	+
ENST00000439421	ENSG00000236303	AL355500.1	10	130410101	130410200	3.79308e-73	2.04954e-71	-31.805	-28867	+
ENST00000478268	ENSG00000157601	MX1	21	41427001	41427100	3.80305e-73	2.05458e-71	-31.813	733	+
ENST00000494968	ENSG00000187122	SLIT1	10	96991501	96991600	8.32482e-73	4.4486e-71	-25.2815	8067	-
ENST00000447651	ENSG00000223486	AC092198.1	X	40011501	40011600	9.39232e-73	5.01081e-71	27.7281	2227	+
ENST00000467719	ENSG00000110628	SLC22A18	11	2915601	2915700	1.03094e-72	5.49555e-71	-49.1818	-446	+
ENST00000420096	ENSG00000233903	Z83851.1	22	42275501	42275600	1.05275e-72	5.60721e-71	41.5661	-755	+
ENST00000571836	ENSG00000070444	MNT	17	2396701	2396800	1.42309e-72	7.54756e-71	36.3971	54	-
ENST00000536534	ENSG00000180287	PLD5	1	242522401	242522500	1.52594e-72	8.08246e-71	-25.9022	2019	-
ENST00000374899	ENSG00000204267	TAP2	6	32837701	32837800	1.89524e-72	1.00173e-70	-25.1024	928	-
ENST00000538731	ENSG00000256576	LINC02361	12	132187001	132187100	2.62261e-72	1.37967e-70	26.8635	2596	-
ENST00000446442	ENSG00000232684	ATP11A-AS1	13	112768901	112769000	3.01085e-72	1.58135e-70	-25.8474	-14209	-
ENST00000432894	ENSG00000232740	LINC01826	2	123074501	123074600	3.58776e-72	1.88131e-70	-29.5971	-1021	-
ENST00000458136	ENSG00000229808	AL391825.1	1	161902901	161903000	4.28164e-72	2.24046e-70	26.8342	11963	+
ENST00000474041	ENSG00000162894	FCMR	1	206909301	206909400	4.83426e-72	2.52677e-70	28.4273	546	-
ENST00000604430	ENSG00000198106	AC025279.1	16	29285401	29285500	7.28561e-72	3.79218e-70	26.5976	-5720	+
ENST00000398764	ENSG00000214669	AL157702.1	9	113754401	113754500	7.67256e-72	3.98784e-70	-25.3694	4920	-
ENST00000368130	ENSG00000163568	AIM2	1	159077501	159077600	7.69256e-72	3.99759e-70	-34.8285	-601	-
ENST00000450843	ENSG00000223745	CCDC18-AS1	1	93339301	93339400	1.07113e-71	5.54241e-70	25.2118	0	-
ENST00000502394	ENSG00000280987	MATR3	5	139275301	139275400	1.28118e-71	6.61238e-70	-31.2396	-709	+
ENST00000435832	ENSG00000229201	AC092783.1	1	90534301	90534400	1.63858e-71	8.43287e-70	-25.966	-830	-
ENST00000513851	ENSG00000251432	AC108062.1	4	128468501	128468600	1.98944e-71	1.02175e-69	30.1547	-1906	+
ENST00000514764	ENSG00000154277	UCHL1	4	41259601	41259700	2.15586e-71	1.10565e-69	-25.932	-939	+
ENST00000515217	ENSG00000251389	YTHDF1P1	5	97368201	97368300	4.40236e-71	2.23729e-69	28.6782	-476	+
ENST00000459852	ENSG00000091428	RAPGEF4	2	172966301	172966400	5.97966e-71	3.02846e-69	-29.9891	-709	+
ENST00000386910	ENSG00000209645	SNORD105	19	10107301	10107400	6.41808e-71	3.24746e-69	-27.2582	-251	+
ENST00000555319	ENSG00000087302	RTRAF	14	52000301	52000400	9.9392e-71	5.00337e-69	-39.6726	965	+
ENST00000531884	ENSG00000135643	KCNMB4	12	70399601	70399700	1.32666e-70	6.65466e-69	-35.3983	-510	+
ENST00000602623	ENSG00000178093	TSSK6	19	19514501	19514600	1.40028e-70	7.0185e-69	30.0041	336	-
ENST00000536445	ENSG00000177084	POLE	12	132661101	132661200	1.68258e-70	8.40751e-69	25.2803	-189	-
ENST00000467593	ENSG00000240065	PSMB9	6	32856101	32856200	2.16582e-70	1.07807e-68	-33.3732	6	+
ENST00000455364	ENSG00000060642	PIGV	1	26790801	26790900	2.19367e-70	1.0916e-68	-25.6326	1875	+
ENST00000539881	ENSG00000140853	NLRC5	16	56988601	56988700	2.55898e-70	1.26949e-68	-39.3716	-785	+
ENST00000622786	ENSG00000089737	DDX24	14	94062701	94062800	3.02651e-70	1.49891e-68	28.9458	-449	-
ENST00000524299	ENSG00000153317	ASAP1	8	130441701	130441800	3.94495e-70	1.94754e-68	-28.6808	1738	-
ENST00000430546	ENSG00000235335	AC016723.1	2	167870201	167870300	4.05862e-70	2.00243e-68	-29.0187	-288	-
ENST00000396225	ENSG00000035720	STAP1	4	67575401	67575500	4.17215e-70	2.05658e-68	25.8903	16675	+
ENST00000508134	ENSG00000251025	NDUFB5P1	4	180558701	180558800	4.62979e-70	2.27732e-68	-25.311	15228	-
ENST00000420103	ENSG00000163528	CHCHD4	3	14123601	14123700	4.73943e-70	2.33019e-68	-27.7603	1050	-
ENST00000495019	ENSG00000163848	ZNF148	3	125357401	125357500	4.93936e-70	2.42482e-68	28.1485	-122	-
ENST00000429843	ENSG00000234293	BACH1-IT3	21	29495701	29495800	5.27268e-70	2.58649e-68	27.0297	-247	+
ENST00000606181	ENSG00000162873	KLHDC8A	1	205339701	205339800	7.94602e-70	3.87856e-68	-26.5148	62	-
ENST00000511972	ENSG00000145555	MYO10	5	16670601	16670700	1.15497e-69	5.60385e-68	-25.0971	42769	-
ENST00000441886	ENSG00000182985	CADM1	11	115215001	115215100	1.24896e-69	6.05449e-68	-29.2777	-308	-
ENST00000537729	ENSG00000158113	LRRC43	12	122166801	122166900	1.46988e-69	7.11163e-68	-25.3326	-838	+
ENST00000412143	ENSG00000204528	PSORS1C3	6	31178101	31178200	1.61064e-69	7.78335e-68	28.8041	-203	-
ENST00000457560	ENSG00000163295	ALPI	2	232459001	232459100	2.46923e-69	1.18724e-67	25.1817	2878	+
ENST00000431550	ENSG00000136110	CNMD	13	52728801	52728900	3.36593e-69	1.61147e-67	-25.6379	10453	-
ENST00000514401	ENSG00000248425	AC006296.1	4	14360601	14360700	3.44192e-69	1.64736e-67	-26.8185	-29739	+
ENST00000520951	ENSG00000164920	OSR2	8	98947001	98947100	4.23199e-69	2.01896e-67	28.4793	-1122	+
ENST00000479144	ENSG00000057019	DCBLD2	3	98818101	98818200	4.81109e-69	2.29186e-67	-28.5234	-274	-
ENST00000374982	ENSG00000204287	HLA-DRA	6	32440801	32440900	5.08278e-69	2.41845e-67	-34.2867	925	+
ENST00000446817	ENSG00000181126	HLA-V	6	29791301	29791400	6.67557e-69	3.16288e-67	-43.4581	349	+
ENST00000503323	ENSG00000249881	AC008696.2	5	143595501	143595600	6.77554e-69	3.20884e-67	-25.8815	-10028	+
ENST00000532949	ENSG00000099834	CDHR5	11	621901	622000	7.19452e-69	3.40429e-67	-27.4443	-765	-
ENST00000421521	ENSG00000145819	ARHGAP26	5	143206101	143206200	7.21026e-69	3.41124e-67	-33.6955	-998	+
ENST00000526364	ENSG00000134910	STT3A	11	125617701	125617800	7.43995e-69	3.51632e-67	-26.8277	-718	+
ENST00000335551	ENSG00000183117	CSMD1	8	3412401	3412500	7.4905e-69	3.53969e-67	-28.5223	-2795	-
ENST00000520102	ENSG00000147457	CHMP7	8	23256301	23256400	7.71157e-69	3.64257e-67	37.0245	-203	+
ENST00000525589	ENSG00000162745	OLFML2B	1	161958201	161958300	9.23655e-69	4.35403e-67	36.0212	25642	-
ENST00000635995	ENSG00000152582	SPEF2	5	35803301	35803400	1.02424e-68	4.82049e-67	25.7651	21983	+
ENST00000430033	ENSG00000228295	LINC00392	13	73563201	73563300	1.10858e-68	5.20985e-67	-25.6501	-944	+
ENST00000560277	ENSG00000140443	IGF1R	15	98842001	98842100	1.15048e-68	5.40289e-67	-26.6815	21119	+
ENST00000495707	ENSG00000196584	XRCC2	7	152664701	152664800	1.15845e-68	5.43952e-67	39.8975	-698	-
ENST00000484750	ENSG00000050767	COL23A1	5	178514701	178514800	1.61168e-68	7.52739e-67	-28.857	47927	-
ENST00000613996	ENSG00000100298	APOBEC3H	22	39100401	39100500	1.62745e-68	7.59997e-67	-26.6492	124	+
ENST00000390396	ENSG00000211749	TRBV23-1	7	142645401	142645500	1.69537e-68	7.91032e-67	-30.5873	-461	+
ENST00000369266	ENSG00000099204	ABLIM1	10	114522601	114522700	2.41528e-68	1.11937e-66	29.576	4131	-
ENST00000291715	ENSG00000160318	CLDND2	19	51369101	51369200	2.62055e-68	1.21381e-66	-38.8926	-99	-
ENST00000469711	ENSG00000010932	FMO1	1	171285601	171285700	2.65035e-68	1.22709e-66	-28.365	3345	+
ENST00000544948	ENSG00000256481	AP006333.2	11	64091301	64091400	3.37247e-68	1.55632e-66	-25.5065	9613	+
ENST00000394697	ENSG00000121281	ADCY7	16	50259601	50259700	4.37568e-68	2.01014e-66	26.7864	-6816	+
ENST00000613213	ENSG00000274376	ADAMTS7P1	15	82282201	82282300	7.17048e-68	3.27182e-66	-25.5391	-16253	+
ENST00000503167	ENSG00000250888	LINC01455	5	79963001	79963100	7.19012e-68	3.28032e-66	-32.2236	26424	+
ENST00000430840	ENSG00000235995	UBE2V1P6	2	169114601	169114700	1.34452e-67	6.08361e-66	-33.2553	-495	+
ENST00000370332	ENSG00000162676	GFI1	1	92481901	92482000	1.44957e-67	6.55164e-66	-25.3125	1955	-
ENST00000480216	ENSG00000164659	KIAA1324L	7	86893601	86893700	2.08787e-67	9.39605e-66	-29.7089	-667	-
ENST00000557437	ENSG00000100934	SEC23A	14	39104701	39104800	2.1465e-67	9.65586e-66	-37.7965	-873	-
ENST00000477899	ENSG00000064225	ST3GAL6	3	98783601	98783700	2.32261e-67	1.04322e-65	-28.0457	92	+
ENST00000565589	ENSG00000205937	RNPS1	16	2266601	2266700	2.75626e-67	1.23578e-65	-25.9104	-79	-
ENST00000435042	ENSG00000223442	TH2LCRR	5	132664201	132664300	2.77681e-67	1.24482e-65	-33.3954	0	-
ENST00000525978	ENSG00000135426	TESPA1	12	54978101	54978200	3.12348e-67	1.39849e-65	26.8302	-3544	-
ENST00000442103	ENSG00000236733	AL354794.1	9	68843701	68843800	3.2016e-67	1.43287e-65	-26.1285	-427	-
ENST00000563151	ENSG00000261519	AC010542.4	16	66549201	66549300	3.3302e-67	1.4894e-65	27.0262	0	+
ENST00000269217	ENSG00000053747	LAMA3	18	23872801	23872900	4.53459e-67	2.02026e-65	29.1929	0	+
ENST00000427039	ENSG00000237461	AL359710.1	9	99811601	99811700	5.03156e-67	2.23861e-65	-30.8891	8190	-
ENST00000514484	ENSG00000153395	LPCAT1	5	1519001	1519100	5.05523e-67	2.24883e-65	-25.1249	4641	-
ENST00000445772	ENSG00000160791	CCR5	3	46371801	46371900	5.43334e-67	2.41472e-65	-33.113	-770	+
ENST00000340110	ENSG00000188691	OR56A5	11	5968001	5968100	6.04121e-67	2.6812e-65	-34.8269	191	-
ENST00000525317	ENSG00000110172	CHORDC1	11	90221601	90221700	6.47337e-67	2.87104e-65	-27.7466	1331	-
ENST00000445060	ENSG00000230062	ANKRD66	6	46752801	46752900	7.39388e-67	3.27215e-65	-31.0226	-846	+
ENST00000478399	ENSG00000144843	ADPRH	3	119578301	119578400	7.48861e-67	3.31316e-65	-36.4696	-868	+
ENST00000301015	ENSG00000103335	PIEZO1	16	88782801	88782900	8.09172e-67	3.57367e-65	-26.9914	2321	-
ENST00000565489	ENSG00000260889	CKBP1	16	46844301	46844400	1.0897e-66	4.79175e-65	25.0025	219	-
ENST00000624845	ENSG00000279237	AL161773.1	13	110262801	110262900	1.26575e-66	5.55235e-65	-29.8461	3214	-
ENST00000531749	ENSG00000255411	LINC02548	11	13785201	13785300	1.32894e-66	5.82014e-65	-27.4049	-90	+
ENST00000629913	ENSG00000213689	TREX1	3	48467001	48467100	1.43374e-66	6.26981e-65	-33.3167	512	+
ENST00000448541	ENSG00000231515	AC006003.1	7	157720101	157720200	1.67729e-66	7.31614e-65	-35.0156	20257	-
ENST00000320065	ENSG00000177489	OR2G2	1	247574401	247574500	1.99973e-66	8.69686e-65	-25.9936	-13860	+
ENST00000404459	ENSG00000204020	LIPN	10	88760801	88760900	2.04376e-66	8.88718e-65	35.8365	-506	+
ENST00000395103	ENSG00000180921	FAM83H	8	143727601	143727700	2.06841e-66	8.99197e-65	28.489	941	-
ENST00000530232	ENSG00000134802	SLC43A3	11	57426101	57426200	2.13499e-66	9.27643e-65	-27.6614	0	-
ENST00000449599	ENSG00000163508	EOMES	3	27719301	27719400	2.43785e-66	1.05626e-64	-27.7266	2913	-
ENST00000401743	ENSG00000170458	CD14	5	140635601	140635700	3.5575e-66	1.53239e-64	-37.5274	-1901	-
ENST00000612025	ENSG00000278017	AC064801.1	18	62525701	62525800	4.89671e-66	2.09923e-64	-27.697	526	-
ENST00000421320	ENSG00000234944	AL365199.1	10	42870801	42870900	6.31608e-66	2.6981e-64	-33.4344	-621	+
ENST00000394652	ENSG00000172349	IL16	15	81295101	81295200	7.09879e-66	3.02609e-64	27.5538	-1713	+
ENST00000452597	ENSG00000214021	TTLL3	3	9808701	9808800	8.11922e-66	3.45699e-64	-32.7412	186	+
ENST00000404020	ENSG00000217495	AL136116.2	6	143300001	143300100	8.71484e-66	3.70768e-64	-26.7121	-448	-
ENST00000492877	ENSG00000130775	THEMIS2	1	27884201	27884300	1.21689e-65	5.1529e-64	-27.8668	805	+
ENST00000636179	ENSG00000169554	ZEB2	2	144510401	144510500	1.2865e-65	5.44483e-64	-27.4506	-2982	-
ENST00000400011	ENSG00000104067	TJP1	15	29786101	29786200	1.29019e-65	5.45974e-64	-26.1471	35349	-
ENST00000476876	ENSG00000137959	IFI44L	1	78623001	78623100	1.46035e-65	6.16534e-64	-42.1623	2534	+
ENST00000461135	ENSG00000182795	C1orf116	1	207033201	207033300	1.51623e-65	6.39543e-64	-25.8707	-446	-
ENST00000444604	ENSG00000148426	PROSER2	10	11831601	11831700	1.63199e-65	6.87654e-64	-25.0965	0	+
ENST00000505971	ENSG00000038382	TRIO	5	14094001	14094100	1.6446e-65	6.9288e-64	-36.8688	-49602	+
ENST00000291715	ENSG00000160318	CLDND2	19	51370201	51370300	1.67878e-65	7.07187e-64	-27.8529	-1199	-
ENST00000381403	ENSG00000164283	ESM1	5	54985301	54985400	1.77884e-65	7.48753e-64	27.572	194	-
ENST00000486313	ENSG00000127914	AKAP9	7	92101701	92101800	1.79687e-65	7.56051e-64	-30.0179	-789	+
ENST00000616822	ENSG00000273792	AC022898.2	15	60860101	60860200	1.99358e-65	8.37838e-64	-33.064	-11034	-
ENST00000560437	ENSG00000104043	ATP8B4	15	50137601	50137700	2.0679e-65	8.68287e-64	-31.5222	-18145	-
ENST00000406915	ENSG00000217442	SYCE3	22	50561601	50561700	2.67201e-65	1.1179e-63	-26.3501	1206	-
ENST00000474288	ENSG00000086758	HUWE1	X	53547901	53548000	2.7245e-65	1.13927e-63	-37.1793	53	-
ENST00000467779	ENSG00000105778	AVL9	7	32580501	32580600	4.80284e-65	1.9927e-63	-28.6522	-163	+
ENST00000522137	ENSG00000250317	SMIM20	4	25938501	25938600	5.36316e-65	2.22063e-63	-28.1559	10288	+
ENST00000309758	ENSG00000173110	HSPA6	1	161522701	161522800	6.01468e-65	2.48532e-63	31.7068	-1740	+
ENST00000563477	ENSG00000260517	AC009093.2	16	29152901	29153000	6.31893e-65	2.60939e-63	32.8753	13242	+
ENST00000410170	ENSG00000222102	RN7SKP232	5	151699401	151699500	6.38058e-65	2.63417e-63	-28.058	5079	-
ENST00000489405	ENSG00000106415	GLCCI1	7	8003301	8003400	8.40857e-65	3.45123e-63	-39.4142	-497	+
ENST00000482348	ENSG00000189159	JPT1	17	75152501	75152600	9.36419e-65	3.8386e-63	-28.114	694	-
ENST00000484701	ENSG00000151917	BEND6	6	57013101	57013200	9.75455e-65	3.9961e-63	-25.1551	-609	+
ENST00000419922	ENSG00000235770	LINC00607	2	215621401	215621500	1.03434e-64	4.2336e-63	-26.7621	-49	-
ENST00000540741	ENSG00000181036	FCRL6	1	159800001	159800100	1.20227e-64	4.91287e-63	-27.3821	-411	+
ENST00000512378	ENSG00000145721	LIX1	5	97136001	97136100	1.31648e-64	5.37079e-63	-25.7855	6654	-
ENST00000495225	ENSG00000175110	MRPS22	3	139110201	139110300	1.63867e-64	6.65845e-63	-25.2696	-104	+
ENST00000491547	ENSG00000189337	KAZN	1	14522901	14523000	1.99516e-64	8.08577e-63	-26.5713	-75704	+
ENST00000515450	ENSG00000249843	AC112198.4	5	54883401	54883500	2.09281e-64	8.47095e-63	25.2488	5165	+
ENST00000519397	ENSG00000214022	REPIN1	7	150362801	150362900	2.38117e-64	9.62373e-63	37.5556	-5289	+
ENST00000497525	ENSG00000121579	NAA50	3	113743801	113743900	2.59042e-64	1.04577e-62	-28.8717	1895	-
ENST00000430897	ENSG00000230952	AC099344.1	2	11365901	11366000	3.31999e-64	1.33433e-62	-27.2338	-266	-
ENST00000612155	ENSG00000177679	SRRM3	7	76279301	76279400	3.41705e-64	1.37317e-62	-27.2808	-3214	+
ENST00000539282	ENSG00000060982	BCAT1	12	24904001	24904100	4.1861e-64	1.67827e-62	30.5865	-927	-
ENST00000472408	ENSG00000132780	NASP	1	45616201	45616300	4.67006e-64	1.87022e-62	38.6944	-937	+
ENST00000445070	ENSG00000225028	AC096541.1	1	47817401	47817500	4.74064e-64	1.89802e-62	-25.1118	-566	+
ENST00000506530	ENSG00000090316	MAEA	4	1329501	1329600	4.82795e-64	1.93179e-62	25.8211	159	+
ENST00000504224	ENSG00000063978	RNF4	4	2467901	2468000	7.03072e-64	2.79766e-62	-25.133	-729	+
ENST00000442074	ENSG00000226230	AC007237.1	7	78486401	78486500	1.03092e-63	4.08274e-62	-30.1925	-30	+
ENST00000418989	ENSG00000074054	CLASP1	2	121505301	121505400	1.04919e-63	4.15356e-62	-28.49	-209	-
ENST00000362511	ENSG00000199381	RNU6-79P	13	72864301	72864400	1.07443e-63	4.25192e-62	-27.067	16815	-
ENST00000473846	ENSG00000107249	GLIS3	9	4139301	4139400	1.13934e-63	4.50332e-62	-25.8233	5794	-
ENST00000476342	ENSG00000120093	HOXB3	17	48589701	48589800	1.16391e-63	4.59929e-62	26.4455	436	-
ENST00000435777	ENSG00000169436	COL22A1	8	138875901	138876000	1.28746e-63	5.07702e-62	-47.6369	7212	-
ENST00000395930	ENSG00000125409	TEKT3	17	15352101	15352200	1.32744e-63	5.23212e-62	-31.7173	-10461	-
ENST00000476823	ENSG00000152128	TMEM163	2	134515301	134515400	1.46756e-63	5.77322e-62	-25.6558	-45266	-
ENST00000596477	ENSG00000142546	NOSIP	19	49556301	49556400	1.88412e-63	7.38506e-62	27.1589	896	-
ENST00000524646	ENSG00000184363	PKP3	11	397201	397300	1.91977e-63	7.52208e-62	25.0227	-72	+
ENST00000530554	ENSG00000167323	STIM1	11	3867901	3868000	2.1226e-63	8.3068e-62	27.8073	-48	+
ENST00000513017	ENSG00000250286	AC021491.2	17	50538701	50538800	2.20603e-63	8.62704e-62	-26.4766	0	-
ENST00000520704	ENSG00000165102	HGSNAT	8	43142501	43142600	2.26049e-63	8.83258e-62	-25.4525	1999	+
ENST00000503263	ENSG00000249684	AC106795.2	5	177952701	177952800	2.30121e-63	8.98845e-62	40.5461	-365	+
ENST00000432815	ENSG00000231615	AL645568.2	1	173364701	173364800	3.27077e-63	1.27235e-61	-28.0651	-969	-
ENST00000618290	ENSG00000275927	AC009152.1	16	17433201	17433300	3.55448e-63	1.3804e-61	-26.5773	13081	-
ENST00000607371	ENSG00000089558	KCNH4	17	42180401	42180500	3.792e-63	1.47141e-61	28.4291	582	-
ENST00000543624	ENSG00000257002	AP000438.1	11	62908501	62908600	3.8411e-63	1.48957e-61	-26.5415	-946	+
ENST00000435552	ENSG00000228105	LINC01757	1	20242701	20242800	4.70625e-63	1.81942e-61	-25.5417	-295	+
ENST00000384556	ENSG00000207286	RF00019	6	25324201	25324300	5.27096e-63	2.03459e-61	-33.4478	-36669	-
ENST00000475645	ENSG00000057663	ATG5	6	106182601	106182700	5.43753e-63	2.09814e-61	-28.2031	19730	-
ENST00000630269	ENSG00000171843	MLLT3	9	20620101	20620200	5.60818e-63	2.16321e-61	27.921	1674	-
ENST00000486138	ENSG00000171735	CAMTA1	1	6806601	6806700	7.13163e-63	2.74238e-61	27.098	-288	+
ENST00000487069	ENSG00000122547	EEPD1	7	36281001	36281100	7.34212e-63	2.82098e-61	-31.2641	0	+
ENST00000362478	ENSG00000199348	RNU6-766P	2	168626201	168626300	7.77623e-63	2.98283e-61	26.1535	-19706	-
ENST00000551519	ENSG00000111110	PPM1H	12	62800101	62800200	8.64393e-63	3.31215e-61	-31.5082	-11618	-
ENST00000608206	ENSG00000272989	LINC02012	3	197495301	197495400	1.01936e-62	3.89719e-61	35.7229	11587	-
ENST00000520806	ENSG00000147647	DPYS	8	104371201	104371300	1.1585e-62	4.42137e-61	-35.2383	10112	-
ENST00000543572	ENSG00000255819	KLRC4-KLRK1	12	10407901	10408000	1.24282e-62	4.73648e-61	-25.4633	-136	-
ENST00000464391	ENSG00000107249	GLIS3	9	4080901	4081000	1.34059e-62	5.10489e-61	-29.8113	362	-
ENST00000478530	ENSG00000106785	TRIM14	9	98088101	98088200	1.87715e-62	7.11971e-61	27.3303	-101	-
ENST00000420044	ENSG00000225956	AL050320.1	20	13245401	13245500	1.90573e-62	7.22557e-61	-30.0374	-33	-
ENST00000467593	ENSG00000240065	PSMB9	6	32855701	32855800	1.95822e-62	7.42112e-61	-30.9609	-297	+
ENST00000450898	ENSG00000182568	SATB1	3	18426301	18426400	2.09338e-62	7.92318e-61	29.4622	-933	-
ENST00000503499	ENSG00000256667	KLRA1P	12	10597201	10597300	2.65991e-62	1.00393e-60	-30.6588	910	-
ENST00000498040	ENSG00000160209	PDXK	21	43727101	43727200	3.16112e-62	1.19006e-60	27.4424	-1530	+
ENST00000496299	ENSG00000135842	FAM129A	1	184890101	184890200	3.19495e-62	1.20254e-60	-26.5434	0	-
ENST00000484358	ENSG00000100316	RPL3	22	39316901	39317000	4.11173e-62	1.54311e-60	-27.8379	69	-
ENST00000429269	ENSG00000224939	LINC00184	1	234629101	234629200	5.75509e-62	2.1509e-60	-30.5205	-111	+
ENST00000412781	ENSG00000227480	CCDC148-AS1	2	158183801	158183900	5.91775e-62	2.21042e-60	-25.3209	17153	+
ENST00000469811	ENSG00000241081	RPL22P2	14	76887601	76887700	6.08105e-62	2.26933e-60	-28.1192	-852	-
ENST00000521991	ENSG00000253111	AC091114.1	8	125528601	125528700	6.7395e-62	2.51015e-60	-25.2793	5828	+
ENST00000327739	ENSG00000173124	ACSM6	10	95193201	95193300	7.39177e-62	2.74993e-60	-32.4102	-900	+
ENST00000609322	ENSG00000272694	Z94160.2	22	37377801	37377900	8.49117e-62	3.15388e-60	-30.9631	6119	+
ENST00000434851	ENSG00000233426	EIF3FP3	2	58255601	58255700	8.72688e-62	3.23921e-60	29.5479	4163	+
ENST00000472730	ENSG00000226360	RPL10AP6	3	61744001	61744100	8.99095e-62	3.33494e-60	-34.3815	-896	-
ENST00000434437	ENSG00000229922	LINC02528	6	137944501	137944600	9.44995e-62	3.50279e-60	-35.1058	-766	+
ENST00000514935	ENSG00000173085	COQ2	4	83281701	83281800	1.0946e-61	4.05038e-60	-28.7436	-106	-
ENST00000421232	ENSG00000133424	LARGE1	22	33221901	33222000	1.14063e-61	4.21928e-60	-27.6754	-151	-
ENST00000560175	ENSG00000166949	SMAD3	15	67104001	67104100	1.25157e-61	4.62177e-60	28.8598	5324	+
ENST00000473987	ENSG00000135175	OCM2	7	97990801	97990900	1.29801e-61	4.78998e-60	-26.3803	270	-
ENST00000605240	ENSG00000270972	AC136475.9	11	330801	330900	1.38001e-61	5.08681e-60	-32.0377	-2292	+
ENST00000540499	ENSG00000182054	IDH2	15	90100701	90100800	1.43325e-61	5.28066e-60	-26.0246	-7	-
ENST00000429978	ENSG00000121964	GTDC1	2	144359001	144359100	1.49859e-61	5.51888e-60	-27.0923	-26434	-
ENST00000540373	ENSG00000182985	CADM1	11	115218201	115218300	1.59688e-61	5.87484e-60	-28.0892	-58	-
ENST00000608596	ENSG00000272839	AC011899.3	7	157918701	157918800	1.71639e-61	6.30738e-60	-31.7772	50165	+
ENST00000449599	ENSG00000163508	EOMES	3	27719101	27719200	2.10384e-61	7.70938e-60	-29.4272	3113	-
ENST00000605743	ENSG00000271370	AC007619.2	12	12466301	12466400	2.20608e-61	8.08039e-60	42.2978	-13821	-
ENST00000592867	ENSG00000063244	U2AF2	19	55657401	55657500	2.23146e-61	8.17149e-60	-27.9221	-1708	+
ENST00000516591	ENSG00000252400	RNU6-1291P	14	51534101	51534200	2.30479e-61	8.43433e-60	-29.2962	11239	+
ENST00000540527	ENSG00000070018	LRP6	12	12132401	12132500	2.33468e-61	8.54176e-60	-27.1341	-572	-
ENST00000539896	ENSG00000169403	PTAFR	1	28194701	28194800	2.45e-61	8.95663e-60	-25.1372	-766	-
ENST00000554007	ENSG00000126787	DLGAP5	14	55151101	55151200	2.49455e-61	9.11437e-60	-42.8627	1445	-
ENST00000409021	ENSG00000152969	JAKMIP1	4	6198201	6198300	2.57818e-61	9.41674e-60	-32.9014	2256	-
ENST00000010132	ENSG00000010219	DYRK4	12	4590201	4590300	2.81743e-61	1.02733e-59	-29.903	-20	+
ENST00000428039	ENSG00000215086	NPM1P24	10	72932801	72932900	3.16566e-61	1.15233e-59	-25.8722	-14268	-
ENST00000529889	ENSG00000196535	MYO18A	17	29091001	29091100	3.18238e-61	1.1578e-59	-46.6376	0	-
ENST00000259056	ENSG00000136542	GALNT5	2	157245701	157245800	3.19329e-61	1.16151e-59	-30.7803	-11798	+
ENST00000362537	ENSG00000199407	RNA5SP301	10	13724801	13724900	3.39498e-61	1.23377e-59	-28.7985	-2896	+
ENST00000487296	ENSG00000168394	TAP1	6	32849101	32849200	3.53454e-61	1.28319e-59	-40.0079	-872	-
ENST00000635912	ENSG00000283307	OR5AK4P	11	57037201	57037300	4.41136e-61	1.59634e-59	27.5248	-234	+
ENST00000580282	ENSG00000266821	AC018521.7	17	47878301	47878400	4.41901e-61	1.59893e-59	-28.6426	3999	-
ENST00000473563	ENSG00000148908	RGS10	10	119506201	119506300	4.65614e-61	1.68323e-59	27.8222	10189	-
ENST00000261965	ENSG00000126216	TUBGCP3	13	112588501	112588600	4.90929e-61	1.77376e-59	31.324	-335	-
ENST00000488313	ENSG00000239686	AL158801.1	14	55282801	55282900	6.2911e-61	2.26595e-59	-27.7139	-159	-
ENST00000368130	ENSG00000163568	AIM2	1	159077401	159077500	6.45375e-61	2.32351e-59	-31.7559	-501	-
ENST00000376288	ENSG00000204539	CDSN	6	31123201	31123300	6.97132e-61	2.50595e-59	-41.2789	-2756	-
ENST00000465405	ENSG00000102287	GABRE	X	151970101	151970200	7.08628e-61	2.54587e-59	-32.6809	353	-
ENST00000493296	ENSG00000122176	FMOD	1	203351201	203351300	7.78158e-61	2.79134e-59	25.4606	-114	-
ENST00000473387	ENSG00000143294	PRCC	1	156770801	156770900	8.28456e-61	2.96947e-59	-51.711	3250	+
ENST00000523113	ENSG00000147576	ADHFE1	8	66430501	66430600	9.32954e-61	3.33777e-59	-29.5459	318	+
ENST00000284262	ENSG00000154118	JPH3	16	87608301	87608400	1.02755e-60	3.67134e-59	-25.0516	5398	+
ENST00000305363	ENSG00000087128	TMPRSS11E	4	68447401	68447500	1.1561e-60	4.12295e-59	-25.143	0	+
ENST00000646159	ENSG00000228714	AL691420.1	9	115739501	115739600	1.19069e-60	4.24534e-59	-25.1806	1899	-
ENST00000544786	ENSG00000100030	MAPK1	22	21866101	21866200	1.23903e-60	4.41578e-59	-28.3782	1241	-
ENST00000563934	ENSG00000188215	DCUN1D3	16	20879201	20879300	1.38232e-60	4.91348e-59	-26.0486	-10222	-
ENST00000515938	ENSG00000251747	RNU7-60P	12	11547101	11547200	1.56243e-60	5.54279e-59	29.9819	624	+
ENST00000581652	ENSG00000265798	AC138207.6	17	31067701	31067800	1.85749e-60	6.57873e-59	-26.3341	-8581	-
ENST00000641857	ENSG00000203664	OR2W5	1	247473601	247473700	1.86415e-60	6.6009e-59	32.0989	-14393	+
ENST00000556211	ENSG00000259090	SEPT7P1	14	35160001	35160100	1.98296e-60	7.01547e-59	-26.7234	-903	-
ENST00000486269	ENSG00000164687	FABP5	8	81282401	81282500	2.69713e-60	9.49452e-59	-26.7842	-528	+
ENST00000557289	ENSG00000009830	POMT2	14	77303301	77303400	2.96136e-60	1.04111e-58	-30.9117	1347	-
ENST00000463023	ENSG00000079841	RIMS1	6	72259701	72259800	4.2204e-60	1.47401e-58	29.2713	-899	+
ENST00000485362	ENSG00000173436	MINOS1	1	19600301	19600400	4.2747e-60	1.49266e-58	25.4075	3233	+
ENST00000588166	ENSG00000127663	KDM4B	19	5131901	5132000	4.74272e-60	1.65306e-58	30.8563	-3536	+
ENST00000463431	ENSG00000106829	TLE4	9	79662801	79662900	5.09403e-60	1.77475e-58	26.8979	-550	+
ENST00000641565	ENSG00000260971	AC119674.1	1	56170501	56170600	5.49013e-60	1.91029e-58	-28.1665	1990	-
ENST00000581328	ENSG00000073861	TBX21	17	47735301	47735400	5.90871e-60	2.05417e-58	-36.718	1878	+
ENST00000445369	ENSG00000213937	CLDN9	16	3014301	3014400	6.00499e-60	2.0872e-58	-25.5825	1847	+
ENST00000510044	ENSG00000159685	CHCHD6	3	126956301	126956400	6.03226e-60	2.09645e-58	-40.4337	-610	+
ENST00000520285	ENSG00000113048	MRPS27	5	72318901	72319000	6.57577e-60	2.28412e-58	-29.0176	1192	-
ENST00000528452	ENSG00000166444	ST5	11	8833401	8833500	6.79333e-60	2.35919e-58	-27.2308	-815	-
ENST00000514274	ENSG00000125089	SH3TC1	4	8224501	8224600	7.08106e-60	2.45717e-58	-28.0939	0	+
ENST00000404767	ENSG00000164880	INTS1	7	1506201	1506300	7.26159e-60	2.51831e-58	26.9942	-1835	-
ENST00000430546	ENSG00000235335	AC016723.1	2	167870301	167870400	7.59513e-60	2.63257e-58	-26.8687	-388	-
ENST00000513570	ENSG00000177311	ZBTB38	3	141403401	141403500	9.01941e-60	3.11992e-58	-34.5111	585	+
ENST00000507514	ENSG00000225407	AC025188.1	5	76733201	76733300	9.63456e-60	3.33058e-58	-29.8208	-16987	-
ENST00000435086	ENSG00000223841	AC006484.1	10	57955201	57955300	1.36304e-59	4.68348e-58	-30.9992	0	+
ENST00000604555	ENSG00000120708	TGFBI	5	136048301	136048400	1.57222e-59	5.39196e-58	-43.8697	885	+
ENST00000372583	ENSG00000127124	HIVEP3	1	41917301	41917400	1.71124e-59	5.86193e-58	-26.8031	1099	-
ENST00000538739	ENSG00000110446	SLC15A3	11	60952301	60952400	1.94122e-59	6.63782e-58	25.2565	131	-
ENST00000528508	ENSG00000124942	AHNAK	11	62543701	62543800	2.11242e-59	7.21489e-58	-27.9373	1864	-
ENST00000398900	ENSG00000213174	AC026316.1	3	170655301	170655400	2.12224e-59	7.24764e-58	-25.6245	-1043	-
ENST00000493862	ENSG00000273899	NOL12	22	37681201	37681300	2.92794e-59	9.95939e-58	-27.3556	-373	+
ENST00000427544	ENSG00000188958	UTS2B	3	191283001	191283100	3.65339e-59	1.2379e-57	28.5562	-599	-
ENST00000495888	ENSG00000107742	SPOCK2	10	72086801	72086900	3.68208e-59	1.24736e-57	30.6562	1622	-
ENST00000497258	ENSG00000243903	AC138057.1	3	59389101	59389200	4.32373e-59	1.46184e-57	-35.8789	-398	-
ENST00000433725	ENSG00000230820	AC000362.1	7	126975501	126975600	4.75561e-59	1.60618e-57	26.5946	-5367	+
ENST00000327238	ENSG00000155229	MMS19	10	97495401	97495500	4.94937e-59	1.67058e-57	30.2813	2885	-
ENST00000374269	ENSG00000175087	PDIK1L	1	26115101	26115200	5.03285e-59	1.69823e-57	-26.7785	3254	+
ENST00000475162	ENSG00000117394	SLC2A1	1	42936901	42937000	5.5923e-59	1.88348e-57	-25.877	6239	-
ENST00000507364	ENSG00000064652	SNX24	5	122948101	122948200	5.71568e-59	1.92444e-57	-37.6649	-396	+
ENST00000487506	ENSG00000149633	KIAA1755	20	38218101	38218200	6.10948e-59	2.0549e-57	-25.6038	0	-
ENST00000521326	ENSG00000254231	AC103760.1	8	86355701	86355800	7.24135e-59	2.42805e-57	29.5792	-12388	-
ENST00000526011	ENSG00000254572	GLULP3	11	122614301	122614400	8.87261e-59	2.96797e-57	-32.185	87	-
ENST00000360124	ENSG00000100197	CYP2D6	22	42127201	42127300	9.68106e-59	3.23407e-57	-41.9872	2610	-
ENST00000219022	ENSG00000102837	OLFM4	13	53028201	53028300	9.85351e-59	3.29067e-57	-27.2253	-459	+
ENST00000435031	ENSG00000164649	CDCA7L	7	21942101	21942200	1.75253e-58	5.79904e-57	26.197	2674	-
ENST00000391627	ENSG00000100364	KIAA0930	22	45228101	45228200	1.7946e-58	5.93281e-57	-25.507	-1199	-
ENST00000525512	ENSG00000254861	AC100768.1	11	23805501	23805600	1.967e-58	6.4923e-57	-25.8635	-904	-
ENST00000492654	ENSG00000152804	HHEX	10	92696701	92696800	2.07432e-58	6.83807e-57	-27.8265	4671	+
ENST00000497268	ENSG00000169554	ZEB2	2	144414501	144414600	2.11255e-58	6.96339e-57	-41.2742	-9129	-
ENST00000378186	ENSG00000204979	MS4A13	11	60514801	60514900	2.20482e-58	7.26016e-57	-26.9751	-513	+
ENST00000417267	ENSG00000234793	AC114730.2	2	241763501	241763600	2.33679e-58	7.68616e-57	-25.9163	-7762	-
ENST00000512757	ENSG00000248355	ARL2BPP6	5	175246501	175246600	2.57869e-58	8.47323e-57	-26.0969	-44131	+
ENST00000576810	ENSG00000262185	AC005736.1	16	3963601	3963700	3.32235e-58	1.08739e-56	25.4912	-13158	-
ENST00000638674	ENSG00000180644	PRF1	10	70600501	70600600	3.83358e-58	1.25194e-56	-27.9462	2088	-
ENST00000458377	ENSG00000225521	AC005237.1	2	241064801	241064900	3.8721e-58	1.26426e-56	-30.8466	-686	-
ENST00000505246	ENSG00000168824	NSG1	4	4383201	4383300	3.99545e-58	1.30388e-56	-34.3947	-1781	+
ENST00000263256	ENSG00000100418	DESI1	22	41619601	41619700	4.15281e-58	1.35401e-56	-27.6081	1397	-
ENST00000408361	ENSG00000221288	MIR663B	2	132256501	132256600	4.41809e-58	1.4392e-56	26.4256	481	-
ENST00000483444	ENSG00000176124	DLEU1	13	50222801	50222900	4.45726e-58	1.45181e-56	-31.8636	-1381	+
ENST00000597716	ENSG00000182472	CAPN12	19	38737501	38737600	5.56661e-58	1.80898e-56	26.0956	-511	-
ENST00000454521	ENSG00000226122	DDC-AS1	7	50531001	50531100	6.54324e-58	2.11978e-56	-33.0347	-659	+
ENST00000377602	ENSG00000148488	ST8SIA6	10	17455201	17455300	8.44449e-58	2.7243e-56	-30.1763	-872	-
ENST00000447108	ENSG00000223746	ELOCP30	10	43742901	43743000	9.75979e-58	3.14021e-56	-31.1233	-552	-
ENST00000382938	ENSG00000034053	APBA2	15	29115801	29115900	1.11188e-57	3.56933e-56	27.3793	45145	+
ENST00000531824	ENSG00000255369	AP000920.1	11	128881401	128881500	1.13159e-57	3.63117e-56	-25.4249	-734	-
ENST00000325719	ENSG00000181963	OR52K2	11	4450201	4450300	1.28339e-57	4.11097e-56	-30.0268	908	+
ENST00000530868	ENSG00000111907	TPD52L1	6	125230601	125230700	1.28603e-57	4.11901e-56	-26.7677	-507	+
ENST00000431158	ENSG00000196421	C20orf204	20	64035001	64035100	1.35752e-57	4.34133e-56	-31.3552	-563	+
ENST00000404424	ENSG00000115295	CLIP4	2	29113701	29113800	1.36663e-57	4.36985e-56	-26.1347	-196	+
ENST00000513255	ENSG00000248694	AC079226.1	4	182809501	182809600	1.47451e-57	4.70831e-56	-26.758	-35571	-
ENST00000581804	ENSG00000101605	MYOM1	18	3066701	3066800	1.60032e-57	5.09899e-56	-27.7508	8852	-
ENST00000394628	ENSG00000213514	AL731556.1	10	77710301	77710400	1.87525e-57	5.96562e-56	-27.0682	-20366	+
ENST00000512757	ENSG00000248355	ARL2BPP6	5	175246601	175246700	2.03369e-57	6.46334e-56	-29.5659	-44031	+
ENST00000496783	ENSG00000160179	ABCG1	21	42286001	42286100	2.71384e-57	8.59549e-56	-29.7215	69	+
ENST00000377669	ENSG00000118922	KLF12	13	73938501	73938600	2.7558e-57	8.72501e-56	-32.5545	56450	-
ENST00000513340	ENSG00000169247	SH3TC2	5	149036301	149036400	2.86671e-57	9.06997e-56	-29.9504	-281	-
ENST00000390159	ENSG00000213865	C8orf44	8	66674901	66675000	2.91322e-57	9.21261e-56	-31.2713	-1219	+
ENST00000470809	ENSG00000086015	MAST2	1	45786401	45786500	2.92983e-57	9.26423e-56	-37.7125	-487	+
ENST00000438342	ENSG00000231909	MAP1LC3BP1	9	19547501	19547600	3.42446e-57	1.0803e-55	-27.6478	-82978	-
ENST00000591369	ENSG00000187775	DNAH17	17	78474601	78474700	3.90071e-57	1.22745e-55	-32.2026	-1828	-
ENST00000354484	ENSG00000197859	ADAMTSL2	9	133531301	133531400	4.62922e-57	1.45331e-55	-34.3224	-764	+
ENST00000453356	ENSG00000079308	TNS1	2	217877101	217877200	4.63249e-57	1.45419e-55	-26.3173	8611	-
ENST00000443579	ENSG00000237429	BX293535.1	1	27527101	27527200	4.84202e-57	1.51894e-55	26.8839	1298	+
ENST00000507680	ENSG00000167083	GNGT2	17	49210901	49211000	5.41777e-57	1.69627e-55	-27.5462	-328	-
ENST00000563477	ENSG00000260517	AC009093.2	16	29155301	29155400	6.74454e-57	2.10397e-55	29.9506	15642	+
ENST00000444017	ENSG00000236634	AC016903.1	2	204474301	204474400	8.20607e-57	2.55181e-55	-30.0017	-465	-
ENST00000474850	ENSG00000118507	AKAP7	6	131250501	131250600	8.82497e-57	2.74112e-55	25.6364	73	+
ENST00000325719	ENSG00000181963	OR52K2	11	4450001	4450100	1.07814e-56	3.33794e-55	-30.528	708	+
ENST00000479107	ENSG00000231389	HLA-DPA1	6	33071701	33071800	1.40641e-56	4.33857e-55	-26.261	1816	-
ENST00000467144	ENSG00000137266	SLC22A23	6	3324501	3324600	1.61935e-56	4.9869e-55	-26.1437	-319	-
ENST00000443422	ENSG00000228382	ITPKB-IT1	1	226635601	226635700	1.62108e-56	4.99178e-55	26.3023	23971	-
ENST00000403799	ENSG00000106633	GCK	7	44189801	44189900	1.63287e-56	5.02759e-55	-30.6066	-379	-
ENST00000417974	ENSG00000237916	AC011753.4	2	109514401	109514500	1.85387e-56	5.69941e-55	-29.1715	-38036	+
ENST00000530971	ENSG00000153898	MCOLN2	1	84930601	84930700	2.01047e-56	6.17324e-55	27.4924	-758	-
ENST00000513607	ENSG00000164363	SLC6A18	5	1242501	1242600	2.46249e-56	7.53841e-55	-25.8558	17094	+
ENST00000618849	ENSG00000184384	MAML2	11	96051901	96052000	2.68184e-56	8.19443e-55	-31.6182	41521	-
ENST00000481345	ENSG00000122679	RAMP3	7	45159201	45159300	2.89827e-56	8.84493e-55	-29.9255	1374	+
ENST00000502917	ENSG00000145220	LYAR	4	4269601	4269700	2.92204e-56	8.91412e-55	-26.8465	-670	-
ENST00000624905	ENSG00000280326	AC067931.2	8	140598601	140598700	3.16079e-56	9.62709e-55	42.6201	6919	+
ENST00000359534	ENSG00000164626	KCNK5	6	39226801	39226900	4.02984e-56	1.22316e-54	-25.1501	2551	-
ENST00000289672	ENSG00000158683	PKD1L1	7	47949701	47949800	4.25658e-56	1.29101e-54	-36.8226	-1211	-
ENST00000483699	ENSG00000107742	SPOCK2	10	72109601	72109700	4.27047e-56	1.29511e-54	29.8472	-20570	-
ENST00000483847	ENSG00000173473	SMARCC1	3	47678601	47678700	4.2985e-56	1.30336e-54	-28.4472	-237	-
ENST00000461888	ENSG00000132716	DCAF8	1	160263301	160263400	5.52879e-56	1.67048e-54	-29.4403	-771	-
ENST00000409082	ENSG00000102547	CAB39L	13	49413801	49413900	6.55799e-56	1.97483e-54	-28.265	-51	-
ENST00000384899	ENSG00000207631	MIR641	19	40282801	40282900	6.62978e-56	1.99571e-54	-25.5846	-161	-
ENST00000524750	ENSG00000085117	CD82	11	44616901	44617000	6.88202e-56	2.07067e-54	-26.7231	-1270	+
ENST00000527840	ENSG00000110693	SOX6	11	16015801	16015900	7.10561e-56	2.13637e-54	-28.5542	-475	-
ENST00000340581	ENSG00000173698	ADGRG2	X	19083301	19083400	7.56806e-56	2.2712e-54	-30.8325	-559	-
ENST00000624154	ENSG00000279104	AC093775.1	7	49668801	49668900	8.1279e-56	2.43651e-54	-25.9722	93865	-
ENST00000470112	ENSG00000114861	FOXP1	3	71305801	71305900	8.3455e-56	2.50058e-54	25.5023	116	-
ENST00000437510	ENSG00000197584	KCNMB2	3	178318901	178319000	8.48109e-56	2.54004e-54	-26.8406	45971	+
ENST00000475833	ENSG00000124253	PCK1	20	57561401	57561500	9.06003e-56	2.71193e-54	-30.6199	300	+
ENST00000458484	ENSG00000143390	RFX5	1	151346201	151346300	9.39547e-56	2.81052e-54	-27.3918	307	-
ENST00000489662	ENSG00000143870	PDIA6	2	10802401	10802500	9.6106e-56	2.87408e-54	38.4119	10255	-
ENST00000406783	ENSG00000218991	CCNG1P1	6	132697801	132697900	1.01593e-55	3.03593e-54	-28.6063	-883	+
ENST00000368104	ENSG00000158714	SLAMF8	1	159827401	159827500	1.06537e-55	3.18105e-54	-31.0666	592	+
ENST00000367754	ENSG00000117507	FMO6P	1	171136701	171136800	1.09728e-55	3.27542e-54	-25.9984	-940	+
ENST00000598153	ENSG00000269761	AC025278.2	19	7007001	7007100	1.09952e-55	3.2818e-54	-28.6797	-928	-
ENST00000357271	ENSG00000106070	GRB10	7	50733501	50733600	1.15445e-55	3.4429e-54	-25.7568	-1149	-
ENST00000464386	ENSG00000165757	JCAD	10	30015901	30016000	1.19277e-55	3.55524e-54	31.1525	-1984	-
ENST00000302823	ENSG00000163599	CTLA4	2	203866701	203866800	1.27395e-55	3.7944e-54	37.815	-986	+
ENST00000449927	ENSG00000236555	AC115115.1	2	112345001	112345100	1.38011e-55	4.1046e-54	-26.1027	-911	+
ENST00000549196	ENSG00000139626	ITGB7	12	53197701	53197800	1.56917e-55	4.65621e-54	25.719	0	-
ENST00000413403	ENSG00000238277	AC068483.1	2	128899501	128899600	1.88347e-55	5.57558e-54	-25.7887	172126	-
ENST00000455498	ENSG00000228683	AC016820.1	10	78778601	78778700	2.16319e-55	6.38964e-54	-34.2954	-81580	-
ENST00000519514	ENSG00000253840	AC044836.1	8	54267901	54268000	2.36393e-55	6.96929e-54	-26.5654	20270	+
ENST00000374980	ENSG00000125977	EIF2S2	20	34110401	34110500	2.43753e-55	7.17912e-54	-37.7766	1833	-
ENST00000624586	ENSG00000178567	EPM2AIP1	3	36991301	36991400	2.66243e-55	7.82728e-54	-27.4945	869	-
ENST00000452726	ENSG00000148218	ALAD	9	113397101	113397200	2.89334e-55	8.4946e-54	-29.5434	203	-
ENST00000519326	ENSG00000076641	PAG1	8	81070401	81070500	3.17422e-55	9.29823e-54	-27.4561	-226	-
ENST00000488408	ENSG00000240068	RPL21P42	3	154023001	154023100	3.88202e-55	1.13348e-53	-32.5939	-735	+
ENST00000579827	ENSG00000263528	IKBKE	1	206471501	206471600	4.59066e-55	1.3375e-53	-31.7456	861	+
ENST00000487342	ENSG00000099957	P2RX6	22	21022801	21022900	4.60257e-55	1.34061e-53	-35.6089	-449	+
ENST00000482765	ENSG00000154175	ABI3BP	3	100812601	100812700	4.68269e-55	1.36382e-53	-45.5925	-78	-
ENST00000487497	ENSG00000175841	FAM172BP	3	101520901	101521000	5.38341e-55	1.56538e-53	28.7804	-891	+
ENST00000466466	ENSG00000058866	DGKG	3	186321301	186321400	8.67441e-55	2.50439e-53	-28.8971	-814	-
ENST00000519138	ENSG00000104738	MCM4	8	47962201	47962300	9.07405e-55	2.61814e-53	-26.4159	346	+
ENST00000504592	ENSG00000153064	BANK1	4	101419801	101419900	9.6579e-55	2.7824e-53	29.2908	-61	+
ENST00000432336	ENSG00000136213	CHST12	7	2405601	2405700	1.06694e-54	3.06891e-53	-29.2353	1504	+
ENST00000555034	ENSG00000053254	FOXN3	14	89467001	89467100	1.10622e-54	3.17881e-53	-29.0394	26952	-
ENST00000565137	ENSG00000260740	AC026471.3	16	31488701	31488800	1.19705e-54	3.43434e-53	25.6992	-210	-
ENST00000393609	ENSG00000186635	ARAP1	11	72749501	72749600	1.23859e-54	3.55132e-53	-27.8818	2804	-
ENST00000490604	ENSG00000189221	MAOA	X	43770201	43770300	1.35287e-54	3.87557e-53	-28.9937	26499	+
ENST00000495588	ENSG00000165219	GAPVD1	9	125262901	125263000	1.44621e-54	4.13858e-53	-34.6013	948	+
ENST00000382722	ENSG00000151062	CACNA2D4	12	1922101	1922200	1.57422e-54	4.49617e-53	-26.2451	-3266	-
ENST00000621411	ENSG00000274267	HIST1H3B	6	26031301	26031400	1.61314e-54	4.60572e-53	-37.1147	661	-
ENST00000529995	ENSG00000160959	LRRC14	8	144523701	144523800	1.65571e-54	4.72475e-53	-25.973	40	+
ENST00000519091	ENSG00000074706	IPCEF1	6	154218901	154219000	1.67426e-54	4.77686e-53	26.2151	190	-
ENST00000334306	ENSG00000186212	SOWAHB	4	76894901	76895000	1.70962e-54	4.87561e-53	-25.7453	3148	-
ENST00000406360	ENSG00000118689	FOXO3	6	108565501	108565600	1.93871e-54	5.52311e-53	27.3002	4637	+
ENST00000555479	ENSG00000129474	AJUBA	14	22973401	22973500	1.94488e-54	5.54021e-53	-26.1531	1796	-
ENST00000422509	ENSG00000230188	AL158156.1	9	37488701	37488800	2.05335e-54	5.8451e-53	-41.6951	2094	-
ENST00000521697	ENSG00000254365	AC091820.2	5	167294501	167294600	2.09936e-54	5.97136e-53	-29.85	-229	-
ENST00000554749	ENSG00000258634	AL160006.1	1	110057001	110057100	2.11621e-54	6.01717e-53	-26.6758	-1240	+
ENST00000602352	ENSG00000269980	AC068768.2	12	123261901	123262000	2.32678e-54	6.6055e-53	29.1527	-60	+
ENST00000462608	ENSG00000078098	FAP	2	162174401	162174500	2.67517e-54	7.57929e-53	-26.9797	-621	-
ENST00000441457	ENSG00000230962	LINC01520	10	85448701	85448800	2.95071e-54	8.34467e-53	37.5291	-792	+
ENST00000522947	ENSG00000253842	AP003472.2	8	100431201	100431300	3.01488e-54	8.52466e-53	-32.1932	-205	-
ENST00000304385	ENSG00000170006	TMEM154	4	152681001	152681100	3.24572e-54	9.16858e-53	-33.9859	-837	-
ENST00000467601	ENSG00000117523	PRRC2C	1	171488401	171488500	3.27471e-54	9.24888e-53	-30.2734	2807	+
ENST00000584501	ENSG00000141750	STAC2	17	39221701	39221800	3.29386e-54	9.30216e-53	-30.8168	3869	-
ENST00000642569	ENSG00000255595	AC007368.1	12	126188201	126188300	3.37597e-54	9.52576e-53	-31.99	-2851	+
ENST00000410446	ENSG00000222378	RNA5SP44	1	39153701	39153800	4.04969e-54	1.1396e-52	-34.5641	497	-
ENST00000456565	ENSG00000115866	DARS	2	135987101	135987200	4.24508e-54	1.19386e-52	-31.9637	-1002	-
ENST00000377507	ENSG00000049249	TNFRSF9	1	7941101	7941200	4.37094e-54	1.2283e-52	-26.8327	-236	-
ENST00000602848	ENSG00000177380	PPFIA3	19	49141301	49141400	4.76905e-54	1.33844e-52	-28.0322	-1584	+
ENST00000402553	ENSG00000219262	OR2E1P	6	28479101	28479200	6.29539e-54	1.75921e-52	26.8227	-22961	-
ENST00000625836	ENSG00000154978	VOPP1	7	55538601	55538700	6.63557e-54	1.85251e-52	-26.0628	0	-
ENST00000376296	ENSG00000204544	MUC21	6	30989201	30989300	7.8011e-54	2.17305e-52	31.125	5485	+
ENST00000494535	ENSG00000244486	SCARF2	22	20425301	20425400	8.31307e-54	2.31368e-52	33.8872	4527	-
ENST00000419416	ENSG00000230164	MAS1LP1	6	29476301	29476400	8.39687e-54	2.3366e-52	-32.5453	-231	-
ENST00000446965	ENSG00000184838	PRR16	5	120616801	120616900	9.48661e-54	2.63465e-52	-25.3595	-237	+
ENST00000537149	ENSG00000256862	AC005842.1	12	3871001	3871100	1.00179e-53	2.77889e-52	-32.5786	-634	+
ENST00000382548	ENSG00000100450	GZMH	14	24610101	24610200	1.1495e-53	3.18073e-52	-32.9056	-403	-
ENST00000536409	ENSG00000006118	TMEM132A	11	60931201	60931300	1.16838e-53	3.23159e-52	37.8439	-455	+
ENST00000371956	ENSG00000197587	DMBX1	1	46506501	46506600	1.29217e-53	3.56821e-52	-25.2336	-396	+
ENST00000607539	ENSG00000204929	AC007389.1	2	66047901	66048000	1.38077e-53	3.8077e-52	-26.2088	-30458	+
ENST00000635966	ENSG00000215483	LINC00598	13	40188301	40188400	1.40711e-53	3.87901e-52	31.21	-1460	-
ENST00000345506	ENSG00000126561	STAT5A	17	42286301	42286400	1.41221e-53	3.89273e-52	-30.9945	-1147	+
ENST00000482166	ENSG00000042286	AIFM2	10	70107601	70107700	1.4778e-53	4.07076e-52	-31.8303	10652	-
ENST00000551214	ENSG00000111110	PPM1H	12	62694301	62694400	1.48265e-53	4.08378e-52	-34.5706	26621	-
ENST00000557819	ENSG00000073417	PDE8A	15	85073201	85073300	1.68997e-53	4.64695e-52	-26.3184	6175	+
ENST00000296861	ENSG00000146072	TNFRSF21	6	47232001	47232100	1.905e-53	5.23112e-52	-32.201	77806	-
ENST00000205386	ENSG00000091128	LAMB4	7	108104101	108104200	2.06599e-53	5.66842e-52	-27.0394	26156	-
ENST00000451786	ENSG00000231721	LINC-PINT	7	131111201	131111300	2.13502e-53	5.85386e-52	29.2586	-1026	-
ENST00000473071	ENSG00000141738	GRB7	17	39758601	39758700	2.16138e-53	5.92563e-52	-30.0606	15331	+
ENST00000462041	ENSG00000137959	IFI44L	1	78627401	78627500	2.64858e-53	7.2436e-52	-25.4951	-406	+
ENST00000493998	ENSG00000164877	MICALL2	7	1366801	1366900	2.84184e-53	7.76167e-52	-27.35	70712	-
ENST00000391002	ENSG00000212304	SNORD12	20	49280901	49281000	3.26824e-53	8.90456e-52	-26.066	220	+
ENST00000465697	ENSG00000197993	KEL	7	142944501	142944600	3.49033e-53	9.49452e-52	-27.4249	317	-
ENST00000609981	ENSG00000149527	PLCH2	1	2439401	2439500	3.51254e-53	9.55095e-52	-33.1533	13423	+
ENST00000525049	ENSG00000166689	PLEKHA7	11	16813601	16813700	3.76379e-53	1.02144e-51	-30.1258	-287	-
ENST00000616066	ENSG00000167468	GPX4	19	1102701	1102800	4.38955e-53	1.18829e-51	-34.0739	-1126	+
ENST00000493142	ENSG00000136267	DGKB	7	14389701	14389800	4.42746e-53	1.19825e-51	-43.833	-120501	-
ENST00000521717	ENSG00000254061	AC091144.2	8	33437201	33437300	4.4611e-53	1.20695e-51	-30.6537	-502	-
ENST00000509860	ENSG00000142611	PRDM16	1	3384701	3384800	4.50279e-53	1.21783e-51	-35.2104	-11691	+
ENST00000519562	ENSG00000164935	DCSTAMP	8	104338901	104339000	4.74115e-53	1.28112e-51	-29.5384	-87	+
ENST00000431017	ENSG00000223942	AL590302.1	6	165857001	165857100	5.22864e-53	1.41015e-51	38.1429	-81816	-
ENST00000505329	ENSG00000248872	LINC02431	4	171040301	171040400	5.89477e-53	1.58677e-51	-28.198	-202	+
ENST00000524612	ENSG00000166483	WEE1	11	9577401	9577500	6.085e-53	1.63703e-51	-29.6376	-285	+
ENST00000459906	ENSG00000136848	DAB2IP	9	121783501	121783600	6.09116e-53	1.63855e-51	25.2608	23163	+
ENST00000464835	ENSG00000173114	LRRN3	7	111091101	111091200	6.15506e-53	1.65532e-51	25.6933	9	+
ENST00000523575	ENSG00000113272	THG1L	5	157737501	157737600	6.23733e-53	1.67676e-51	33.7895	-310	+
ENST00000498815	ENSG00000137154	RPS6	9	19378401	19378500	6.56422e-53	1.76376e-51	-28.5574	-1563	-
ENST00000413094	ENSG00000236839	AC069280.1	7	69212701	69212800	7.25097e-53	1.94571e-51	-30.0876	-23384	-
ENST00000360688	ENSG00000102886	GDPD3	16	30112901	30113000	7.36343e-53	1.97539e-51	-25.7465	538	-
ENST00000479792	ENSG00000243818	AC021074.3	3	142944401	142944500	7.90918e-53	2.11865e-51	-26.4487	6163	+
ENST00000377694	ENSG00000137142	IGFBPL1	9	38427801	38427900	9.97797e-53	2.66338e-51	-25.1849	-3355	-
ENST00000478958	ENSG00000124831	LRRFIP1	2	237768001	237768100	1.0973e-52	2.92274e-51	32.0921	-97	+
ENST00000504592	ENSG00000153064	BANK1	4	101419901	101420000	1.10586e-52	2.9448e-51	29.6225	0	+
ENST00000445613	ENSG00000232555	AC104088.1	2	172260301	172260400	1.27858e-52	3.3989e-51	-29.3535	-54887	+
ENST00000575669	ENSG00000134419	RPS15A	16	18787701	18787800	1.31259e-52	3.48816e-51	-26.7751	-907	-
ENST00000283547	ENSG00000153495	TEX29	13	111325901	111326000	1.44233e-52	3.82573e-51	36.2363	5235	+
ENST00000462495	ENSG00000091513	TF	3	133767201	133767300	1.69566e-52	4.48597e-51	-25.0879	-732	+
ENST00000368722	ENSG00000143556	S100A7	1	153459601	153459700	1.71558e-52	4.53755e-51	-32.7814	175	-
ENST00000522351	ENSG00000203664	OR2W5	1	247490901	247491000	1.91386e-52	5.05417e-51	-25.7373	-68	+
ENST00000513492	ENSG00000248323	LUCAT1	5	91313301	91313400	2.0636e-52	5.44207e-51	38.578	-807	-
ENST00000431427	ENSG00000238020	HTR3E-AS1	3	184105701	184105800	2.12838e-52	5.61017e-51	-25.9717	-524	-
ENST00000509237	ENSG00000145623	OSMR	5	38931601	38931700	2.24727e-52	5.91972e-51	-26.7396	-183	+
ENST00000372781	ENSG00000124233	SEMG1	20	45205901	45206000	2.28907e-52	6.02592e-51	-28.75	-997	+
ENST00000383944	ENSG00000206671	RNU6-471P	6	27601301	27601400	2.35625e-52	6.19773e-51	-25.4375	4891	+
ENST00000513437	ENSG00000061918	GUCY1B1	4	155788901	155789000	2.38629e-52	6.27523e-51	-26.7159	29444	+
ENST00000511672	ENSG00000159674	SPON2	4	1204201	1204300	2.57839e-52	6.77325e-51	-31.4153	789	-
ENST00000380229	ENSG00000177047	IFNW1	9	21142601	21142700	2.88164e-52	7.55765e-51	31.8349	-457	-
ENST00000531824	ENSG00000255369	AP000920.1	11	128881301	128881400	3.11536e-52	8.16206e-51	-27.336	-634	-
ENST00000395181	ENSG00000213601	KRT18P19	2	189328101	189328200	3.34654e-52	8.75502e-51	26.2162	-16135	-
ENST00000370602	ENSG00000155265	GOLGA7B	10	97850701	97850800	3.57904e-52	9.35199e-51	27.7903	464	+
ENST00000617673	ENSG00000284280	MIR6843	8	27610701	27610800	4.03733e-52	1.05308e-50	25.364	0	-
ENST00000455032	ENSG00000234984	FMO10P	1	166664901	166665000	4.22074e-52	1.09969e-50	37.7383	-885	+
ENST00000479933	ENSG00000120949	TNFRSF8	1	12133001	12133100	4.43378e-52	1.15436e-50	25.0897	7069	+
ENST00000457369	ENSG00000233392	AC104809.2	2	240958801	240958900	4.715e-52	1.2262e-50	-39.8402	455	-
ENST00000524306	ENSG00000113282	CLINT1	5	157791001	157791100	4.74422e-52	1.2336e-50	-28.0919	-441	-
ENST00000510095	ENSG00000249631	AC005699.1	4	11624801	11624900	6.08525e-52	1.57574e-50	-33.2321	-814	+
ENST00000457543	ENSG00000236609	ZNF853	7	6620301	6620400	6.77397e-52	1.75101e-50	-27.2179	4686	+
ENST00000458251	ENSG00000178199	ZC3H12D	6	149464601	149464700	7.12184e-52	1.83976e-50	-25.0115	-7733	-
ENST00000296440	ENSG00000164050	PLXNB1	3	48432701	48432800	7.16385e-52	1.85017e-50	-25.3973	-2651	-
ENST00000450929	ENSG00000163235	TGFA	2	70524601	70524700	8.66806e-52	2.23226e-50	-37.5994	28791	-
ENST00000513270	ENSG00000251398	LINC01256	4	132591101	132591200	8.90705e-52	2.29344e-50	-25.0863	14	+
ENST00000608004	ENSG00000142396	ERVK3-1	19	58306201	58306300	1.20752e-51	3.09458e-50	-25.2868	115	+
ENST00000378429	ENSG00000101349	PAK5	20	9840401	9840500	1.23979e-51	3.17568e-50	-29.7581	-1361	-
ENST00000229135	ENSG00000111537	IFNG	12	68157901	68158000	1.27142e-51	3.2549e-50	-28.7434	1748	-
ENST00000447214	ENSG00000188487	INSC	11	15196301	15196400	1.64231e-51	4.18919e-50	-25.8854	8115	+
ENST00000444290	ENSG00000236646	LAMTOR5P1	1	62033401	62033500	1.80998e-51	4.60819e-50	-34.5442	-5342	+
ENST00000496068	ENSG00000239280	AC108693.1	3	113743101	113743200	1.81649e-51	4.62368e-50	-29.3573	-1848	-
ENST00000503166	ENSG00000004399	PLXND1	3	129566701	129566800	1.85573e-51	4.72209e-50	-32.9581	-536	-
ENST00000503433	ENSG00000112494	UNC93A	6	167270601	167270700	1.8787e-51	4.77978e-50	-29.6945	-469	+
ENST00000421655	ENSG00000232486	AL592437.2	9	105757601	105757700	1.88968e-51	4.80696e-50	-25.4001	-464	+
ENST00000506682	ENSG00000170854	RIOX2	3	97950401	97950500	1.99344e-51	5.06615e-50	-25.5662	-378	-
ENST00000436763	ENSG00000100336	APOL4	22	36204801	36204900	2.45439e-51	6.21428e-50	-27.0267	0	-
ENST00000456069	ENSG00000075240	GRAMD4	22	46661501	46661600	2.69683e-51	6.81747e-50	-45.3929	-1507	+
ENST00000485413	ENSG00000176884	GRIN1	9	137159501	137159600	2.70315e-51	6.83293e-50	-31.9356	2527	+
ENST00000623458	ENSG00000280216	AL022326.2	22	39376001	39376100	4.33036e-51	1.08666e-49	-26.9406	-3510	+
ENST00000435645	ENSG00000234814	SVILP1	10	30697701	30697800	4.86972e-51	1.22041e-49	-26.5211	4041	+
ENST00000355648	ENSG00000087495	PHACTR3	20	59675901	59676000	6.18623e-51	1.54295e-49	-29.5119	-661	+
ENST00000469966	ENSG00000180376	CCDC66	3	56558201	56558300	6.20944e-51	1.54851e-49	-27.4318	496	+
ENST00000460872	ENSG00000154258	ABCA9	17	68993701	68993800	7.12286e-51	1.77085e-49	-26.9332	-1020	-
ENST00000461060	ENSG00000226439	AC108161.1	4	61772001	61772100	8.08979e-51	2.00741e-49	-32.5016	3751	-
ENST00000443968	ENSG00000080561	MID2	X	107826801	107826900	8.98186e-51	2.22553e-49	25.9616	389	+
ENST00000516168	ENSG00000251977	RNU6-991P	1	8283201	8283300	9.5252e-51	2.35782e-49	-27.842	8964	-
ENST00000612167	ENSG00000036448	MYOM2	8	2127401	2127500	1.11273e-50	2.74729e-49	-28.268	-235	+
ENST00000420672	ENSG00000223960	AC009948.1	2	178380901	178381000	1.15767e-50	2.85629e-49	-27.0984	-32939	+
ENST00000436732	ENSG00000175497	DPP10	2	114441701	114441800	1.27573e-50	3.14279e-49	-31.3174	-499	+
ENST00000509184	ENSG00000250698	AC131182.1	4	140064501	140064600	1.61323e-50	3.96101e-49	-31.548	-63415	+
ENST00000305141	ENSG00000171596	NMUR1	2	231531601	231531700	1.90504e-50	4.66657e-49	-25.3525	-1107	-
ENST00000554082	ENSG00000185442	FAM174B	15	92813501	92813600	1.94877e-50	4.77152e-49	25.3901	-3618	-
ENST00000514484	ENSG00000153395	LPCAT1	5	1519201	1519300	2.20597e-50	5.39313e-49	-30.6358	4441	-
ENST00000454005	ENSG00000232487	RASA3-IT1	13	114119401	114119500	2.37672e-50	5.80055e-49	34.5681	-10582	-
ENST00000513314	ENSG00000228716	DHFR	5	80653201	80653300	3.26183e-50	7.92082e-49	-25.7666	736	-
ENST00000592441	ENSG00000243797	AC004917.1	7	106767401	106767500	3.53915e-50	8.585e-49	36.1876	2708	-
ENST00000492731	ENSG00000241151	LINC02066	3	151636201	151636300	3.64072e-50	8.82639e-49	-28.1242	-874	+
ENST00000429269	ENSG00000224939	LINC00184	1	234629301	234629400	3.64378e-50	8.83315e-49	-27.8171	0	+
ENST00000452821	ENSG00000213609	RPL7AP50	10	63922801	63922900	3.9009e-50	9.44447e-49	27.2999	-19557	-
ENST00000497385	ENSG00000134247	PTGFRN	1	116987001	116987100	3.98545e-50	9.64412e-49	25.9583	0	+
ENST00000482052	ENSG00000243753	HLA-L	6	30256501	30256600	4.17914e-50	1.01053e-48	29.2701	-2984	+
ENST00000276826	ENSG00000147799	ARHGAP39	8	144614001	144614100	4.19804e-50	1.01495e-48	-27.2534	-8186	-
ENST00000476268	ENSG00000142541	RPL13A	19	49489701	49489800	4.76959e-50	1.15022e-48	-27.3757	-50	+
ENST00000506106	ENSG00000250961	AC025470.2	5	57407201	57407300	5.65264e-50	1.35913e-48	-29.0525	12143	+
ENST00000486436	ENSG00000137251	TINAG	6	54262501	54262600	5.973e-50	1.43478e-48	-26.1175	-45259	+
ENST00000325327	ENSG00000176619	LMNB2	19	2455601	2455700	6.29208e-50	1.51065e-48	-25.5091	1297	-
ENST00000516601	ENSG00000252410	RNU5B-3P	3	45079201	45079300	7.20851e-50	1.72671e-48	-40.6436	-44614	-
ENST00000638931	ENSG00000284376	AC092017.4	1	211206601	211206700	8.40199e-50	2.00741e-48	-26.6942	439	-
ENST00000434182	ENSG00000234614	AL450992.2	1	151846301	151846400	8.61016e-50	2.05594e-48	-26.9752	4426	+
ENST00000419443	ENSG00000165055	METTL2B	7	128480401	128480500	9.02059e-50	2.15204e-48	-29.9014	914	+
ENST00000227520	ENSG00000110104	CCDC86	11	60840801	60840900	9.95544e-50	2.37228e-48	45.6011	-1171	+
ENST00000461526	ENSG00000143669	LYST	1	235744501	235744600	1.05981e-49	2.52173e-48	35.8286	-470	-
ENST00000384233	ENSG00000206960	RNU6-793P	6	14754901	14755000	1.14172e-49	2.71323e-48	-26.4332	108368	+
ENST00000442781	ENSG00000226454	AL033380.1	6	40523801	40523900	1.17166e-49	2.78358e-48	-35.7888	34	-
ENST00000243924	ENSG00000124102	PI3	20	45174801	45174900	1.17457e-49	2.78966e-48	-28.5424	0	+
ENST00000453051	ENSG00000229407	AL359853.1	1	179787901	179788000	1.25977e-49	2.9881e-48	-38.7699	29425	-
ENST00000587861	ENSG00000213339	QTRT1	19	10709201	10709300	1.35631e-49	3.21285e-48	-28.0973	-1740	+
ENST00000624656	ENSG00000279833	AL031846.2	22	39131501	39131600	1.46564e-49	3.46728e-48	-36.4872	-1490	+
ENST00000603720	ENSG00000271709	AC017033.1	2	120860001	120860100	1.46712e-49	3.47053e-48	-25.4762	7304	-
ENST00000532257	ENSG00000178295	GEN1	2	17755201	17755300	1.51544e-49	3.58302e-48	-26.3577	1043	+
ENST00000297784	ENSG00000165091	TMC1	9	72540501	72540600	1.90902e-49	4.49622e-48	31.3078	18702	+
ENST00000561786	ENSG00000260102	LINC01070	13	112252201	112252300	1.93369e-49	4.55266e-48	-25.8464	54853	+
ENST00000604965	ENSG00000270953	AC007938.3	7	130508801	130508900	2.03719e-49	4.7915e-48	-26.371	1143	+
ENST00000413991	ENSG00000237614	AC073257.2	2	120519201	120519300	2.04502e-49	4.80955e-48	-26.3948	25027	-
ENST00000478795	ENSG00000131828	PDHA1	X	19360701	19360800	2.14302e-49	5.0342e-48	-29.992	3321	+
ENST00000484418	ENSG00000088280	ASAP3	1	23437801	23437900	2.17774e-49	5.11391e-48	-33.6366	-834	-
ENST00000517272	ENSG00000253081	RNU4ATAC17P	3	8338001	8338100	2.18579e-49	5.13171e-48	-32.6524	26549	-
ENST00000487985	ENSG00000165568	AKR1E2	10	4839501	4839600	2.67982e-49	6.27524e-48	-29.4458	-184	+
ENST00000412746	ENSG00000226878	GSTM3P2	2	159092001	159092100	2.76207e-49	6.46505e-48	25.3882	-35143	-
ENST00000600120	ENSG00000170954	ZNF415	19	53132401	53132500	2.89163e-49	6.76099e-48	28.9791	376	-
ENST00000524028	ENSG00000184489	PTP4A3	8	141423701	141423800	3.00827e-49	7.03066e-48	-28.7939	1685	+
ENST00000541013	ENSG00000090615	GOLGA3	12	132771801	132771900	3.12852e-49	7.30645e-48	26.9619	4793	-
ENST00000508808	ENSG00000113595	TRIM23	5	65611201	65611300	3.24904e-49	7.58028e-48	-36.4815	-328	-
ENST00000428776	ENSG00000228808	HMGB3P4	13	99384601	99384700	3.64586e-49	8.49571e-48	36.0471	12430	+
ENST00000391002	ENSG00000212304	SNORD12	20	49280601	49280700	3.65508e-49	8.51659e-48	-29.7161	0	+
ENST00000576366	ENSG00000141564	RPTOR	17	80892501	80892600	4.19765e-49	9.757e-48	-30.4586	-30124	+
ENST00000420103	ENSG00000163528	CHCHD4	3	14123701	14123800	4.35779e-49	1.01249e-47	-31.3827	950	-
ENST00000254302	ENSG00000131982	UBE2L2	12	20450801	20450900	4.70437e-49	1.09075e-47	-26.2647	-719	-
ENST00000445079	ENSG00000118194	TNNT2	1	201369101	201369200	4.8707e-49	1.12867e-47	-29.5874	-788	-
ENST00000424565	ENSG00000216412	RPL12P2	6	37110601	37110700	5.12341e-49	1.18588e-47	-27.1563	19289	+
ENST00000463384	ENSG00000178184	PARD6G	18	80203101	80203200	5.17573e-49	1.19782e-47	-31.3348	-221	-
ENST00000532249	ENSG00000234899	SOX9-AS1	17	72221201	72221300	5.35638e-49	1.23874e-47	-25.8973	-484	-
ENST00000286639	ENSG00000156127	BATF	14	75515501	75515600	5.5772e-49	1.28871e-47	-27.9035	-6825	+
ENST00000422463	ENSG00000227350	PPIAP88	9	107548401	107548500	6.4758e-49	1.4922e-47	-35.3879	-4786	-
ENST00000533719	ENSG00000156709	AIFM1	X	130148201	130148300	6.50682e-49	1.49914e-47	-37.2401	-274	-
ENST00000610945	ENSG00000277895	AC135279.3	12	64453301	64453400	7.45306e-49	1.71289e-47	-25.2151	-401	-
ENST00000438938	ENSG00000223657	KRT8P51	7	137013801	137013900	7.85442e-49	1.8031e-47	-30.5939	-75249	-
ENST00000272134	ENSG00000243709	LEFTY1	1	225898201	225898300	8.16737e-49	1.87361e-47	32.6916	-9056	-
ENST00000468724	ENSG00000159592	GPBP1L1	1	45634501	45634600	8.28203e-49	1.89938e-47	-34.7453	-671	-
ENST00000472553	ENSG00000138356	AOX1	2	200637901	200638000	8.63563e-49	1.97935e-47	-28.9105	-132	+
ENST00000377633	ENSG00000106018	VIPR2	7	159112401	159112500	8.91448e-49	2.04168e-47	29.5598	-15198	-
ENST00000434714	ENSG00000183773	AIFM3	22	20966501	20966600	9.10347e-49	2.08335e-47	-26.2717	-559	+
ENST00000506286	ENSG00000163297	ANTXR2	4	80125801	80125900	9.49375e-49	2.17099e-47	26.3727	-348	-
ENST00000527150	ENSG00000148948	LRRC4C	11	40289101	40289200	1.29826e-48	2.95115e-47	-26.4798	3931	-
ENST00000390541	ENSG00000211891	IGHE	14	105602201	105602300	1.62928e-48	3.69043e-47	-35.3034	-474	-
ENST00000638709	ENSG00000066468	FGFR2	10	121483801	121483900	1.91636e-48	4.33161e-47	-25.1294	1585	-
ENST00000509184	ENSG00000250698	AC131182.1	4	140128001	140128100	2.1482e-48	4.84419e-47	-33.5241	0	+
ENST00000587309	ENSG00000186185	KIF18B	17	44946601	44946700	2.22504e-48	5.01431e-47	-27.0194	938	-
ENST00000533938	ENSG00000255142	AP006621.2	11	783701	783800	2.50831e-48	5.64018e-47	27.958	2058	+
ENST00000587435	ENSG00000171401	KRT13	17	41505601	41505700	2.56129e-48	5.75611e-47	-30.459	0	-
ENST00000512421	ENSG00000251338	AC006499.7	4	10295901	10296000	2.68241e-48	6.02206e-47	-25.247	-323	-
ENST00000474594	ENSG00000158467	AHCYL2	7	129368301	129368400	2.78355e-48	6.24307e-47	-25.8761	162	+
ENST00000573827	ENSG00000070366	SMG6	17	2070201	2070300	3.50767e-48	7.83579e-47	-25.3255	1704	-
ENST00000444852	ENSG00000237293	AC007099.2	2	75474301	75474400	4.37362e-48	9.73606e-47	-25.4763	-53	+
ENST00000542875	ENSG00000251301	LINC02384	12	68451901	68452000	4.52672e-48	1.00721e-46	-30.4281	-239	-
ENST00000512660	ENSG00000146094	DOK3	5	177509801	177509900	4.88852e-48	1.08607e-46	31.234	0	-
ENST00000624345	ENSG00000280198	AC087163.3	17	18027401	18027500	5.18168e-48	1.15018e-46	-30.9126	-631	-
ENST00000265537	ENSG00000011376	LARS2	3	45349001	45349100	5.63203e-48	1.24895e-46	-27.0624	-39406	+
ENST00000398040	ENSG00000153815	CMIP	16	81645201	81645300	5.69358e-48	1.26216e-46	-34.0522	-58	+
ENST00000340652	ENSG00000188730	VWC2	7	49771501	49771600	6.0531e-48	1.34095e-46	-26.9407	-2061	+
ENST00000510338	ENSG00000177311	ZBTB38	3	141400401	141400500	6.13737e-48	1.35924e-46	-27.6964	-1849	+
ENST00000603541	ENSG00000270778	BUB1P1	10	127877801	127877900	6.38444e-48	1.41339e-46	-25.7822	9922	+
ENST00000470419	ENSG00000144959	NCEH1	3	172637001	172637100	6.52632e-48	1.44401e-46	-30.9082	-818	-
ENST00000497711	ENSG00000243444	PALM2	9	109831501	109831600	7.14905e-48	1.58028e-46	-28.2899	-35431	+
ENST00000510570	ENSG00000250438	AC025465.3	5	124469501	124469600	7.99901e-48	1.76372e-46	-25.0308	0	+
ENST00000443276	ENSG00000158555	GDPD5	11	75469101	75469200	8.40782e-48	1.85273e-46	-28.6635	8652	-
ENST00000634769	ENSG00000234810	AL603840.1	1	55624601	55624700	8.97275e-48	1.97521e-46	-43.2067	43542	+
ENST00000506645	ENSG00000248810	LINC02432	4	141323901	141324000	9.37854e-48	2.06216e-46	-30.2895	-340	-
ENST00000476646	ENSG00000162599	NFIA	1	61054401	61054500	9.69892e-48	2.13188e-46	27.8296	573	+
ENST00000053468	ENSG00000048544	MRPS10	6	42316201	42316300	9.88791e-48	2.17254e-46	-25.2433	-98337	-
ENST00000556496	ENSG00000021645	NRXN3	14	78614001	78614100	1.06874e-47	2.34551e-46	-25.937	-832	+
ENST00000483591	ENSG00000124788	ATXN1	6	16622401	16622500	1.11293e-47	2.44068e-46	-27.2734	127593	-
ENST00000641714	ENSG00000196071	OR2L13	1	248098001	248098100	1.2205e-47	2.67115e-46	-28.6895	727	+
ENST00000502593	ENSG00000225869	AC008696.1	5	143758901	143759000	1.25528e-47	2.74637e-46	-28.3819	-6198	-
ENST00000361112	ENSG00000205045	SLFN12L	17	35538201	35538300	1.28884e-47	2.81844e-46	-30.0159	-341	-
ENST00000435872	ENSG00000229167	AC114488.1	1	31575901	31576000	1.34369e-47	2.93641e-46	-36.4387	-329	-
ENST00000415947	ENSG00000116117	PARD3B	2	204520201	204520300	1.45742e-47	3.1811e-46	-28.8741	-25493	+
ENST00000519823	ENSG00000168502	MTCL1	18	8811801	8811900	1.49426e-47	3.25888e-46	-25.0955	672	+
ENST00000513757	ENSG00000153395	LPCAT1	5	1489501	1489600	1.53563e-47	3.34731e-46	-33.7248	5179	-
ENST00000529119	ENSG00000164483	SAMD3	6	130287001	130287100	1.6313e-47	3.55251e-46	31.4711	-757	-
ENST00000384452	ENSG00000207181	SNORA14B	1	235127001	235127100	1.7417e-47	3.78887e-46	-27.7059	838	-
ENST00000515364	ENSG00000249426	AC093206.1	5	118785801	118785900	1.84044e-47	3.99965e-46	-30.9848	-343	-
ENST00000454449	ENSG00000253831	ETV3L	1	157092301	157092400	1.90438e-47	4.13417e-46	-25.9255	7409	-
ENST00000442749	ENSG00000237990	CNTN4-AS1	3	3061601	3061700	1.94506e-47	4.22164e-46	-28.0696	-457	-
ENST00000299022	ENSG00000166035	LIPC	15	58431501	58431600	1.95957e-47	4.25228e-46	-27.6992	-198	+
ENST00000502917	ENSG00000145220	LYAR	4	4269101	4269200	1.99089e-47	4.3188e-46	-25.0471	-170	-
ENST00000468545	ENSG00000176142	TMEM39A	3	119438101	119438200	2.00552e-47	4.34995e-46	-30.6575	-163	-
ENST00000483444	ENSG00000176124	DLEU1	13	50245001	50245100	2.09591e-47	4.54329e-46	-25.2361	20722	+
ENST00000366630	ENSG00000116991	SIPA1L2	1	232599601	232599700	2.09719e-47	4.54576e-46	-26.1684	-38044	-
ENST00000372037	ENSG00000107779	BMPR1A	10	86758101	86758200	2.24015e-47	4.85078e-46	25.0137	1453	+
ENST00000485684	ENSG00000118257	NRP2	2	205762801	205762900	2.41441e-47	5.2201e-46	-31.6007	-835	+
ENST00000528897	ENSG00000154319	FAM167A	8	11454201	11454300	2.4442e-47	5.28205e-46	33.1247	-8833	-
ENST00000369387	ENSG00000235655	H3F3AP4	2	174719001	174719100	2.55164e-47	5.51057e-46	28.4613	-808	+
ENST00000484635	ENSG00000231672	DIRC3	2	217475701	217475800	2.56242e-47	5.53275e-46	-30.6317	-41486	-
ENST00000441269	ENSG00000171492	LRRC8D	1	89846601	89846700	3.21212e-47	6.90755e-46	36.017	23	+
ENST00000395322	ENSG00000205279	CTXN3	5	127653001	127653100	3.73752e-47	8.01459e-46	-36.7114	0	+
ENST00000217043	ENSG00000101074	R3HDML	20	44329801	44329900	3.7579e-47	8.05616e-46	-32.3362	-7086	+
ENST00000523019	ENSG00000253204	AC090281.1	8	30920201	30920300	4.52243e-47	9.66134e-46	-27.8528	-760	+
ENST00000502394	ENSG00000280987	MATR3	5	139275201	139275300	4.79855e-47	1.02398e-45	-25.1014	-809	+
ENST00000622396	ENSG00000198933	TBKBP1	17	47704001	47704100	4.83943e-47	1.03257e-45	-26.6474	8318	+
ENST00000369768	ENSG00000125522	NPBWR2	20	64113601	64113700	4.8579e-47	1.03644e-45	-29.7401	-6431	-
ENST00000533525	ENSG00000149256	TENM4	11	78831901	78832000	5.51904e-47	1.17487e-45	-25.8017	-26491	-
ENST00000520524	ENSG00000198010	DLGAP2	8	1167601	1167700	5.61664e-47	1.19533e-45	-25.4583	62721	+
ENST00000429744	ENSG00000224255	PDCL3P6	1	52179201	52179300	5.78807e-47	1.23109e-45	31.5139	-548	+
ENST00000430209	ENSG00000236527	ARF4P2	20	62875501	62875600	5.81633e-47	1.23694e-45	25.367	-2426	-
ENST00000447549	ENSG00000232277	AC104651.2	2	111953201	111953300	6.87394e-47	1.45699e-45	-26.6494	-531	-
ENST00000430650	ENSG00000205054	LINC01121	2	45316501	45316600	6.8871e-47	1.45969e-45	-26.5208	6696	-
ENST00000512909	ENSG00000197386	HTT	4	3122501	3122600	7.10083e-47	1.50449e-45	25.0975	1103	+
ENST00000528508	ENSG00000124942	AHNAK	11	62543601	62543700	7.14524e-47	1.5138e-45	-26.3392	1964	-
ENST00000417862	ENSG00000171811	CFAP46	10	132879501	132879600	7.80701e-47	1.65153e-45	31.4672	-2594	-
ENST00000451674	ENSG00000144560	VGLL4	3	11582801	11582900	7.83008e-47	1.65619e-45	33.1217	-411	-
ENST00000334632	ENSG00000186440	OR6P1	1	158562901	158563000	8.16201e-47	1.72539e-45	-25.0927	605	-
ENST00000454788	ENSG00000238099	LINC01625	6	139540101	139540200	8.58721e-47	1.81409e-45	-26.1392	-65506	-
ENST00000478454	ENSG00000163660	CCNL1	3	157158601	157158700	9.09499e-47	1.92049e-45	-25.7526	252	-
ENST00000294507	ENSG00000162511	LAPTM5	1	30761501	30761600	9.20312e-47	1.94295e-45	25.583	-3682	-
ENST00000397230	ENSG00000002016	RAD52	12	947001	947100	9.3479e-47	1.97261e-45	-27.8969	2420	-
ENST00000406203	ENSG00000219736	AL356473.1	6	74850601	74850700	9.56662e-47	2.01837e-45	-40.6822	-118	-
ENST00000362317	ENSG00000283978	MIR365B	17	31575801	31575900	1.03432e-46	2.17952e-45	-26.6683	392	+
ENST00000479009	ENSG00000162889	MAPKAPK2	1	206737401	206737500	1.0417e-46	2.19493e-45	-26.3596	6115	+
ENST00000164227	ENSG00000069399	BCL3	19	44749601	44749700	1.14174e-46	2.40355e-45	-31.2026	1056	+
ENST00000523103	ENSG00000253733	LZTS1-AS1	8	20272501	20272600	1.18473e-46	2.49275e-45	-26.6465	-3173	+
ENST00000447908	ENSG00000234593	KAZN-AS1	1	14371001	14371100	1.27772e-46	2.68493e-45	-33.4532	20476	-
ENST00000620845	ENSG00000278716	AC133540.1	16	85428501	85428600	1.33008e-46	2.79316e-45	-30.1228	-61213	+
ENST00000455666	ENSG00000187688	TRPV2	17	16419101	16419200	1.6709e-46	3.4926e-45	-31.1075	-137	+
ENST00000522173	ENSG00000248510	LINC02267	4	96310701	96310800	1.69045e-46	3.53256e-45	-25.5995	0	+
ENST00000538125	ENSG00000111199	TRPV4	12	109841001	109841100	1.89555e-46	3.95302e-45	-39.5703	-7601	-
ENST00000561119	ENSG00000140577	CRTC3	15	90582701	90582800	1.91052e-46	3.98372e-45	-31.133	-10912	+
ENST00000432395	ENSG00000231613	AC099568.1	1	89788801	89788900	2.01343e-46	4.19346e-45	-27.1923	-14	+
ENST00000488084	ENSG00000084090	STARD7	2	96203001	96203100	2.15849e-46	4.49099e-45	-43.6357	5082	-
ENST00000263979	ENSG00000117643	MAN1C1	1	25622001	25622100	2.36744e-46	4.91879e-45	29.5198	4153	+
ENST00000435401	ENSG00000236176	LINC00353	13	89554501	89554600	2.82196e-46	5.84221e-45	-26.4044	-698	-
ENST00000440282	ENSG00000165626	BEND7	10	13481501	13481600	2.89067e-46	5.98179e-45	-34.8585	-429	-
ENST00000477169	ENSG00000082014	SMARCD3	7	151255301	151255400	3.07772e-46	6.36197e-45	-32.3384	-824	-
ENST00000586602	ENSG00000197961	ZNF121	19	9580901	9581000	3.22239e-46	6.65551e-45	-25.6292	3498	-
ENST00000372917	ENSG00000124496	TRERF1	6	42358501	42358600	3.39741e-46	7.00628e-45	-32.7385	92662	-
ENST00000424569	ENSG00000233922	LINC01694	21	45618601	45618700	3.56134e-46	7.34109e-45	-26.8146	24925	+
ENST00000411410	ENSG00000119401	TRIM32	9	116713401	116713500	3.76251e-46	7.74838e-45	-37.8102	26060	+
ENST00000504882	ENSG00000249000	AC093722.1	4	134758701	134758800	3.9765e-46	8.18077e-45	-25.3333	-599	+
ENST00000370664	ENSG00000165886	UBTD1	10	97503501	97503600	4.26118e-46	8.75424e-45	-26.4288	4635	+
ENST00000578790	ENSG00000134490	TMEM241	18	23312301	23312400	4.61168e-46	9.45935e-45	25.479	18816	-
ENST00000528401	ENSG00000014164	ZC3H3	8	143516701	143516800	4.84266e-46	9.92311e-45	28.796	-8862	-
ENST00000495396	ENSG00000163531	NFASC	1	204985601	204985700	5.26159e-46	1.07646e-44	-26.1848	-975	+
ENST00000394628	ENSG00000213514	AL731556.1	10	77710001	77710100	5.55943e-46	1.13646e-44	-32.2638	-20666	+
ENST00000539506	ENSG00000061936	SFSWAP	12	131774101	131774200	5.85532e-46	1.19581e-44	36.4837	-9268	+
ENST00000415031	ENSG00000227070	AC104170.1	1	51517401	51517500	6.05203e-46	1.23506e-44	-25.6472	-809	+
ENST00000439341	ENSG00000223393	AL118511.1	1	230879301	230879400	6.55404e-46	1.3365e-44	-30.1614	4457	+
ENST00000523897	ENSG00000198363	ASPH	8	61644301	61644400	6.57877e-46	1.34137e-44	-27.9708	-885	-
ENST00000435165	ENSG00000118473	SGIP1	1	66691101	66691200	7.10895e-46	1.44802e-44	-31.9864	-3494	+
ENST00000239446	ENSG00000120324	PCDHB10	5	141192901	141193000	7.11663e-46	1.4494e-44	27.5594	550	+
ENST00000524646	ENSG00000184363	PKP3	11	397101	397200	7.32241e-46	1.49075e-44	25.4322	-172	+
ENST00000620547	ENSG00000274568	RN7SL545P	15	22417501	22417600	7.47653e-46	1.52174e-44	28.0905	11890	-
ENST00000464520	ENSG00000107331	ABCA2	9	137009001	137009100	8.13021e-46	1.6521e-44	-26.7826	84	-
ENST00000520107	ENSG00000253935	IGLVIV-53	22	22219401	22219500	1.02997e-45	2.08537e-44	36.063	-147	+
ENST00000460671	ENSG00000162600	OMA1	1	58469601	58469700	1.03448e-45	2.09439e-44	-29.3561	36500	-
ENST00000412371	ENSG00000164744	SUN3	7	48004501	48004600	1.05736e-45	2.13938e-44	-37.6049	1412	-
ENST00000506195	ENSG00000248300	LINC02360	4	11769201	11769300	1.0957e-45	2.2157e-44	-37.7424	169	-
ENST00000363439	ENSG00000200309	RF00019	12	49132401	49132500	1.27118e-45	2.5648e-44	-25.8089	448	-
ENST00000535133	ENSG00000256209	AC073578.1	12	131493701	131493800	1.58069e-45	3.17744e-44	-32.7041	-751	-
ENST00000472702	ENSG00000166428	PLD4	14	104930401	104930500	1.8741e-45	3.75655e-44	-25.5248	-121	+
ENST00000505953	ENSG00000251419	AC108120.3	5	75832701	75832800	2.13577e-45	4.27131e-44	-26.0182	0	-
ENST00000474895	ENSG00000136878	USP20	9	129866601	129866700	2.15557e-45	4.30877e-44	25.6486	-1622	+
ENST00000472152	ENSG00000137965	IFI44	1	78652401	78652500	2.33921e-45	4.66896e-44	-30.9288	2545	+
ENST00000573116	ENSG00000132382	MYBBP1A	17	4554501	4554600	2.36381e-45	4.71748e-44	-29.3983	313	-
ENST00000417304	ENSG00000232375	AC092042.2	3	43037001	43037100	2.51979e-45	5.02199e-44	-28.0232	-21	+
ENST00000511779	ENSG00000250393	AC093664.1	4	10141401	10141500	3.29143e-45	6.52622e-44	-29.9534	2156	-
ENST00000366812	ENSG00000182827	ACBD3	1	226185601	226185700	3.86297e-45	7.63941e-44	-26.1174	1031	-
ENST00000466767	ENSG00000066294	CD84	1	160547601	160547700	3.90322e-45	7.71807e-44	-40.9435	3711	-
ENST00000452629	ENSG00000236437	LINC02151	11	116367601	116367700	3.90876e-45	7.72761e-44	-26.4667	132931	-
ENST00000349155	ENSG00000135111	TBX3	12	114698101	114698200	4.59646e-45	9.06126e-44	26.9562	-13938	-
ENST00000487601	ENSG00000239250	RN7SL271P	3	71863701	71863800	4.75733e-45	9.37442e-44	-27.3704	36526	+
ENST00000553992	ENSG00000100599	RIN3	14	92650001	92650100	5.48576e-45	1.07836e-43	33.2785	-818	+
ENST00000540010	ENSG00000056558	TRAF1	9	120932401	120932500	5.61442e-45	1.10292e-43	-25.9931	-3229	-
ENST00000561025	ENSG00000103707	MTFMT	15	65027001	65027100	5.71137e-45	1.12163e-43	-27.2986	-71	-
ENST00000532581	ENSG00000023171	GRAMD1B	11	123551101	123551200	5.89585e-45	1.15723e-43	-34.8109	-9062	+
ENST00000420113	ENSG00000237549	AC092570.3	2	101510601	101510700	6.32429e-45	1.23982e-43	-26.476	-380	-
ENST00000461503	ENSG00000163508	EOMES	3	27729001	27729100	6.91898e-45	1.35428e-43	31.1575	-6291	-
ENST00000616917	ENSG00000143401	ANP32E	1	150233601	150233700	6.92238e-45	1.35486e-43	-27.5575	979	-
ENST00000521164	ENSG00000120899	PTK2B	8	27324701	27324800	6.98172e-45	1.36623e-43	-32.8448	-545	+
ENST00000381496	ENSG00000151240	DIP2C	10	473501	473600	7.0787e-45	1.38479e-43	28.907	12959	-
ENST00000496600	ENSG00000235978	AC018816.1	3	4840901	4841000	7.30594e-45	1.42881e-43	-30.4067	-9512	-
ENST00000591215	ENSG00000066926	FECH	18	57583401	57583500	8.26955e-45	1.61309e-43	33.8687	3113	-
ENST00000498690	ENSG00000123684	LPGAT1	1	211793801	211793900	8.51056e-45	1.6594e-43	28.6732	-476	-
ENST00000506330	ENSG00000248440	AC091917.1	5	109497301	109497400	8.94019e-45	1.74202e-43	-25.0999	-477	+
ENST00000287202	ENSG00000140488	CELF6	15	72321001	72321100	9.79203e-45	1.90515e-43	-27.7215	-873	-
ENST00000550002	ENSG00000183828	NUDT14	14	105177201	105177300	1.02471e-44	1.99226e-43	-36.2381	458	-
ENST00000385030	ENSG00000207763	MIR617	12	80833401	80833500	1.05073e-44	2.04163e-43	-26.8657	-773	-
ENST00000605509	ENSG00000271503	CCL5	17	35880301	35880400	1.06246e-44	2.06404e-43	-30.1497	-11	-
ENST00000358775	ENSG00000196758	AC079612.1	2	239504101	239504200	1.10711e-44	2.14879e-43	-36.483	-74101	+
ENST00000474211	ENSG00000164543	STK17A	7	43626001	43626100	1.11557e-44	2.16464e-43	-31.8011	3714	+
ENST00000360046	ENSG00000197576	HOXA4	7	27134201	27134300	1.12045e-44	2.17383e-43	-26.1243	-3403	-
ENST00000526472	ENSG00000205038	PKHD1L1	8	109479601	109479700	1.12225e-44	2.17707e-43	55.5341	-851	+
ENST00000585130	ENSG00000184060	ADAP2	17	30920601	30920700	1.29152e-44	2.49679e-43	-33.6458	-980	+
ENST00000416320	ENSG00000240296	AC245052.5	19	54267201	54267300	1.34393e-44	2.59657e-43	-25.3252	-705	+
ENST00000476596	ENSG00000242976	RN7SL177P	5	153780801	153780900	1.38635e-44	2.67662e-43	-26.5415	25421	+
ENST00000494885	ENSG00000243176	AC092944.1	3	157285701	157285800	1.39419e-44	2.69095e-43	-27.1299	-360	+
ENST00000487661	ENSG00000173706	HEG1	3	125002601	125002700	1.42121e-44	2.74115e-43	26.0254	-582	-
ENST00000543632	ENSG00000095777	MYO3A	10	25936701	25936800	1.43339e-44	2.76414e-43	-26.6321	915	+
ENST00000493675	ENSG00000241532	AGGF1P3	3	75655701	75655800	2.09885e-44	4.02043e-43	25.7419	-929	-
ENST00000311813	ENSG00000240583	AQP1	7	30892001	30892100	2.18523e-44	4.1827e-43	-27.5575	-19594	+
ENST00000491547	ENSG00000189337	KAZN	1	14498101	14498200	2.31136e-44	4.42047e-43	-26.3189	-100504	+
ENST00000619829	ENSG00000274594	AL391669.1	6	138474001	138474100	2.34321e-44	4.47979e-43	-26.7198	9904	+
ENST00000464658	ENSG00000142937	RPS8	1	44777301	44777400	3.01391e-44	5.73336e-43	-29.7905	77	+
ENST00000522191	ENSG00000143702	CEP170	1	243254101	243254200	3.06891e-44	5.83627e-43	25.9408	271	-
ENST00000518755	ENSG00000129422	MTUS1	8	17781101	17781200	3.62099e-44	6.86289e-43	-27.4583	-140	-
ENST00000513770	ENSG00000248165	AC110760.1	4	75035501	75035600	4.01755e-44	7.6025e-43	-28.7142	-678	-
ENST00000408701	ENSG00000221628	MIR1302-4	2	207334701	207334800	4.28364e-44	8.09565e-43	-30.8592	-65278	-
ENST00000541267	ENSG00000111704	NANOG	12	7786801	7786900	4.85075e-44	9.14561e-43	-25.2077	-894	+
ENST00000641502	ENSG00000260971	AC119674.1	1	56374901	56375000	5.23909e-44	9.86633e-43	-33.1579	266	-
ENST00000450508	ENSG00000147854	UHRF2	9	6417701	6417800	6.61194e-44	1.23992e-42	-30.5245	-3231	+
ENST00000578586	ENSG00000181396	OGFOD3	17	82394301	82394400	8.21117e-44	1.53362e-42	26.4852	-391	-
ENST00000466932	ENSG00000099250	NRP1	10	33226401	33226500	8.60589e-44	1.60605e-42	-26.2431	-12841	-
ENST00000422620	ENSG00000164707	SLC13A4	7	135729301	135729400	8.65946e-44	1.61577e-42	-29.1167	-44	-
ENST00000443445	ENSG00000228793	AL138881.1	6	3592701	3592800	9.08012e-44	1.69329e-42	-28.288	31948	-
ENST00000505444	ENSG00000250667	AC106774.3	5	17496101	17496200	9.19089e-44	1.71355e-42	-29.7522	-276	-
ENST00000642874	ENSG00000120049	KCNIP2	10	101834501	101834600	1.14077e-43	2.12028e-42	29.7193	-133	-
ENST00000428999	ENSG00000237423	LINC01522	20	47989401	47989500	1.18322e-43	2.19767e-42	-31.183	-658	-
ENST00000441373	ENSG00000234122	TRBV22OR9-2	9	33634001	33634100	1.22379e-43	2.27121e-42	-27.6356	-11	+
ENST00000263955	ENSG00000081320	STK17B	2	196172501	196172600	1.30647e-43	2.42188e-42	29.7859	-927	-
ENST00000587851	ENSG00000005206	SPPL2B	19	2332501	2332600	1.33171e-43	2.46769e-42	30.2437	-2029	+
ENST00000434701	ENSG00000155287	SLC25A28	10	99599201	99599300	1.33596e-43	2.47529e-42	-26.147	20848	-
ENST00000496299	ENSG00000135842	FAM129A	1	184891201	184891300	1.33965e-43	2.48184e-42	-32.8035	-1017	-
ENST00000470033	ENSG00000171509	RXFP1	4	158523701	158523800	1.39037e-43	2.57418e-42	-27.286	1726	+
ENST00000419507	ENSG00000224357	ATG3P1	20	39330001	39330100	1.43592e-43	2.65685e-42	-25.7915	-78	-
ENST00000417061	ENSG00000269896	AL513477.1	1	2340201	2340300	1.44979e-43	2.6816e-42	-27.3393	11558	-
ENST00000638087	ENSG00000169554	ZEB2	2	144430401	144430500	1.49219e-43	2.75876e-42	-30.5313	435	-
ENST00000449899	ENSG00000231394	AC099681.2	7	55592901	55593000	1.60359e-43	2.961e-42	-29.6194	-777	+
ENST00000604430	ENSG00000198106	AC025279.1	16	29285501	29285600	1.67041e-43	3.08246e-42	26.4318	-5620	+
ENST00000512435	ENSG00000250934	AC016924.1	3	126271101	126271200	1.72856e-43	3.18797e-42	-31.4813	4286	+
ENST00000370332	ENSG00000162676	GFI1	1	92482101	92482200	1.76867e-43	3.26138e-42	-25.2747	1755	-
ENST00000389983	ENSG00000188263	IL17REL	22	50027901	50028000	1.83728e-43	3.38482e-42	-25.3334	-15243	-
ENST00000453607	ENSG00000075711	DLG1	3	197260601	197260700	1.91542e-43	3.52636e-42	32.3461	-141	-
ENST00000409021	ENSG00000152969	JAKMIP1	4	6198101	6198200	1.94232e-43	3.5755e-42	-25.3355	2356	-
ENST00000366757	ENSG00000185888	PRSS38	1	227787001	227787100	2.0037e-43	3.68597e-42	28.8585	-28593	+
ENST00000252677	ENSG00000130385	BMP15	X	50910101	50910200	2.07137e-43	3.80744e-42	-28.952	-584	+
ENST00000486542	ENSG00000165626	BEND7	10	13460301	13460400	2.2542e-43	4.13695e-42	-28.2782	-219	-
ENST00000600059	ENSG00000142235	LMTK3	19	48499001	48499100	2.25784e-43	4.14317e-42	-26.251	12705	-
ENST00000487497	ENSG00000175841	FAM172BP	3	101521301	101521400	2.59733e-43	4.75671e-42	28.3446	-491	+
ENST00000597162	ENSG00000105695	MAG	19	35312501	35312600	3.24867e-43	5.92951e-42	-25.6728	1891	+
ENST00000441949	ENSG00000224995	LINC01526	6	81865701	81865800	3.30767e-43	6.03584e-42	-30.6848	-51545	-
ENST00000564056	ENSG00000140968	IRF8	16	85903401	85903500	3.43918e-43	6.2713e-42	27.1895	272	+
ENST00000394620	ENSG00000108700	CCL8	17	34313401	34313500	3.59555e-43	6.55012e-42	-28.7996	-5536	+
ENST00000535243	ENSG00000256630	AC090424.1	12	128543001	128543100	3.72143e-43	6.77299e-42	-25.9137	-103796	-
ENST00000519326	ENSG00000076641	PAG1	8	81070801	81070900	3.95177e-43	7.18053e-42	-31.4999	-626	-
ENST00000614586	ENSG00000276975	HYDIN2	1	146647301	146647400	4.07849e-43	7.40664e-42	-30.9453	99936	+
ENST00000502994	ENSG00000164188	RANBP3L	5	36273001	36273100	4.19291e-43	7.61146e-42	39.5613	28801	-
ENST00000434856	ENSG00000198857	HSD3BP5	1	119622601	119622700	4.34455e-43	7.881e-42	32.8597	21263	+
ENST00000575070	ENSG00000183549	ACSM5	16	20410301	20410400	4.3462e-43	7.88356e-42	-29.862	757	+
ENST00000609756	ENSG00000273474	AL157392.4	10	13690601	13690700	4.40738e-43	7.99274e-42	-34.2378	14957	+
ENST00000486247	ENSG00000105993	DNAJB6	7	157412301	157412400	4.81786e-43	8.72252e-42	-28.2619	30482	+
ENST00000414458	ENSG00000229759	MRPS18AP1	3	48269401	48269500	4.90494e-43	8.87574e-42	27.3939	-12464	-
ENST00000541964	ENSG00000013725	CD6	11	61007701	61007800	5.44441e-43	9.83329e-42	26.1985	-551	+
ENST00000379256	ENSG00000181800	CELF2-AS1	10	11320101	11320200	5.81526e-43	1.04938e-41	-26.454	-218	-
ENST00000620386	ENSG00000275693	RF02116	10	88993301	88993400	6.23309e-43	1.12328e-41	-28.096	933	+
ENST00000488366	ENSG00000136237	RAPGEF5	7	22140301	22140400	6.60513e-43	1.18894e-41	-27.9157	-4230	-
ENST00000487533	ENSG00000213772	EIF1P7	2	9244901	9245000	7.10941e-43	1.27822e-41	-25.9187	26629	-
ENST00000216487	ENSG00000100599	RIN3	14	92494401	92494500	7.52641e-43	1.35215e-41	-30.1989	-19274	+
ENST00000354488	ENSG00000198171	DDRGK1	20	3202901	3203000	8.42947e-43	1.51012e-41	26.5523	1686	-
ENST00000591369	ENSG00000187775	DNAH17	17	78474701	78474800	8.5744e-43	1.53575e-41	-27.6021	-1928	-
ENST00000456701	ENSG00000237365	AL512330.1	1	7058901	7059000	9.03816e-43	1.61703e-41	-26.186	-44623	-
ENST00000508890	ENSG00000124275	MTRR	5	7877101	7877200	9.68472e-43	1.73089e-41	-25.647	1941	+
ENST00000523252	ENSG00000168490	PHYHIP	8	22218601	22218700	1.02146e-42	1.82329e-41	-30.3909	8994	-
ENST00000307098	ENSG00000169469	SPRR1B	1	153032601	153032700	1.05975e-42	1.89028e-41	-27.589	1401	+
ENST00000445079	ENSG00000118194	TNNT2	1	201369001	201369100	1.0679e-42	1.90419e-41	-26.5937	-688	-
ENST00000440205	ENSG00000185433	LINC00158	21	25425501	25425600	1.14778e-42	2.04382e-41	-25.6305	-793	-
ENST00000623178	ENSG00000278959	AC006378.2	7	93948201	93948300	1.19429e-42	2.12479e-41	-29.5027	8220	-
ENST00000436315	ENSG00000224025	AL353616.1	9	68608301	68608400	1.32501e-42	2.354e-41	30.2353	-725	+
ENST00000395927	ENSG00000083307	GRHL2	8	101494901	101495000	1.53066e-42	2.71015e-41	26.919	2145	+
ENST00000525414	ENSG00000255210	AP001889.1	11	110060001	110060100	1.57622e-42	2.78869e-41	-26.1812	10475	+
ENST00000367771	ENSG00000000457	SCYL3	1	169891601	169891700	1.59534e-42	2.82206e-41	-33.7937	2253	-
ENST00000457478	ENSG00000234423	LINC01250	2	3126501	3126600	1.6239e-42	2.8707e-41	-29.7648	-476	-
ENST00000451021	ENSG00000106536	POU6F2	7	39042801	39042900	1.65485e-42	2.92413e-41	-31.2302	8468	+
ENST00000362528	ENSG00000199398	RF00019	5	159984001	159984100	1.72628e-42	3.04754e-41	-30.3758	-24345	+
ENST00000535163	ENSG00000255760	LINC02422	12	31887701	31887800	1.75032e-42	3.08964e-41	29.625	-499	-
ENST00000375987	ENSG00000204460	LINC01854	2	129191601	129191700	1.82552e-42	3.22064e-41	-30.4568	82149	-
ENST00000583117	ENSG00000229205	LINC00200	10	1162201	1162300	1.9145e-42	3.37449e-41	-38.6761	2399	+
ENST00000504459	ENSG00000049860	HEXB	5	74713201	74713300	1.91534e-42	3.3758e-41	-32.8268	-238	+
ENST00000488790	ENSG00000122735	DNAI1	9	34490901	34491000	1.95653e-42	3.44652e-41	-27.4176	-343	+
ENST00000371761	ENSG00000123080	CDKN2C	1	50978801	50978900	1.9769e-42	3.48147e-41	31.6854	8859	+
ENST00000493334	ENSG00000054282	SDCCAG8	1	243338401	243338500	2.1628e-42	3.80123e-41	28.4883	-253	+
ENST00000364849	ENSG00000254341	SNORD87	8	66923201	66923300	2.18412e-42	3.83786e-41	-25.2376	-647	-
ENST00000562609	ENSG00000077235	GTF3C1	16	27464901	27465000	2.36145e-42	4.14372e-41	-28.886	1328	-
ENST00000416104	ENSG00000203801	LINC00222	6	108750901	108751000	2.48967e-42	4.36414e-41	-28.1816	-654	+
ENST00000614683	ENSG00000278098	MIR7973-1	15	51298301	51298400	2.51906e-42	4.41399e-41	-33.5578	-15634	+
ENST00000532885	ENSG00000162302	RPS6KA4	11	64360501	64360600	2.86685e-42	5.01096e-41	31.1237	0	+
ENST00000457227	ENSG00000152969	JAKMIP1	4	6114901	6115000	3.12495e-42	5.453e-41	32.3187	35509	-
ENST00000509917	ENSG00000074211	PPP2R2C	4	6342501	6342600	3.12519e-42	5.45312e-41	-29.7974	39268	-
ENST00000409893	ENSG00000137474	MYO7A	11	77176001	77176100	3.27426e-42	5.70893e-41	27.7007	1247	+
ENST00000372756	ENSG00000124159	MATN4	20	45299401	45299500	3.45819e-42	6.02187e-41	-27.8628	6092	-
ENST00000403750	ENSG00000155846	PPARGC1B	5	149771701	149771800	3.66103e-42	6.36825e-41	-32.9169	-140	+
ENST00000510296	ENSG00000168818	STX18	4	4419101	4419200	4.50773e-42	7.80969e-41	26.9565	4489	-
ENST00000413304	ENSG00000225884	AC098872.1	2	191791901	191792000	4.87333e-42	8.42871e-41	-25.4721	-1425	+
ENST00000416725	ENSG00000224795	NTM-AS1	11	131663501	131663600	5.22918e-42	9.03262e-41	-26.6072	0	-
ENST00000229758	ENSG00000112029	FBXO5	6	152978601	152978700	6.66994e-42	1.14804e-40	-26.9191	4319	-
ENST00000424215	ENSG00000228037	AL139246.3	1	2574601	2574700	6.70791e-42	1.15433e-40	-25.3812	-6860	+
ENST00000383698	ENSG00000206538	VGLL3	3	86996201	86996300	6.77791e-42	1.16601e-40	-34.669	-5083	-
ENST00000514764	ENSG00000154277	UCHL1	4	41260801	41260900	6.80145e-42	1.16999e-40	-30.1576	164	+
ENST00000368592	ENSG00000148826	NKX6-2	10	132788301	132788400	7.15731e-42	1.23023e-40	26.7405	-2250	-
ENST00000436454	ENSG00000188687	SLC4A5	2	74344201	74344300	7.43271e-42	1.27683e-40	-33.3056	-788	-
ENST00000434382	ENSG00000196715	VKORC1L1	7	65910501	65910600	7.65822e-42	1.31438e-40	-25.9153	37134	+
ENST00000475766	ENSG00000117616	RSRP1	1	25246001	25246100	7.83281e-42	1.34357e-40	-26.5552	0	-
ENST00000516424	ENSG00000252233	RN7SKP253	4	139824401	139824500	8.51331e-42	1.45844e-40	-28.9684	-29969	-
ENST00000586760	ENSG00000179218	CALR	19	12939801	12939900	8.77367e-42	1.50226e-40	-30.7788	-497	+
ENST00000544004	ENSG00000255606	AP000439.1	11	69445101	69445200	8.96936e-42	1.53511e-40	-28.8625	-359	-
ENST00000440921	ENSG00000234646	AL049651.2	20	23031301	23031400	9.3914e-42	1.60557e-40	-26.4435	-142	+
ENST00000594991	ENSG00000105281	SLC1A5	19	46785801	46785900	9.49404e-42	1.62269e-40	-33.3873	-897	-
ENST00000512631	ENSG00000152208	GRID2	4	93153601	93153700	9.84729e-42	1.68191e-40	-35.835	-50249	+
ENST00000488355	ENSG00000186340	THBS2	6	169224201	169224300	1.02607e-41	1.75043e-40	-25.3983	-762	-
ENST00000508636	ENSG00000249150	AC010267.1	5	116862101	116862200	1.18918e-41	2.02366e-40	-32.4048	-31915	-
ENST00000450137	ENSG00000187513	GJA4	1	34795501	34795600	1.19645e-41	2.03583e-40	-32.2718	2504	+
ENST00000470913	ENSG00000241888	RPSAP37	5	126002501	126002600	1.27836e-41	2.17213e-40	-26.8207	-34417	-
ENST00000565962	ENSG00000260574	AL360157.1	6	82040101	82040200	1.28931e-41	2.19004e-40	-35.0601	-70563	-
ENST00000419251	ENSG00000227769	AC072062.1	2	215022701	215022800	1.43856e-41	2.43847e-40	-26.2935	17	+
ENST00000434796	ENSG00000234741	GAS5	1	173864801	173864900	1.50826e-41	2.55393e-40	-30.3063	0	-
ENST00000414512	ENSG00000236451	AC067956.1	2	220449501	220449600	1.54567e-41	2.61524e-40	-32.8263	-1079	+
ENST00000343414	ENSG00000188558	OR2G6	1	248521501	248521600	1.54683e-41	2.61707e-40	-26.5663	-15	+
ENST00000534154	ENSG00000214659	KRT8P26	11	65726301	65726400	1.62854e-41	2.75204e-40	-28.4791	-539	+
ENST00000427025	ENSG00000135540	NHSL1	6	138573201	138573300	1.72967e-41	2.92003e-40	-27.4657	-662	-
ENST00000563850	ENSG00000171724	VAT1L	16	77870101	77870200	1.81209e-41	3.05694e-40	-36.0795	7355	+
ENST00000641205	ENSG00000170214	ADRA1B	5	159820001	159820100	1.87672e-41	3.16268e-40	-26.5863	-44980	+
ENST00000644556	ENSG00000197912	SPG7	16	89534401	89534500	1.92155e-41	3.23571e-40	25.6976	1822	+
ENST00000404190	ENSG00000204021	LIPK	10	88724401	88724500	1.98504e-41	3.34089e-40	28.5035	-44	+
ENST00000308478	ENSG00000173114	LRRN3	7	111082401	111082500	2.12714e-41	3.57654e-40	42.8896	-8506	+
ENST00000540891	ENSG00000010278	CD9	12	6232301	6232400	2.16917e-41	3.64588e-40	-30.2151	117	+
ENST00000443574	ENSG00000179344	HLA-DQB1	6	32662001	32662100	2.32781e-41	3.90605e-40	26.3763	351	-
ENST00000457059	ENSG00000158560	DYNC1I1	7	95805901	95806000	2.54933e-41	4.2718e-40	-25.0388	1619	+
ENST00000475083	ENSG00000182568	SATB1	3	18418501	18418600	2.60342e-41	4.36109e-40	25.8472	-992	-
ENST00000625410	ENSG00000280721	LINC01943	2	87459301	87459400	2.85392e-41	4.7716e-40	-32.4519	-258	-
ENST00000373986	ENSG00000148219	ASTN2	9	117215001	117215100	2.91982e-41	4.87977e-40	-26.5232	-449	-
ENST00000403525	ENSG00000084774	CAD	2	27218601	27218700	2.92461e-41	4.88753e-40	-26.9957	1195	+
ENST00000517950	ENSG00000254160	AC110288.1	8	1249001	1249100	2.98025e-41	4.97821e-40	-27.5879	-242	-
ENST00000486178	ENSG00000162897	FCAMR	1	206960801	206960900	3.13774e-41	5.23535e-40	-27.4468	0	-
ENST00000265104	ENSG00000039139	DNAH5	5	14038401	14038500	3.38518e-41	5.63662e-40	-27.5338	-93859	-
ENST00000449599	ENSG00000163508	EOMES	3	27718501	27718600	3.40756e-41	5.67301e-40	-27.0156	3713	-
ENST00000255320	ENSG00000132967	HMGB1P5	3	22381301	22381400	3.4302e-41	5.70981e-40	-32.3022	-419	+
ENST00000404907	ENSG00000163531	NFASC	1	204944101	204944200	3.59241e-41	5.9731e-40	29.1232	-26	+
ENST00000573955	ENSG00000154914	USP43	17	9699601	9699700	3.76809e-41	6.25782e-40	-25.1364	-1415	+
ENST00000590490	ENSG00000130876	SLC7A10	19	33211101	33211200	3.79347e-41	6.29934e-40	-28.456	490	-
ENST00000537729	ENSG00000158113	LRRC43	12	122167301	122167400	3.82402e-41	6.34941e-40	-27.0751	-338	+
ENST00000624830	ENSG00000279197	AC010608.2	5	133525501	133525600	3.8961e-41	6.4675e-40	-26.6185	49699	-
ENST00000522559	ENSG00000253857	AC022679.1	8	55160501	55160600	4.07277e-41	6.75623e-40	-28.4712	-883	+
ENST00000585579	ENSG00000134775	FHOD3	18	36747501	36747600	4.13037e-41	6.84862e-40	-31.3881	16799	+
ENST00000482765	ENSG00000154175	ABI3BP	3	100812201	100812300	4.21768e-41	6.98983e-40	-25.9533	225	-
ENST00000404020	ENSG00000217495	AL136116.2	6	143299601	143299700	4.35889e-41	7.21759e-40	-29.7282	-48	-
ENST00000433429	ENSG00000233587	LINC01884	2	22536401	22536500	4.36118e-41	7.22102e-40	-25.2867	0	+
ENST00000390159	ENSG00000213865	C8orf44	8	66675001	66675100	4.37179e-41	7.23822e-40	-25.9766	-1119	+
ENST00000432423	ENSG00000235886	AC006055.1	3	43872101	43872200	4.43244e-41	7.33526e-40	-26.2763	-92120	-
ENST00000523433	ENSG00000164949	GEM	8	94242001	94242100	4.91399e-41	8.11728e-40	-28.4868	18671	-
ENST00000496978	ENSG00000109654	TRIM2	4	153191401	153191500	4.93503e-41	8.1508e-40	-26.5085	-12946	+
ENST00000481958	ENSG00000239713	APOBEC3G	22	39080301	39080400	5.06054e-41	8.35555e-40	-32.3668	-235	+
ENST00000370869	ENSG00000137251	TINAG	6	54308001	54308100	5.34609e-41	8.82029e-40	-26.8584	37	+
ENST00000551408	ENSG00000258592	AL391152.1	14	57090801	57090900	5.41072e-41	8.92421e-40	-28.4797	21761	-
ENST00000530113	ENSG00000149131	SERPING1	11	57610801	57610900	5.62324e-41	9.26625e-40	-42.6728	-331	+
ENST00000421277	ENSG00000197984	OR51A8P	11	4832101	4832200	5.66533e-41	9.33324e-40	-29.024	0	+
ENST00000475819	ENSG00000176619	LMNB2	19	2430601	2430700	5.95811e-41	9.80762e-40	-31.1789	1130	-
ENST00000521654	ENSG00000146373	RNF217	6	124955201	124955300	6.22396e-41	1.0239e-39	-36.1369	-7245	+
ENST00000461513	ENSG00000187504	RPL7P48	17	51503501	51503600	6.83938e-41	1.12349e-39	-27.5196	-269	-
ENST00000273317	ENSG00000144791	LIMD1	3	45594901	45595000	7.07042e-41	1.16051e-39	-25.7133	44	+
ENST00000383906	ENSG00000206633	SNORA80B	2	10446701	10446800	8.57422e-41	1.4023e-39	-31.8114	50	-
ENST00000264156	ENSG00000076003	MCM6	2	135879301	135879400	8.61119e-41	1.40792e-39	29.5602	-2876	-
ENST00000324288	ENSG00000179583	CIITA	16	10876601	10876700	9.16176e-41	1.49628e-39	-29.2637	-498	+
ENST00000416953	ENSG00000177084	POLE	12	132636801	132636900	9.81881e-41	1.60182e-39	28.8463	-777	-
ENST00000641420	ENSG00000211891	IGHE	14	105599101	105599200	1.10762e-40	1.80196e-39	-25.2187	2529	-
ENST00000496347	ENSG00000068024	HDAC4	2	239222201	239222300	1.14295e-40	1.85907e-39	26.4679	14370	-
ENST00000364763	ENSG00000201633	RF00019	4	83662601	83662700	1.16359e-40	1.89208e-39	-25.2981	-26312	-
ENST00000515686	ENSG00000251203	AC011726.1	8	26434801	26434900	1.2107e-40	1.96671e-39	-26.2063	-737	-
ENST00000474467	ENSG00000144711	IQSEC1	3	12947301	12947400	1.21673e-40	1.9762e-39	-25.7838	20061	-
ENST00000443422	ENSG00000228382	ITPKB-IT1	1	226635501	226635600	1.34293e-40	2.1778e-39	25.7439	24071	-
ENST00000542984	ENSG00000256837	CACNA1C-IT1	12	2017201	2017300	1.38225e-40	2.24045e-39	-31.8959	-913	+
ENST00000613545	ENSG00000182247	UBE2E2	3	23526001	23526100	1.38276e-40	2.24116e-39	-26.3977	26397	+
ENST00000518018	ENSG00000104447	TRPS1	8	115428701	115428800	1.42002e-40	2.29983e-39	-27.5299	63422	-
ENST00000474895	ENSG00000136878	USP20	9	129866701	129866800	1.46844e-40	2.37695e-39	25.1271	-1522	+
ENST00000473616	ENSG00000078114	NEBL	10	20818001	20818100	1.53362e-40	2.48084e-39	-28.809	-352	-
ENST00000398792	ENSG00000107736	CDH23	10	71674401	71674500	1.57138e-40	2.54004e-39	-27.2357	-38104	+
ENST00000463028	ENSG00000105982	RNF32	7	156656701	156656800	1.63403e-40	2.63919e-39	-30.5109	-743	+
ENST00000390439	ENSG00000211791	TRAV13-2	14	21917501	21917600	1.76401e-40	2.84404e-39	-27.7023	-588	+
ENST00000494338	ENSG00000056736	IL17RB	3	53849801	53849900	1.81535e-40	2.92507e-39	-36.2968	3218	+
ENST00000480101	ENSG00000144935	TRPC1	3	142780601	142780700	1.89675e-40	3.05351e-39	-26.5995	-240	+
ENST00000506509	ENSG00000250839	AC018710.1	4	179116001	179116100	1.94308e-40	3.12624e-39	-25.2363	46566	+
ENST00000383929	ENSG00000206656	SNORD116-17	15	25084301	25084400	1.94541e-40	3.12983e-39	-35.8229	715	+
ENST00000577752	ENSG00000265368	MIR4476	9	36879401	36879500	2.03621e-40	3.27429e-39	-25.3583	14032	-
ENST00000443101	ENSG00000006652	IFRD1	7	112435401	112435500	2.13005e-40	3.42231e-39	-27.6117	0	+
ENST00000556051	ENSG00000185559	DLK1	14	100747201	100747300	2.20761e-40	3.54481e-39	-27.7939	20173	+
ENST00000368130	ENSG00000163568	AIM2	1	159076501	159076600	2.3137e-40	3.70947e-39	-25.6712	302	-
ENST00000465089	ENSG00000185630	PBX1	1	164817901	164818000	2.32531e-40	3.72754e-39	-28.4795	5175	+
ENST00000506157	ENSG00000087274	ADD1	4	2886801	2886900	2.35455e-40	3.7733e-39	27.0016	-604	+
ENST00000624500	ENSG00000279931	AC073593.1	12	124685201	124685300	2.38486e-40	3.82093e-39	-26.1283	-40224	+
ENST00000497067	ENSG00000143409	MINDY1	1	150997101	150997200	2.52976e-40	4.04849e-39	-34.9959	971	-
ENST00000412119	ENSG00000226903	LINC00354	13	111948201	111948300	2.63849e-40	4.22062e-39	-27.4956	48215	+
ENST00000515672	ENSG00000250507	AC245884.6	19	54331701	54331800	2.76054e-40	4.41237e-39	-25.1941	-268	-
ENST00000519486	ENSG00000184347	SLIT3	5	168792301	168792400	2.98316e-40	4.76117e-39	-37.5582	0	-
ENST00000642969	ENSG00000124788	ATXN1	6	16374801	16374900	3.21945e-40	5.13073e-39	26.4151	-46521	-
ENST00000452108	ENSG00000235988	AC245100.5	1	148317901	148318000	3.35556e-40	5.34451e-39	27.494	14	-
ENST00000372105	ENSG00000148602	LRIT1	10	84242301	84242400	3.76258e-40	5.97952e-39	-25.582	-841	-
ENST00000627642	ENSG00000205025	OR5G5P	11	56820101	56820200	3.77318e-40	5.99583e-39	-26.4458	223	-
ENST00000634972	ENSG00000204362	AL590644.1	1	17194201	17194300	3.94368e-40	6.26179e-39	-29.5206	4414	+
ENST00000289707	ENSG00000158714	SLAMF8	1	159826401	159826500	3.99526e-40	6.34159e-39	-28.5546	-250	+
ENST00000313965	ENSG00000177673	TEX44	2	231592801	231592900	4.50254e-40	7.12937e-39	-27.3875	0	+
ENST00000587309	ENSG00000186185	KIF18B	17	44946501	44946600	4.67915e-40	7.40179e-39	-29.4408	1038	-
ENST00000487963	ENSG00000241143	RPL32P9	3	150149701	150149800	4.70158e-40	7.43547e-39	-30.4927	-738	+
ENST00000448541	ENSG00000231515	AC006003.1	7	157739601	157739700	4.76415e-40	7.53222e-39	-26.6118	757	-
ENST00000495632	ENSG00000124508	BTN2A2	6	26389601	26389700	5.09359e-40	8.04524e-39	-31.0719	-403	+
ENST00000491822	ENSG00000215367	TMED11P	4	1123701	1123800	5.18639e-40	8.18624e-39	-26.0807	-528	-
ENST00000590042	ENSG00000267503	AP005131.3	18	13564801	13564900	5.73923e-40	9.03863e-39	28.3154	136	-
ENST00000532104	ENSG00000123201	GUCY1B2	13	51081901	51082000	5.80612e-40	9.13911e-39	-30.4097	-1040	-
ENST00000617603	ENSG00000277214	AC009159.2	16	79604201	79604300	6.09555e-40	9.584e-39	-35.5936	631	+
ENST00000471687	ENSG00000151693	ASAP2	2	9350301	9350400	6.3468e-40	9.96794e-39	-29.2153	-59	+
ENST00000427625	ENSG00000230661	YY1P1	10	70538101	70538200	6.39913e-40	1.00472e-38	-35.1982	-51777	-
ENST00000522113	ENSG00000104695	PPP2CB	8	30777901	30778000	6.44942e-40	1.01247e-38	-29.749	8489	-
ENST00000478089	ENSG00000037637	FBXO42	1	16315401	16315500	6.72657e-40	1.05521e-38	31.2473	-35	-
ENST00000510198	ENSG00000248733	AC008852.1	5	58891301	58891400	7.10576e-40	1.11357e-38	-29.199	-27888	-
ENST00000476765	ENSG00000182022	CHST15	10	124042201	124042300	7.43824e-40	1.16421e-38	-33.5935	-3583	-
ENST00000529427	ENSG00000183020	AP2A2	11	1005301	1005400	8.44083e-40	1.31796e-38	25.3934	-1144	+
ENST00000462726	ENSG00000243234	AC010326.1	19	57954001	57954100	8.62489e-40	1.34599e-38	-26.078	-243	-
ENST00000484821	ENSG00000047315	POLR2B	4	57043801	57043900	8.6677e-40	1.3526e-38	-25.3231	20312	+
ENST00000472364	ENSG00000160305	DIP2A	21	46552701	46552800	8.81682e-40	1.37554e-38	25.7819	-111	+
ENST00000492601	ENSG00000198964	SGMS1	10	50410601	50410700	8.98536e-40	1.4011e-38	-28.4519	7779	-
ENST00000557289	ENSG00000009830	POMT2	14	77303201	77303300	9.61106e-40	1.49672e-38	-25.9904	1447	-
ENST00000530792	ENSG00000255136	AP001972.3	11	75246301	75246400	1.07001e-39	1.66209e-38	-26.5337	-5129	-
ENST00000467702	ENSG00000157087	ATP2B2	3	10352601	10352700	1.10823e-39	1.71953e-38	-25.341	-6533	-
ENST00000460343	ENSG00000163931	TKT	3	53235801	53235900	1.20218e-39	1.86224e-38	25.5732	-195	-
ENST00000436991	ENSG00000233478	AL031280.1	1	25669101	25669200	1.34125e-39	2.0738e-38	28.3085	-9991	-
ENST00000627783	ENSG00000280551	AC096745.2	4	119070501	119070600	1.37616e-39	2.12645e-38	-25.873	28479	+
ENST00000467593	ENSG00000240065	PSMB9	6	32855601	32855700	1.37649e-39	2.12687e-38	-35.3945	-397	+
ENST00000540041	ENSG00000197653	DNAH10	12	123890101	123890200	1.38785e-39	2.14391e-38	-26.7179	-18113	+
ENST00000393330	ENSG00000127324	TSPAN8	12	71443301	71443400	1.70285e-39	2.61831e-38	-30.153	-1404	-
ENST00000525920	ENSG00000129158	SERGEF	11	18004901	18005000	1.76166e-39	2.70707e-38	-34.3523	-405	-
ENST00000291715	ENSG00000160318	CLDND2	19	51369001	51369100	1.84183e-39	2.82732e-38	-37.0984	0	-
ENST00000412643	ENSG00000235159	AL121672.2	22	46073401	46073500	1.86632e-39	2.86396e-38	-32.6837	-3511	-
ENST00000418471	ENSG00000233427	AL009181.1	1	28866701	28866800	2.06177e-39	3.15882e-38	-25.0455	10537	-
ENST00000433674	ENSG00000162909	CAPN2	1	223701101	223701200	2.10656e-39	3.22561e-38	-26.9855	-393	+
ENST00000486939	ENSG00000163631	ALB	4	73417501	73417600	2.16397e-39	3.31227e-38	-33.3943	-406	+
ENST00000460840	ENSG00000126756	UXT	X	47657901	47658000	2.19217e-39	3.35433e-38	-30.3408	-403	-
ENST00000485885	ENSG00000204655	MOG	6	29666601	29666700	2.21452e-39	3.38805e-38	-25.5861	-3417	+
ENST00000496480	ENSG00000166839	ANKDD1A	15	64884201	64884300	2.2204e-39	3.39656e-38	-25.0418	-27602	+
ENST00000421521	ENSG00000145819	ARHGAP26	5	143206501	143206600	2.24297e-39	3.43045e-38	-25.4526	-598	+
ENST00000417304	ENSG00000232375	AC092042.2	3	43037101	43037200	2.26469e-39	3.46284e-38	-26.4383	0	+
ENST00000367714	ENSG00000162753	SLC9C2	1	173609801	173609900	2.52342e-39	3.85157e-38	-33.0729	-6708	-
ENST00000639531	ENSG00000120071	KANSL1	17	46182101	46182200	2.65388e-39	4.04575e-38	-36.5718	-9919	-
ENST00000416267	ENSG00000179101	AL590139.1	X	123514101	123514200	2.70352e-39	4.12007e-38	-25.2819	-273	+
ENST00000572382	ENSG00000108523	RNF167	17	4942101	4942200	2.95108e-39	4.49124e-38	-28.1921	-419	+
ENST00000567853	ENSG00000259889	AC093802.2	2	239728201	239728300	3.17686e-39	4.82535e-38	25.1215	-6656	+
ENST00000478768	ENSG00000143740	SNAP47	1	227765601	227765700	3.41403e-39	5.17978e-38	-43.032	17449	+
ENST00000475150	ENSG00000183625	CCR3	3	46262501	46262600	3.66621e-39	5.55433e-38	-35.7976	-790	+
ENST00000543375	ENSG00000182985	CADM1	11	115194401	115194500	3.77572e-39	5.71705e-38	-28.3163	-292	-
ENST00000568888	ENSG00000260147	MTND5P34	16	55053301	55053400	4.0175e-39	6.07605e-38	-26.8052	45321	+
ENST00000467702	ENSG00000157087	ATP2B2	3	10340401	10340500	4.3016e-39	6.49392e-38	-31.6043	5570	-
ENST00000291715	ENSG00000160318	CLDND2	19	51370401	51370500	4.36465e-39	6.58789e-38	-27.5638	-1399	-
ENST00000422509	ENSG00000230188	AL158156.1	9	37491001	37491100	4.42429e-39	6.67635e-38	-37.2558	-109	-
ENST00000518699	ENSG00000165066	NKX6-3	8	41650701	41650800	4.59078e-39	6.92277e-38	-28.6314	-33	-
ENST00000608264	ENSG00000273473	BX649601.1	9	134205501	134205600	4.70806e-39	7.09534e-38	-31.1143	36734	+
ENST00000425233	ENSG00000232907	DLGAP4-AS1	20	36571501	36571600	4.80589e-39	7.24076e-38	26.3107	1385	-
ENST00000418927	ENSG00000235269	LINC02331	14	53795101	53795200	5.09482e-39	7.6686e-38	-33.4256	55683	-
ENST00000540182	ENSG00000140853	NLRC5	16	57039801	57039900	5.21885e-39	7.85238e-38	-29.8068	-788	+
ENST00000537061	ENSG00000170456	DENND5B	12	31427001	31427100	5.27129e-39	7.93091e-38	-25.7139	-251	-
ENST00000493140	ENSG00000124198	ARFGEF2	20	48997601	48997700	5.57546e-39	8.38001e-38	-28.1653	-400	+
ENST00000502593	ENSG00000225869	AC008696.1	5	143752901	143753000	5.85723e-39	8.79456e-38	29.9819	-198	-
ENST00000478903	ENSG00000114473	IQCG	3	197913501	197913600	5.8885e-39	8.84029e-38	-26.6604	-218	-
ENST00000623526	ENSG00000279222	AC025183.4	5	1866401	1866500	5.93065e-39	8.90192e-38	-27.8603	-6512	-
ENST00000505299	ENSG00000164122	ASB5	4	176278101	176278200	6.73482e-39	1.00866e-37	-29.2385	-531	-
ENST00000549713	ENSG00000136052	SLC41A2	12	104748101	104748200	6.88196e-39	1.03032e-37	33.5035	85980	-
ENST00000483819	ENSG00000106070	GRB10	7	50783001	50783100	7.05046e-39	1.05506e-37	25.0108	-92	-
ENST00000484011	ENSG00000146555	SDK1	7	3979001	3979100	7.39797e-39	1.10563e-37	-29.4562	7537	+
ENST00000635189	ENSG00000160185	UBASH3A	21	42403401	42403500	7.91858e-39	1.18235e-37	-25.015	0	+
ENST00000326956	ENSG00000157216	SSBP3	1	54378701	54378800	8.50263e-39	1.26752e-37	27.553	-21884	-
ENST00000342652	ENSG00000068383	INPP5A	10	132649101	132649200	8.5783e-39	1.2785e-37	-32.6023	41177	+
ENST00000450945	ENSG00000162897	FCAMR	1	206970101	206970200	8.58387e-39	1.27928e-37	-29.9304	0	-
ENST00000479116	ENSG00000241251	AC090525.1	12	43561401	43561500	9.30191e-39	1.38406e-37	-33.4426	-105	-
ENST00000484568	ENSG00000139239	RPL14P1	12	62958301	62958400	9.84601e-39	1.46341e-37	-32.3497	-6925	+
ENST00000425578	ENSG00000235480	AC013270.1	2	96524701	96524800	1.0395e-38	1.54303e-37	-27.3156	7507	-
ENST00000489771	ENSG00000235978	AC018816.1	3	4825701	4825800	1.07347e-38	1.59252e-37	26.3456	5550	-
ENST00000508132	ENSG00000113361	CDH6	5	31293501	31293600	1.09025e-38	1.61658e-37	-25.6242	-599	+
ENST00000481739	ENSG00000186350	RXRA	9	134334801	134334900	1.11779e-38	1.65675e-37	-26.1097	8223	+
ENST00000488298	ENSG00000164692	COL1A2	7	94412701	94412800	1.16256e-38	1.72185e-37	-25.4545	-909	+
ENST00000626994	ENSG00000280594	BTG3-AS1	21	17610901	17611000	1.17216e-38	1.73574e-37	-26.5012	-744	+
ENST00000503787	ENSG00000164294	GPX8	5	55152401	55152500	1.21196e-38	1.7933e-37	28.0729	-7618	+
ENST00000502832	ENSG00000198948	MFAP3L	4	169993101	169993200	1.23756e-38	1.83051e-37	-28.0669	10557	-
ENST00000412670	ENSG00000116793	PHTF1	1	113713501	113713600	1.24131e-38	1.83572e-37	-26.6997	-174	-
ENST00000513329	ENSG00000250994	AC005355.1	5	134439501	134439600	1.35252e-38	1.99709e-37	-33.7457	2792	+
ENST00000539881	ENSG00000140853	NLRC5	16	56988501	56988600	1.44336e-38	2.12812e-37	-29.8777	-885	+
ENST00000527342	ENSG00000157613	CREB3L1	11	46310501	46310600	1.45481e-38	2.14452e-37	-26.602	-314	+
ENST00000229135	ENSG00000111537	IFNG	12	68160101	68160200	1.50427e-38	2.21572e-37	-25.4136	-355	-
ENST00000448339	ENSG00000232083	RPL31P7	17	80649701	80649800	1.51463e-38	2.23017e-37	25.4913	-46776	-
ENST00000396387	ENSG00000213790	OLA1P1	22	42109801	42109900	1.52267e-38	2.24191e-37	-35.5142	-849	-
ENST00000246314	ENSG00000126070	2003-08-01	1	35932601	35932700	1.55214e-38	2.28468e-37	-25.3272	1345	+
ENST00000525528	ENSG00000176697	BDNF	11	27660301	27660400	1.56347e-38	2.30031e-37	-30.5724	-644	-
ENST00000371696	ENSG00000169692	AGPAT2	9	136688401	136688500	1.74628e-38	2.56323e-37	-26.2657	-979	-
ENST00000642825	ENSG00000106546	AHR	7	17121401	17121500	1.81406e-38	2.66032e-37	-25.1446	-10690	+
ENST00000555319	ENSG00000087302	RTRAF	14	52000201	52000300	1.85611e-38	2.72063e-37	-33.9749	865	+
ENST00000555466	ENSG00000258836	AL121579.2	14	58077101	58077200	1.91621e-38	2.80708e-37	-28.4358	-23785	+
ENST00000480798	ENSG00000077984	CST7	20	24949501	24949600	1.92396e-38	2.81818e-37	-29.0549	273	+
ENST00000473664	ENSG00000101276	SLC52A3	20	762101	762200	2.148e-38	3.14068e-37	-36.1591	3626	-
ENST00000514339	ENSG00000251679	AC073848.1	4	14134101	14134200	2.15557e-38	3.15147e-37	-27.8927	-736	+
ENST00000604953	ENSG00000271437	AL356423.1	13	98543001	98543100	2.20467e-38	3.22195e-37	25.0212	-10143	+
ENST00000440405	ENSG00000234008	PPP1R2P2	21	35886101	35886200	2.39463e-38	3.49311e-37	-28.3224	-995	+
ENST00000459503	ENSG00000238379	RNA5SP103	2	128409001	128409100	2.41152e-38	3.51696e-37	-27.3671	36099	-
ENST00000435559	ENSG00000224081	SLC44A3-AS1	1	94614401	94614500	2.62606e-38	3.8252e-37	-31.7919	9685	-
ENST00000621919	ENSG00000277287	AL109976.1	20	3244601	3244700	2.99401e-38	4.35044e-37	-30.883	4898	+
ENST00000521991	ENSG00000253111	AC091114.1	8	125602001	125602100	3.2143e-38	4.66553e-37	-28.2394	79228	+
ENST00000635618	ENSG00000079691	CARMIL1	6	25499201	25499300	3.27164e-38	4.74642e-37	-25.2262	4082	+
ENST00000637698	ENSG00000104237	RP1	8	54621601	54621700	3.69733e-38	5.35348e-37	-26.2289	5536	+
ENST00000488820	ENSG00000186998	EMID1	22	29232201	29232300	3.89688e-38	5.63387e-37	-28.487	-36	+
ENST00000582588	ENSG00000265681	RPL17	18	49490601	49490700	4.01092e-38	5.79461e-37	-30.3991	-134	-
ENST00000410045	ENSG00000198130	HIBCH	2	190251101	190251200	4.03972e-38	5.83544e-37	-26.8257	-589	-
ENST00000485945	ENSG00000243071	AC107032.1	12	76660201	76660300	4.15819e-38	6.00204e-37	-25.4733	-105	+
ENST00000447535	ENSG00000233056	ERVH48-1	21	42925601	42925700	4.35219e-38	6.27592e-37	35.9163	0	-
ENST00000287934	ENSG00000157240	FZD1	7	91250001	91250100	4.39231e-38	6.33266e-37	-26.4024	-14264	+
ENST00000534945	ENSG00000139364	TMEM132B	12	125349401	125349500	4.39457e-38	6.33563e-37	-36.7811	0	+
ENST00000509802	ENSG00000138759	FRAS1	4	78437601	78437700	4.48932e-38	6.46964e-37	-27.9012	-10358	+
ENST00000536988	ENSG00000111452	ADGRD1	12	131091601	131091700	5.10516e-38	7.34021e-37	-25.5607	-212	+
ENST00000470751	ENSG00000144455	SUMF1	3	3821001	3821100	5.15384e-38	7.40724e-37	-44.3633	-20127	-
ENST00000526864	ENSG00000254747	MTND4LP18	11	81552001	81552100	5.56614e-38	7.99027e-37	-26.3533	-126	+
ENST00000284637	ENSG00000154447	SH3RF1	4	169342301	169342400	6.58689e-38	9.42017e-37	-25.6452	-71197	-
ENST00000452349	ENSG00000223403	MEG9	14	101071301	101071400	7.01648e-38	1.00173e-36	-32.0785	-407	+
ENST00000491932	ENSG00000243415	AC107021.1	3	146063501	146063600	7.34245e-38	1.04763e-36	-25.0334	-442	+
ENST00000585967	ENSG00000071655	MBD3	19	1591001	1591100	7.44771e-38	1.06232e-36	-30.3963	1260	-
ENST00000554531	ENSG00000165795	NDRG2	14	21023101	21023200	7.54331e-38	1.07567e-36	28.5854	0	-
ENST00000529419	ENSG00000189431	RASSF10	11	13013401	13013500	7.70524e-38	1.09838e-36	-27.7527	3826	+
ENST00000440844	ENSG00000187955	COL14A1	8	120365501	120365600	7.92091e-38	1.12838e-36	-25.4701	20057	+
ENST00000503182	ENSG00000129187	DCTD	4	182918401	182918500	8.03895e-38	1.14464e-36	-33.4492	-466	-
ENST00000580811	ENSG00000007237	GAS7	17	9968601	9968700	8.30259e-38	1.18125e-36	39.4177	-9107	-
ENST00000474923	ENSG00000198704	GPX6	6	28492301	28492400	8.3321e-38	1.18539e-36	-28.5045	23388	-
ENST00000331251	ENSG00000183729	NPBWR1	8	52944401	52944500	8.72e-38	1.23933e-36	-25.2357	5972	+
ENST00000382951	ENSG00000206150	RNASE13	14	21035401	21035500	8.80047e-38	1.25038e-36	-27.2858	-617	-
ENST00000429089	ENSG00000104368	PLAT	8	42207001	42207100	9.36907e-38	1.32972e-36	-33.1828	466	-
ENST00000492085	ENSG00000163531	NFASC	1	204987801	204987900	9.98192e-38	1.41503e-36	-26.3599	333	+
ENST00000441459	ENSG00000236372	AL353052.2	1	232180301	232180400	1.07829e-37	1.52605e-36	-25.0087	-189	-
ENST00000274609	ENSG00000087116	ADAMTS2	5	179354401	179354500	1.14536e-37	1.61864e-36	-28.5298	-8972	-
ENST00000301790	ENSG00000168004	HRASLS5	11	63491701	63491800	1.14562e-37	1.61886e-36	25.7746	-508	-
ENST00000525395	ENSG00000154237	LRRK1	15	101056801	101056900	1.16733e-37	1.64904e-36	-28.9389	-137	+
ENST00000535598	ENSG00000133704	IPO8	12	30637401	30637500	1.18779e-37	1.67779e-36	-47.5659	-253	-
ENST00000642969	ENSG00000124788	ATXN1	6	16413301	16413400	1.27276e-37	1.79485e-36	-29.6236	-85021	-
ENST00000512133	ENSG00000249196	TMEM132D-AS1	12	129108701	129108800	1.36178e-37	1.91747e-36	-33.0258	-829	+
ENST00000328890	ENSG00000183024	OR1G1	17	3128601	3128700	1.43668e-37	2.0211e-36	-28.7039	-1021	-
ENST00000513792	ENSG00000133624	ZNF767P	7	149623301	149623400	1.60667e-37	2.25613e-36	-29.0529	1166	-
ENST00000514021	ENSG00000163743	RCHY1	4	75515101	75515200	1.62018e-37	2.27481e-36	-28.7332	-338	-
ENST00000440961	ENSG00000183560	IZUMO1R	11	94305601	94305700	1.64021e-37	2.30234e-36	-25.8151	10	+
ENST00000376378	ENSG00000099256	PRTFDC1	10	24950101	24950200	1.83585e-37	2.57029e-36	26.3912	2385	-
ENST00000471646	ENSG00000106113	CRHR2	7	30683701	30683800	1.88724e-37	2.64052e-36	-25.9182	-1004	-
ENST00000611214	ENSG00000276533	AC018926.2	15	55282701	55282800	1.91439e-37	2.67759e-36	-25.9756	6547	-
ENST00000320256	ENSG00000244617	ASPRV1	2	69959401	69959500	1.96284e-37	2.74429e-36	-26.1266	2766	-
ENST00000434796	ENSG00000234741	GAS5	1	173864901	173865000	2.01867e-37	2.82102e-36	-36.5737	0	-
ENST00000409053	ENSG00000144468	RHBDD1	2	226906501	226906600	2.04574e-37	2.85773e-36	29.5192	-112	+
ENST00000448132	ENSG00000231984	AL596266.1	1	199804101	199804200	2.11892e-37	2.95856e-36	-26.3224	51612	+
ENST00000467593	ENSG00000240065	PSMB9	6	32856001	32856100	2.26472e-37	3.15779e-36	-35.5608	0	+
ENST00000624828	ENSG00000280114	AL021920.2	1	16688301	16688400	2.45301e-37	3.41505e-36	-25.4976	350	-
ENST00000613625	ENSG00000185344	ATP6V0A2	12	123714001	123714100	2.45575e-37	3.41872e-36	-26.7646	1647	+
ENST00000607916	ENSG00000124493	GRM4	6	34134401	34134500	2.46738e-37	3.43476e-36	-30.0606	-646	-
ENST00000483942	ENSG00000242841	KRT8P35	3	63101401	63101500	2.49311e-37	3.46968e-36	-32.069	-3691	-
ENST00000433347	ENSG00000205549	C9orf92	9	16204001	16204100	2.52903e-37	3.51892e-36	-34.0174	11800	-
ENST00000367339	ENSG00000131019	ULBP3	6	150072401	150072500	2.55674e-37	3.55641e-36	-36.3446	-3307	-
ENST00000546248	ENSG00000186439	TRDN	6	123637801	123637900	2.99176e-37	4.14695e-36	-29.782	-709	-
ENST00000381577	ENSG00000120217	CD274	9	5451001	5451100	3.31272e-37	4.58051e-36	-35.9794	478	+
ENST00000333896	ENSG00000115306	SPTBN1	2	54601301	54601400	3.44708e-37	4.76284e-36	28.443	42909	+
ENST00000245414	ENSG00000125347	IRF1	5	132491601	132491700	3.71224e-37	5.12224e-36	-28.7697	-804	-
ENST00000411872	ENSG00000229886	AC068533.2	7	66047501	66047600	4.5031e-37	6.19454e-36	-28.236	-15958	-
ENST00000585421	ENSG00000035862	TIMP2	17	78880101	78880200	4.65154e-37	6.39603e-36	29.1471	-5952	-
ENST00000384880	ENSG00000207612	MIR604	10	29555601	29555700	4.67641e-37	6.42968e-36	-28.8303	-10505	-
ENST00000460736	ENSG00000075426	FOSL2	2	28359801	28359900	4.68778e-37	6.44504e-36	-26.2356	-32548	+
ENST00000535262	ENSG00000063015	SEZ6	17	28957001	28957100	5.46783e-37	7.49592e-36	-27.9276	-563	-
ENST00000575165	ENSG00000128482	RNF112	17	19410101	19410200	5.52127e-37	7.5679e-36	-26.3409	-925	+
ENST00000486697	ENSG00000166984	TCP10L2	6	167153501	167153600	5.54931e-37	7.60569e-36	-28.751	4023	+
ENST00000342280	ENSG00000187513	GJA4	1	34792301	34792400	5.56427e-37	7.62588e-36	-29.1616	-598	+
ENST00000432914	ENSG00000229326	AC069154.1	2	119698001	119698100	5.61013e-37	7.68743e-36	25.9921	-523	+
ENST00000522633	ENSG00000134352	IL6ST	5	55983401	55983500	5.76289e-37	7.89309e-36	27.6076	-602	-
ENST00000579772	ENSG00000263935	TOMM20P3	18	8662701	8662800	5.92833e-37	8.11523e-36	-29.0855	25611	-
ENST00000510167	ENSG00000138674	SEC31A	4	82864701	82864800	6.49373e-37	8.87461e-36	-28.6249	-104	-
ENST00000505682	ENSG00000131446	MGAT1	5	180800201	180800300	6.60845e-37	9.02911e-36	-26.2883	2468	-
ENST00000474577	ENSG00000173175	ADCY5	3	123304401	123304500	6.6174e-37	9.04096e-36	-27.3233	-323	-
ENST00000479909	ENSG00000105929	ATP6V0A4	7	138799901	138800000	6.71658e-37	9.17195e-36	-26.5265	-342	-
ENST00000490038	ENSG00000152527	PLEKHH2	2	43745501	43745600	6.72911e-37	9.18817e-36	-35.1464	-299	+
ENST00000215904	ENSG00000241360	PDXP	22	37660001	37660100	7.01224e-37	9.56391e-36	-30.0346	1276	+
ENST00000471098	ENSG00000036054	TBC1D23	3	100269701	100269800	7.23159e-37	9.85645e-36	-25.0689	2511	+
ENST00000454758	ENSG00000213525	AL357037.1	10	74744601	74744700	7.48564e-37	1.01937e-35	39.1009	8	-
ENST00000423232	ENSG00000224758	LINC01167	10	132963101	132963200	7.51379e-37	1.02312e-35	-26.8488	-865	-
ENST00000274710	ENSG00000146005	PSD2	5	139799001	139799100	8.80785e-37	1.19572e-35	-26.4121	3182	+
ENST00000402732	ENSG00000216904	SOCS5P5	6	113259001	113259100	8.9412e-37	1.21347e-35	-26.3314	36837	+
ENST00000426792	ENSG00000233963	ATP8A2P3	13	26154101	26154200	9.28169e-37	1.25868e-35	-28.5938	0	-
ENST00000493452	ENSG00000136068	FLNB	3	58082001	58082100	9.7391e-37	1.31916e-35	27.204	3674	+
ENST00000636247	ENSG00000119139	TJP2	9	69176401	69176500	1.00161e-36	1.35578e-35	-25.7931	2109	+
ENST00000408964	ENSG00000221843	C2orf16	2	27573101	27573200	1.01164e-36	1.36907e-35	-27.5709	-3322	+
ENST00000587241	ENSG00000227517	LINC01483	17	69758101	69758200	1.01737e-36	1.37654e-35	-30.094	-5477	+
ENST00000600936	ENSG00000269883	AC007375.3	14	77129501	77129600	1.06753e-36	1.4432e-35	-28.3979	-11083	+
ENST00000514963	ENSG00000069018	TRPC7	5	136356201	136356300	1.07523e-36	1.45325e-35	-27.1204	8955	-
ENST00000516069	ENSG00000251878	RF00152	4	184450001	184450100	1.09089e-36	1.47405e-35	-25.4581	18037	+
ENST00000434982	ENSG00000164512	ANKRD55	5	56089401	56089500	1.2213e-36	1.64656e-35	-25.6792	27452	-
ENST00000494979	ENSG00000019169	MARCO	2	119067901	119068000	1.23724e-36	1.66722e-35	-31.9439	74886	+
ENST00000386910	ENSG00000209645	SNORD105	19	10107701	10107800	1.24001e-36	1.67075e-35	-26.1623	52	+
ENST00000567224	ENSG00000166415	WDR72	15	53588401	53588500	1.2711e-36	1.71206e-35	-25.5018	-47299	-
ENST00000646561	ENSG00000101266	CSNK2A1	20	546901	547000	1.32133e-36	1.77854e-35	-34.2963	-3067	-
ENST00000526206	ENSG00000254731	AP003059.1	11	86702101	86702200	1.33847e-36	1.80116e-35	-27.7995	-899	+
ENST00000527515	ENSG00000177570	SAMD12	8	118444401	118444500	1.35431e-36	1.82187e-35	-25.7242	-64797	-
ENST00000455170	ENSG00000238197	PAXBP1-AS1	21	32734301	32734400	1.35703e-36	1.82546e-35	-31.6716	3951	+
ENST00000498457	ENSG00000241220	AC078788.1	3	153356001	153356100	1.3966e-36	1.87783e-35	26.6444	-1007	+
ENST00000421570	ENSG00000224646	AC007387.1	2	74748001	74748100	1.41455e-36	1.90149e-35	-25.973	6720	-
ENST00000364649	ENSG00000201519	RNU6-645P	6	15365501	15365600	1.44917e-36	1.94699e-35	34.5291	-41030	-
ENST00000463997	ENSG00000162909	CAPN2	1	223771701	223771800	1.46757e-36	1.97098e-35	-43.8509	1080	+
ENST00000520624	ENSG00000164893	SLC7A13	8	86321101	86321200	1.5528e-36	2.08302e-35	-25.4177	0	-
ENST00000457853	ENSG00000203999	LINC01270	20	50310801	50310900	1.62017e-36	2.1716e-35	-26.1901	-74	+
ENST00000523068	ENSG00000249859	PVT1	8	127796201	127796300	1.65168e-36	2.21274e-35	-28.9176	170	+
ENST00000607476	ENSG00000272540	AL662797.1	6	30723101	30723200	1.69883e-36	2.27422e-35	-35.2398	678	-
ENST00000479356	ENSG00000069188	SDK2	17	73438701	73438800	1.7937e-36	2.39816e-35	-26.7569	-933	-
ENST00000547302	ENSG00000161939	RNASEK-C17orf49	17	7013901	7014000	1.85158e-36	2.47401e-35	-31.2872	170	+
ENST00000530365	ENSG00000137642	SORL1	11	121756301	121756400	1.88903e-36	2.52292e-35	-31.4641	127467	+
ENST00000265417	ENSG00000069122	ADGRF5	6	46955701	46955800	1.92947e-36	2.57523e-35	-27.6902	-759	-
ENST00000537714	ENSG00000256417	AC006206.2	12	5371201	5371300	2.00863e-36	2.67846e-35	-27.1	-263	+
ENST00000259845	ENSG00000204538	PSORS1C2	6	31139101	31139200	2.06426e-36	2.75151e-35	-27.6708	151	-
ENST00000445305	ENSG00000226847	PRPS1P1	2	164213601	164213700	2.08695e-36	2.78131e-35	-32.3594	64	+
ENST00000326192	ENSG00000197658	SLC22A24	11	63180001	63180100	2.25055e-36	2.99479e-35	-28.1352	-35781	-
ENST00000427748	ENSG00000237665	GRM7-AS2	3	6894701	6894800	2.28694e-36	3.04234e-35	-25.0955	-680	-
ENST00000580005	ENSG00000005381	MPO	17	58280601	58280700	2.39428e-36	3.18305e-35	-26.6984	0	-
ENST00000466691	ENSG00000073756	PTGS2	1	186676001	186676100	2.56974e-36	3.41212e-35	-26.0367	-133	-
ENST00000432376	ENSG00000154822	PLCL2	3	16932201	16932300	2.6315e-36	3.4917e-35	-26.5476	-790	+
ENST00000529909	ENSG00000165325	DEUP1	11	93410301	93410400	2.65943e-36	3.52774e-35	-26.3386	-659	+
ENST00000369246	ENSG00000151553	FAM160B1	10	114825601	114825700	2.66832e-36	3.5394e-35	-25.285	3833	+
ENST00000625924	ENSG00000124813	RUNX2	6	45431801	45431900	2.68784e-36	3.5647e-35	25.2823	9226	+
ENST00000297439	ENSG00000164825	DEFB1	8	6864401	6864500	2.73424e-36	3.62476e-35	-27.2042	13523	-
ENST00000539792	ENSG00000134539	KLRD1	12	10313001	10313100	2.7563e-36	3.65327e-35	-27.1883	-394	+
ENST00000615215	ENSG00000158747	NBL1	1	19646501	19646600	2.75832e-36	3.65549e-35	-29.6739	737	+
ENST00000624436	ENSG00000197756	RPL37A	2	216559801	216559900	2.76558e-36	3.66497e-35	-25.5344	30778	+
ENST00000488366	ENSG00000136237	RAPGEF5	7	22096301	22096400	2.85341e-36	3.77828e-35	-31.2326	39673	-
ENST00000211936	ENSG00000096654	ZNF184	6	27478001	27478100	2.91144e-36	3.85354e-35	25.3065	-4884	-
ENST00000446894	ENSG00000101040	ZMYND8	20	47352001	47352100	3.00554e-36	3.97405e-35	26.4858	-125	-
ENST00000619052	ENSG00000164850	GPER1	7	1103801	1103900	3.07431e-36	4.06315e-35	-33.7016	10865	+
ENST00000518206	ENSG00000157168	NRG1	8	32583901	32584000	3.14456e-36	4.15363e-35	-30.3175	-21648	+
ENST00000496896	ENSG00000146833	TRIM4	7	99897801	99897900	3.20752e-36	4.23473e-35	-29.5393	11699	-
ENST00000521924	ENSG00000120915	EPHX2	8	27505001	27505100	3.23107e-36	4.26496e-35	-32.3343	0	+
ENST00000456468	ENSG00000236411	NDUFAF4P3	3	37791301	37791400	3.24274e-36	4.28e-35	-27.214	-857	-
ENST00000412724	ENSG00000226536	SETP15	X	15917501	15917600	3.35339e-36	4.42299e-35	-33.2711	0	+
ENST00000344255	ENSG00000107831	FGF8	10	101749401	101749500	3.61132e-36	4.75701e-35	-37.175	26401	-
ENST00000492167	ENSG00000239951	IGKV3-20	2	89144201	89144300	3.62671e-36	4.77689e-35	-26.6717	-1042	-
ENST00000579483	ENSG00000153944	MSI2	17	57261201	57261300	4.37036e-36	5.73151e-35	26.2966	-815	+
ENST00000519890	ENSG00000164330	EBF1	5	159074201	159074300	4.39035e-36	5.75657e-35	-28.8137	-408	-
ENST00000381730	ENSG00000120158	RCL1	9	4836501	4836600	4.39231e-36	5.75868e-35	40.5129	-126	+
ENST00000523692	ENSG00000250584	LINC01511	5	1379601	1379700	4.42938e-36	5.8061e-35	28.6552	349	-
ENST00000514850	ENSG00000250464	LRRC34P2	4	55314301	55314400	4.53576e-36	5.94435e-35	-25.9291	-378	-
ENST00000412915	ENSG00000232166	AL122008.2	1	234284501	234284600	4.62466e-36	6.05817e-35	34.318	-372	+
ENST00000412746	ENSG00000226878	GSTM3P2	2	159055201	159055300	4.65729e-36	6.09944e-35	-26.0713	1560	-
ENST00000534069	ENSG00000211452	DIO1	1	53890901	53891000	5.29009e-36	6.90619e-35	29.2751	-239	+
ENST00000629441	ENSG00000280832	GSEC	11	126354801	126354900	5.46783e-36	7.13335e-35	-25.1131	680	-
ENST00000497598	ENSG00000242593	AC006148.1	7	124333301	124333400	5.81898e-36	7.58171e-35	-30.3418	-894	+
ENST00000568587	ENSG00000261816	AC134312.6	16	88186801	88186900	5.9543e-36	7.75585e-35	26.2218	6768	-
ENST00000483991	ENSG00000130559	CAMSAP1	9	135826901	135827000	5.99497e-36	7.80851e-35	-26.7642	-493	-
ENST00000549363	ENSG00000258336	DUX4L52	12	61567601	61567700	6.16574e-36	8.02579e-35	-25.5828	33144	-
ENST00000585181	ENSG00000265749	AC135178.3	17	8377101	8377200	6.18457e-36	8.04966e-35	-26.9529	28	+
ENST00000505977	ENSG00000040275	SPDL1	5	169590401	169590500	6.45889e-36	8.39896e-35	-26.2963	-604	+
ENST00000451807	ENSG00000132535	DLG4	17	7210301	7210400	6.49533e-36	8.44499e-35	-27.6547	3513	-
ENST00000619751	ENSG00000276712	MIR7111	6	35470201	35470300	6.50246e-36	8.45358e-35	-35.2101	-208	+
ENST00000391356	ENSG00000196156	KRTAP4-3	17	41167401	41167500	6.70112e-36	8.70454e-35	-30.9852	695	-
ENST00000491425	ENSG00000006607	FARP2	2	241471001	241471100	7.39793e-36	9.58857e-35	-29.9259	-212	+
ENST00000528508	ENSG00000124942	AHNAK	11	62543901	62544000	7.5549e-36	9.7885e-35	-29.5732	1664	-
ENST00000636183	ENSG00000102805	CLN5	13	76991301	76991400	8.08482e-36	1.04592e-34	-25.2282	643	+
ENST00000475574	ENSG00000165233	CARD19	9	93107401	93107500	8.34334e-36	1.07868e-34	26.5043	-248	+
ENST00000492969	ENSG00000242341	RN7SL646P	5	178392501	178392600	8.49948e-36	1.09861e-34	-30.6368	14579	+
ENST00000517708	ENSG00000254246	AC011377.1	5	157089601	157089700	8.99475e-36	1.16133e-34	-25.5856	-15088	+
ENST00000562835	ENSG00000260932	AC009119.3	16	83928301	83928400	9.30983e-36	1.20115e-34	-28.8984	2711	-
ENST00000356644	ENSG00000080546	SESN1	6	109010501	109010600	9.67857e-36	1.24729e-34	27.1037	-947	-
ENST00000519724	ENSG00000140396	NCOA2	8	70215101	70215200	1.20967e-35	1.55141e-34	-25.2521	30176	-
ENST00000522328	ENSG00000104611	SH2D4A	8	19363601	19363700	1.26839e-35	1.62446e-34	-27.5245	-109	+
ENST00000534173	ENSG00000255105	AC007751.2	8	103559701	103559800	1.30788e-35	1.67391e-34	-26.9144	-313	-
ENST00000343216	ENSG00000188011	RTP5	2	241871801	241871900	1.31337e-35	1.68088e-34	-25.4135	2074	+
ENST00000444701	ENSG00000234692	AL355601.1	9	115254901	115255000	1.33251e-35	1.70456e-34	-34.4164	-651	-
ENST00000535660	ENSG00000172927	MYEOV	11	69321501	69321600	1.40493e-35	1.79551e-34	-30.5394	4671	+
ENST00000458368	ENSG00000230226	AL121829.1	20	63501801	63501900	1.5543e-35	1.98267e-34	-36.303	-387	+
ENST00000379375	ENSG00000078401	EDN1	6	12233801	12233900	1.58333e-35	2.01922e-34	-34.3512	-56463	+
ENST00000504219	ENSG00000231160	KLF3-AS1	4	38624701	38624800	1.66378e-35	2.11957e-34	26.1575	-127	-
ENST00000468193	ENSG00000244267	RPL34P22	11	44628201	44628300	1.66793e-35	2.12477e-34	-35.2555	-1057	+
ENST00000473046	ENSG00000157064	NMNAT2	1	183290701	183290800	1.71235e-35	2.1799e-34	-27.1248	0	-
ENST00000644381	ENSG00000170381	SEMA3E	7	83451801	83451900	1.73485e-35	2.20786e-34	-25.9593	10261	-
ENST00000491854	ENSG00000106771	TMEM245	9	109108501	109108600	1.78004e-35	2.26386e-34	26.4234	-14	-
ENST00000446146	ENSG00000233933	AL135924.1	9	72274601	72274700	1.78172e-35	2.2659e-34	-25.1463	-753	+
ENST00000453951	ENSG00000230836	LINC01293	2	74939601	74939700	2.05976e-35	2.61193e-34	-28.3589	-558	+
ENST00000561609	ENSG00000067225	PKM	15	72227101	72227200	2.10736e-35	2.67063e-34	-25.0245	1477	-
ENST00000376734	ENSG00000204616	TRIM31	6	30113101	30113200	2.10957e-35	2.67322e-34	-29.332	0	-
ENST00000581741	ENSG00000265681	RPL17	18	49490701	49490800	2.13865e-35	2.70933e-34	-25.8936	75	-
ENST00000520705	ENSG00000254163	AC025434.1	5	156740701	156740800	2.20054e-35	2.78632e-34	-25.1381	-890	-
ENST00000582163	ENSG00000263639	MSMB	10	46046701	46046800	2.28882e-35	2.89551e-34	-25.8486	-433	-
ENST00000584265	ENSG00000011028	MRC2	17	62640301	62640400	2.35425e-35	2.97677e-34	-26.481	12618	+
ENST00000330793	ENSG00000167850	CD300C	17	74547001	74547100	2.65325e-35	3.34675e-34	-26.5894	-859	-
ENST00000533491	ENSG00000119535	CSF3R	1	36482401	36482500	2.9977e-35	3.76966e-34	25.1601	-351	-
ENST00000475063	ENSG00000183960	KCNH8	3	19474501	19474600	3.11672e-35	3.9163e-34	-30.6236	126782	+
ENST00000306904	ENSG00000170748	RBMXL2	11	7091101	7091200	3.25719e-35	4.08782e-34	-31.9373	2076	+
ENST00000489629	ENSG00000119203	CPSF3	2	9441601	9441700	3.40132e-35	4.26468e-34	26.6714	-30	+
ENST00000519793	ENSG00000254084	AP001208.2	8	101467901	101468000	3.46783e-35	4.34689e-34	28.2989	-15450	-
ENST00000317620	ENSG00000155066	PROM2	2	95273901	95274000	3.5387e-35	4.43316e-34	-28.2036	-453	+
ENST00000587802	ENSG00000130254	SAFB2	19	5585601	5585700	3.68213e-35	4.60965e-34	27.2558	3321	-
ENST00000506063	ENSG00000070814	TCOF1	5	150377401	150377500	3.94246e-35	4.927e-34	-25.6284	-1110	+
ENST00000295228	ENSG00000163083	INHBB	2	120340801	120340900	4.07682e-35	5.09276e-34	-25.6779	-5243	+
ENST00000215794	ENSG00000184979	USP18	22	18152501	18152600	4.30997e-35	5.37698e-34	-26.1602	2604	+
ENST00000466350	ENSG00000169760	NLGN1	3	174135601	174135700	4.43901e-35	5.53392e-34	-26.3066	-735	+
ENST00000490594	ENSG00000251012	AC083800.1	3	119149801	119149900	4.44166e-35	5.53701e-34	-34.7571	2428	+
ENST00000441778	ENSG00000169744	LDB2	4	16898501	16898600	4.56048e-35	5.68252e-34	26.766	0	-
ENST00000409120	ENSG00000143951	WDPCP	2	63444601	63444700	4.6753e-35	5.82247e-34	-34.5096	-1372	-
ENST00000244709	ENSG00000124731	TREM1	6	41287101	41287200	4.86858e-35	6.06038e-34	-28.386	-383	-
ENST00000539045	ENSG00000256269	HMBS	11	119092901	119093000	4.92478e-35	6.12869e-34	-28.7232	292	+
ENST00000614254	ENSG00000136250	AOAH	7	36531001	36531100	4.9251e-35	6.12885e-34	29.1363	-318	-
ENST00000380127	ENSG00000057608	GDI2	10	5844101	5844200	5.00438e-35	6.22441e-34	-26.4578	-1970	-
ENST00000542680	ENSG00000256721	CACNA1C-IT3	12	2311401	2311500	5.32712e-35	6.61722e-34	-26.3481	41627	+
ENST00000533063	ENSG00000104518	GSDMD	8	143558001	143558100	5.611e-35	6.96185e-34	-30.5487	90	+
ENST00000368924	ENSG00000203797	DDO	6	110400901	110401000	5.66547e-35	7.02756e-34	-28.7784	14563	-
ENST00000614254	ENSG00000136250	AOAH	7	36527401	36527500	5.85135e-35	7.25258e-34	-31.346	3185	-
ENST00000642991	ENSG00000238241	CCR12P	13	99416701	99416800	6.0144e-35	7.45213e-34	32.3515	425	-
ENST00000475252	ENSG00000188649	CC2D2B	10	95972701	95972800	7.14476e-35	8.81972e-34	-26.8068	-1229	+
ENST00000515860	ENSG00000249381	LINC00500	4	138409001	138409100	7.48208e-35	9.22524e-34	-34.6807	-16423	+
ENST00000507371	ENSG00000071242	RPS6KA2	6	166782301	166782400	8.00802e-35	9.86061e-34	-27.0471	-24391	-
ENST00000389586	ENSG00000204361	NXPE2	11	114678501	114678600	8.42484e-35	1.03621e-33	-25.9493	117	+
ENST00000611214	ENSG00000276533	AC018926.2	15	55282801	55282900	8.43497e-35	1.03741e-33	-27.6403	6447	-
ENST00000458251	ENSG00000178199	ZC3H12D	6	149460001	149460100	8.81247e-35	1.08298e-33	-44.9103	-3133	-
ENST00000517731	ENSG00000253805	AC245164.1	8	2021901	2022000	9.71289e-35	1.19129e-33	-25.0446	-11508	+
ENST00000515663	ENSG00000153113	CAST	5	96743301	96743400	9.73595e-35	1.19398e-33	31.8264	-140	+
ENST00000407327	ENSG00000129353	SLC44A2	19	10604901	10605000	1.01964e-34	1.24889e-33	25.698	2393	+
ENST00000378279	ENSG00000205002	AARD	8	116936601	116936700	1.02217e-34	1.25191e-33	-28.6969	-1499	+
ENST00000449742	ENSG00000204613	TRIM10	6	30155001	30155100	1.03525e-34	1.26745e-33	-34.4792	5835	-
ENST00000640179	ENSG00000140718	FTO	16	53704601	53704700	1.06034e-34	1.29777e-33	31.1057	418	+
ENST00000450508	ENSG00000147854	UHRF2	9	6417801	6417900	1.16062e-34	1.41788e-33	-26.3045	-3131	+
ENST00000418402	ENSG00000238224	AC104462.2	1	245574601	245574700	1.17386e-34	1.43357e-33	-27.8327	40446	-
ENST00000518339	ENSG00000253470	AC016074.1	8	125637601	125637700	1.18243e-34	1.44366e-33	-26.4178	112542	-
ENST00000482545	ENSG00000155363	MOV10	1	112697001	112697100	1.22162e-34	1.49055e-33	-30.2301	184	+
ENST00000473519	ENSG00000109689	STIM2	4	26994301	26994400	1.26326e-34	1.5398e-33	-27.9073	-8600	+
ENST00000412197	ENSG00000227386	AC091705.1	7	25552001	25552100	1.26908e-34	1.54683e-33	-28.8447	-940	-
ENST00000330430	ENSG00000172348	RCAN2	6	46325301	46325400	1.2947e-34	1.57735e-33	-32.1037	269	-
ENST00000643333	ENSG00000285244	DINOL	6	36677701	36677800	1.3625e-34	1.65803e-33	-28.6887	760	-
ENST00000553270	ENSG00000258919	AL049836.1	14	101636401	101636500	1.47084e-34	1.78492e-33	-27.191	-3872	-
ENST00000469931	ENSG00000272030	AL162258.2	1	153635401	153635500	1.51906e-34	1.84171e-33	-30.2445	-1005	-
ENST00000623666	ENSG00000280320	AC025262.3	12	64688801	64688900	1.53419e-34	1.85963e-33	26.7355	7651	-
ENST00000511325	ENSG00000177646	ACAD9	3	128903801	128903900	1.54051e-34	1.86716e-33	-30.7039	-476	+
ENST00000470988	ENSG00000213215	OR2F1	7	143959101	143959200	1.61672e-34	1.95799e-33	-27.412	140	+
ENST00000513087	ENSG00000248234	AC091839.1	5	38434301	38434400	1.64994e-34	1.99718e-33	-31.5199	-4142	-
ENST00000456542	ENSG00000079263	SP140	2	230203001	230203100	1.69498e-34	2.05071e-33	-29.8139	-10	+
ENST00000518521	ENSG00000164756	SLC30A8	8	117134501	117134600	1.6994e-34	2.05568e-33	-26.0868	-208	+
ENST00000503166	ENSG00000004399	PLXND1	3	129566301	129566400	1.77433e-34	2.14455e-33	-26.6023	-136	-
ENST00000453607	ENSG00000075711	DLG1	3	197260701	197260800	1.81294e-34	2.18992e-33	36.0991	-241	-
ENST00000538854	ENSG00000111186	WNT5B	12	1615901	1616000	1.81435e-34	2.19154e-33	-26.1693	-660	+
ENST00000577681	ENSG00000181374	CCL13	17	34358401	34358500	1.86457e-34	2.25136e-33	-31.7037	918	+
ENST00000537149	ENSG00000256862	AC005842.1	12	3870901	3871000	1.94295e-34	2.34373e-33	-26.097	-734	+
ENST00000528008	ENSG00000166833	NAV2	11	19914001	19914100	2.00711e-34	2.41889e-33	-25.6304	-17665	+
ENST00000572358	ENSG00000262119	AL079343.1	14	26593901	26594000	2.06664e-34	2.48887e-33	-29.6142	518	-
ENST00000432250	ENSG00000231243	AC116038.1	3	38846701	38846800	2.15964e-34	2.59827e-33	-31.1394	22801	+
ENST00000620386	ENSG00000275693	RF02116	10	88993401	88993500	2.22495e-34	2.67447e-33	-28.4525	1033	+
ENST00000488949	ENSG00000124209	RAB22A	20	58310901	58311000	2.23164e-34	2.68241e-33	-25.403	1145	+
ENST00000622980	ENSG00000278992	AC012048.1	10	76270201	76270300	2.3309e-34	2.79934e-33	-31.7509	0	+
ENST00000491934	ENSG00000269926	DDIT4-AS1	10	72275301	72275400	2.3467e-34	2.81789e-33	29.6671	581	-
ENST00000515536	ENSG00000249851	RPS27AP18	5	138245501	138245600	2.42253e-34	2.9069e-33	-26.62	22158	-
ENST00000530658	ENSG00000205213	LGR4	11	27380301	27380400	2.50241e-34	2.99988e-33	-31.535	-1119	-
ENST00000448344	ENSG00000231485	AL357078.1	1	65069001	65069100	2.5288e-34	3.03085e-33	30.7344	-1265	-
ENST00000638674	ENSG00000180644	PRF1	10	70600601	70600700	2.52988e-34	3.03202e-33	-25.0325	1988	-
ENST00000335247	ENSG00000186684	CYP27C1	2	127206701	127206800	2.61507e-34	3.1317e-33	-25.0436	-935	-
ENST00000357453	ENSG00000197794	IGKV7-3	2	88915701	88915800	2.89161e-34	3.45586e-33	-28.2175	-324	-
ENST00000511326	ENSG00000145632	PLK2	5	58406301	58406400	2.93775e-34	3.5101e-33	-25.8231	48717	-
ENST00000508329	ENSG00000109180	OCIAD1	4	48852001	48852100	2.95371e-34	3.52865e-33	-30.0181	-92	+
ENST00000474106	ENSG00000197321	SVIL	10	29501901	29502000	2.99527e-34	3.57698e-33	-36.2061	-5412	-
ENST00000611016	ENSG00000168477	TNXB	6	32058301	32058400	3.06174e-34	3.65449e-33	-26.9913	4085	-
ENST00000527054	ENSG00000255299	AP003557.1	11	58506201	58506300	3.21731e-34	3.83622e-33	-29.8856	-444	-
ENST00000507228	ENSG00000157796	WDR19	4	39228101	39228200	3.31475e-34	3.95023e-33	-26.1042	-331	+
ENST00000379677	ENSG00000205334	LINC01460	2	27724001	27724100	3.35246e-34	3.99472e-33	-27.1644	-8270	-
ENST00000582152	ENSG00000264934	MIR4265	2	109175101	109175200	3.59133e-34	4.27482e-33	-26.7011	-33514	-
ENST00000621023	ENSG00000277563	AC063961.1	10	24252001	24252100	3.62193e-34	4.30934e-33	-29.6099	-3146	+
ENST00000616395	ENSG00000054116	TRAPPC3	1	36150301	36150400	3.71923e-34	4.42122e-33	-28.1957	-788	-
ENST00000409959	ENSG00000121210	TMEM131L	4	153470601	153470700	3.86403e-34	4.58999e-33	33.3035	4254	+
ENST00000520977	ENSG00000104804	TULP2	19	48897401	48897500	3.86606e-34	4.59206e-33	-26.7452	0	-
ENST00000412857	ENSG00000223603	CRPP1	1	159706001	159706100	4.10577e-34	4.8702e-33	-28.6675	-395	-
ENST00000482228	ENSG00000177694	NAALADL2	3	174438001	174438100	4.22956e-34	5.01411e-33	-26.9002	-473	+
ENST00000377921	ENSG00000148484	RSU1	10	16813601	16813700	4.28656e-34	5.0802e-33	-39.3791	3684	-
ENST00000446949	ENSG00000233335	AC016696.1	2	46257401	46257500	4.30709e-34	5.10379e-33	49.0798	-225	-
ENST00000619181	ENSG00000184908	CLCNKB	1	16042801	16042900	4.3318e-34	5.1325e-33	-32.5352	-836	+
ENST00000435067	ENSG00000235366	LINC01055	13	45701201	45701300	4.33315e-34	5.13373e-33	-29.6915	-18	-
ENST00000319968	ENSG00000177462	OR2T8	1	247920701	247920800	4.54234e-34	5.37823e-33	-31.4364	-218	+
ENST00000623306	ENSG00000189223	PAX8-AS1	2	113235301	113235400	4.60385e-34	5.44987e-33	-28.2086	-25	+
ENST00000468698	ENSG00000138134	STAMBPL1	10	88882201	88882300	4.9728e-34	5.87655e-33	-25.9207	120	+
ENST00000484319	ENSG00000181847	TIGIT	3	114299701	114299800	5.05698e-34	5.97321e-33	-26.7425	4716	+
ENST00000385044	ENSG00000284440	MIR122	18	58449701	58449800	5.10648e-34	6.03013e-33	-26.5448	-1274	+
ENST00000453166	ENSG00000242534	IGKV2D-28	2	89959001	89959100	5.26812e-34	6.21562e-33	-29.8327	-879	+
ENST00000533227	ENSG00000187398	LUZP2	11	24510901	24511000	5.66061e-34	6.66825e-33	-29.0835	13692	+
ENST00000492965	ENSG00000197558	SSPO	7	149817401	149817500	6.15543e-34	7.23881e-33	-29.4156	-4644	+
ENST00000280696	ENSG00000151090	THRB	3	24242701	24242800	6.55995e-34	7.7017e-33	-26.8997	-77107	-
ENST00000502668	ENSG00000250375	AC097501.2	4	59076201	59076300	6.59964e-34	7.74661e-33	-26.7525	-946	-
ENST00000478865	ENSG00000157703	SVOPL	7	138626001	138626100	6.85687e-34	8.04158e-33	29.6048	0	-
ENST00000510162	ENSG00000250672	AC010343.2	5	33092801	33092900	6.96119e-34	8.16127e-33	-34.2029	-2453	-
ENST00000520771	ENSG00000170873	MTSS1	8	124556501	124556600	7.40659e-34	8.67187e-33	-31.8461	0	-
ENST00000472696	ENSG00000116106	EPHA4	2	221360801	221360900	7.88694e-34	9.22065e-33	-26.1844	64641	-
ENST00000614799	ENSG00000277723	MIR6827	3	134367401	134367500	8.1402e-34	9.50885e-33	-25.8367	363	-
ENST00000445848	ENSG00000232482	AL357134.1	1	23403001	23403100	8.50808e-34	9.92716e-33	-29.35	-7732	+
ENST00000492261	ENSG00000197653	DNAH10	12	123924901	123925000	8.78991e-34	1.02501e-32	-26.0712	-135	+
ENST00000490318	ENSG00000227709	AC091607.1	3	156177201	156177300	8.84379e-34	1.03118e-32	-25.5584	-291	-
ENST00000517897	ENSG00000253388	AC124067.1	8	37480101	37480200	9.02505e-34	1.05175e-32	-25.1947	14	+
ENST00000512099	ENSG00000237125	HAND2-AS1	4	173507601	173507700	9.07965e-34	1.05781e-32	33.5627	-19570	+
ENST00000620673	ENSG00000276639	MIR7154	11	45700701	45700800	9.22916e-34	1.075e-32	-27.1392	-8926	-
ENST00000446060	ENSG00000233810	MOB1AP2	X	37290401	37290500	9.70574e-34	1.12937e-32	-26.4399	-668	+
ENST00000526971	ENSG00000184363	PKP3	11	400401	400500	9.87537e-34	1.14858e-32	25.4032	2773	+
ENST00000607100	ENSG00000228784	LINC00954	2	19865201	19865300	1.02764e-33	1.19415e-32	-25.021	-3560	+
ENST00000590963	ENSG00000267767	LINC01801	19	34833601	34833700	1.07558e-33	1.24874e-32	-30.0322	-733	-
ENST00000587869	ENSG00000115266	APC2	19	1444201	1444300	1.15407e-33	1.33709e-32	-25.9603	-2002	+
ENST00000476965	ENSG00000072210	ALDH3A2	17	19655701	19655800	1.17609e-33	1.36208e-32	27.9289	-345	+
ENST00000515367	ENSG00000171444	MCC	5	113224401	113224500	1.24984e-33	1.44537e-32	-28.0978	10178	-
ENST00000542022	ENSG00000256007	ARAP1-AS1	11	72684401	72684500	1.28683e-33	1.48741e-32	-25.2967	-575	+
ENST00000513884	ENSG00000251102	CTBP2P4	5	98537601	98537700	1.34899e-33	1.55781e-32	-41.1524	-38641	+
ENST00000379375	ENSG00000078401	EDN1	6	12233701	12233800	1.38093e-33	1.59351e-32	-29.8335	-56563	+
ENST00000523725	ENSG00000254127	IGLCOR22-1	22	32199201	32199300	1.41006e-33	1.62614e-32	-29.3865	-619	+
ENST00000473180	ENSG00000132640	BTBD3	20	11921501	11921600	1.43975e-33	1.65962e-32	-26.4607	0	+
ENST00000471100	ENSG00000130226	DPP6	7	154790701	154790800	1.5876e-33	1.82629e-32	-25.3363	-2794	+
ENST00000612893	ENSG00000275238	MIR4734	17	38701101	38701200	1.63557e-33	1.87973e-32	-26.1664	1132	-
ENST00000331677	ENSG00000111817	DSE	6	116370201	116370300	1.64064e-33	1.88536e-32	25.862	-58	+
ENST00000403917	ENSG00000216307	AL136309.1	6	4258801	4258900	1.72215e-33	1.97714e-32	-26.0374	69687	+
ENST00000562594	ENSG00000280607	AC009133.5	16	29808801	29808900	1.7282e-33	1.98394e-32	-26.8084	124	+
ENST00000458368	ENSG00000230226	AL121829.1	20	63501301	63501400	1.73661e-33	1.99339e-32	42.9504	-887	+
ENST00000462934	ENSG00000164535	DAGLB	7	6423001	6423100	1.74122e-33	1.99861e-32	30.3366	-199	-
ENST00000493231	ENSG00000261210	CLEC19A	16	19285101	19285200	1.76497e-33	2.02551e-32	-29.3695	-539	+
ENST00000512633	ENSG00000248128	AC114801.1	4	78002301	78002400	2.08486e-33	2.38327e-32	-25.9259	-743	+
ENST00000455192	ENSG00000230118	AC092569.1	2	30747001	30747100	2.09902e-33	2.39913e-32	-25.0381	-301	-
ENST00000478553	ENSG00000101265	RASSF2	20	4795701	4795800	2.10947e-33	2.41065e-32	-30.5738	-198	-
ENST00000402530	ENSG00000146205	ANO7	2	241187201	241187300	2.27903e-33	2.59901e-32	-25.1743	-1209	+
ENST00000503493	ENSG00000250413	AC005674.1	4	10005601	10005700	2.41784e-33	2.75374e-32	-26.1916	-782	+
ENST00000506526	ENSG00000152582	SPEF2	5	35773601	35773700	2.44123e-33	2.78009e-32	-27.8686	-292	+
ENST00000462991	ENSG00000116254	CHD5	1	6144201	6144300	2.60347e-33	2.96022e-32	-26.8792	-98	-
ENST00000390629	ENSG00000224373	IGHV4-59	14	106626901	106627000	2.73392e-33	3.106e-32	-30.1662	826	-
ENST00000422850	ENSG00000160216	AGPAT3	21	43949801	43949900	2.76394e-33	3.13846e-32	32.8189	-787	+
ENST00000475563	ENSG00000204385	SLC44A4	6	31871801	31871900	2.84988e-33	3.23389e-32	-25.9746	-558	-
ENST00000441860	ENSG00000226156	RPL23AP76	17	14948201	14948300	2.94163e-33	3.33661e-32	-28.1013	-4	-
ENST00000588185	ENSG00000227517	LINC01483	17	69637501	69637600	2.9917e-33	3.39233e-32	-31.3186	42637	+
ENST00000229135	ENSG00000111537	IFNG	12	68157801	68157900	3.08039e-33	3.4901e-32	-26.7062	1848	-
ENST00000617645	ENSG00000186526	CYP4F8	19	15615101	15615200	3.42562e-33	3.87219e-32	-33.9317	-18	+
ENST00000502490	ENSG00000038382	TRIO	5	14388001	14388100	3.6094e-33	4.07539e-32	-25.0583	-513	+
ENST00000553270	ENSG00000258919	AL049836.1	14	101636301	101636400	3.64372e-33	4.11351e-32	-33.3688	-3772	-
ENST00000493136	ENSG00000162267	ITIH3	3	52804601	52804700	3.82047e-33	4.30728e-32	-47.9033	-106	+
ENST00000483425	ENSG00000157399	ARSE	X	2954001	2954100	3.91037e-33	4.4071e-32	-27.7918	-774	-
ENST00000445131	ENSG00000233994	GDI2P2	1	72274301	72274400	3.97931e-33	4.48418e-32	-31.7766	-152	+
ENST00000477421	ENSG00000196739	COL27A1	9	114268301	114268400	4.04933e-33	4.56149e-32	-28.7159	-407	+
ENST00000574801	ENSG00000141556	TBCD	17	82871201	82871300	4.30469e-33	4.84277e-32	25.1954	6912	+
ENST00000467333	ENSG00000133619	KRBA1	7	149720701	149720800	4.61678e-33	5.18686e-32	-31.6917	-150	+
ENST00000476684	ENSG00000122870	BICC1	10	58608601	58608700	5.34812e-33	5.98778e-32	-31.0297	-12149	+
ENST00000478768	ENSG00000143740	SNAP47	1	227765701	227765800	5.74732e-33	6.42565e-32	-29.9224	17549	+
ENST00000643371	ENSG00000110237	ARHGEF17	11	73332701	73332800	5.97688e-33	6.67702e-32	-27.2177	-10124	+
ENST00000442083	ENSG00000226624	AC005099.1	7	105758601	105758700	6.06093e-33	6.76811e-32	-40.0496	-60792	+
ENST00000465813	ENSG00000130294	KIF1A	2	240723601	240723700	6.14196e-33	6.85648e-32	-39.2055	-944	-
ENST00000508543	ENSG00000172900	AP002387.1	11	71424001	71424100	6.17099e-33	6.88723e-32	-30.454	-579	-
ENST00000368096	ENSG00000158710	TAGLN2	1	159922601	159922700	6.29218e-33	7.0208e-32	-25.6108	1018	-
ENST00000401900	ENSG00000216359	AL139039.1	6	10513701	10513800	6.50518e-33	7.25273e-32	27.3705	-482	+
ENST00000616956	ENSG00000127922	SEM1	7	96624401	96624500	6.61547e-33	7.37342e-32	-26.0455	21433	-
ENST00000342892	ENSG00000204380	PKP4-AS1	2	158735501	158735600	7.30477e-33	8.11967e-32	-25.3781	-500	-
ENST00000547948	ENSG00000257726	AC078880.2	12	115449501	115449600	7.40861e-33	8.23172e-32	-25.2625	86491	+
ENST00000445464	ENSG00000236119	AP000688.3	21	36082701	36082800	7.87394e-33	8.735e-32	-34.8246	-59	+
ENST00000542762	ENSG00000139151	PLCZ1	12	18714601	18714700	8.04769e-33	8.92409e-32	-28.2121	48	-
ENST00000359322	ENSG00000177791	MYOZ1	10	73645301	73645400	8.23538e-33	9.12599e-32	-28.241	-3545	-
ENST00000408771	ENSG00000221698	MIR548H3	17	13544401	13544500	8.46056e-33	9.37104e-32	-36.2038	-756	-
ENST00000494902	ENSG00000241917	AC084398.1	12	101936401	101936500	9.11694e-33	1.00819e-31	-27.0021	187	+
ENST00000502056	ENSG00000246228	CASC8	8	127482301	127482400	9.3975e-33	1.03866e-31	-28.5019	-163	-
ENST00000511631	ENSG00000250402	AC109471.1	5	125368201	125368300	9.49121e-33	1.04879e-31	-25.3169	9140	-
ENST00000528102	ENSG00000204381	LAYN	11	111560501	111560600	9.49978e-33	1.0497e-31	-30.4437	18951	+
ENST00000624842	ENSG00000279384	AC080188.2	4	168849001	168849100	9.78968e-33	1.08115e-31	25.5641	5015	+
ENST00000528897	ENSG00000154319	FAM167A	8	11454401	11454500	1.06461e-32	1.17345e-31	41.0362	-9033	-
ENST00000636077	ENSG00000103264	FBXO31	16	87381001	87381100	1.09577e-32	1.20682e-31	-28.4966	2649	-
ENST00000283547	ENSG00000153495	TEX29	13	111345001	111345100	1.09947e-32	1.21081e-31	29.8276	24335	+
ENST00000504620	ENSG00000250842	AC137770.1	5	145395301	145395400	1.11697e-32	1.22962e-31	-28.0519	-13632	-
ENST00000451498	ENSG00000115085	ZAP70	2	97733701	97733800	1.17875e-32	1.29596e-31	-30.933	-606	+
ENST00000621086	ENSG00000120332	TNN	1	175081401	175081500	1.18086e-32	1.29824e-31	-38.0657	3984	+
ENST00000484801	ENSG00000135314	KHDC1	6	73309201	73309300	1.25098e-32	1.37314e-31	-25.5458	844	-
ENST00000525244	ENSG00000074266	EED	11	86247401	86247500	1.27433e-32	1.39812e-31	-25.7718	2135	+
ENST00000531610	ENSG00000147432	CHRNB3	8	42696101	42696200	1.2876e-32	1.4123e-31	52.3789	-1176	+
ENST00000442697	ENSG00000164031	DNAJB14	4	99947601	99947700	1.3093e-32	1.43527e-31	-25.002	-876	-
ENST00000426425	ENSG00000229080	MTCO3P30	9	31505801	31505900	1.32877e-32	1.45613e-31	-30.2053	-46	+
ENST00000390541	ENSG00000211891	IGHE	14	105602101	105602200	1.33242e-32	1.46008e-31	-25.3672	-374	-
ENST00000629370	ENSG00000280744	LINC01173	2	234640901	234641000	1.40638e-32	1.53976e-31	-27.6204	-41668	+
ENST00000435357	ENSG00000225444	LINC01867	2	52372901	52373000	1.48677e-32	1.62597e-31	-28.5813	-118	+
ENST00000469551	ENSG00000144331	ZNF385B	2	179563401	179563500	1.54053e-32	1.68284e-31	-26.722	-782	-
ENST00000605312	ENSG00000271287	BCRP9	13	67643901	67644000	1.58262e-32	1.72812e-31	-30.8036	-146407	+
ENST00000590137	ENSG00000267128	RNF157-AS1	17	76138901	76139000	1.59577e-32	1.74207e-31	-27.7848	-1556	+
ENST00000542988	ENSG00000256988	AC005833.3	12	4806801	4806900	1.62751e-32	1.77576e-31	-40.5192	1742	-
ENST00000519530	ENSG00000135749	PCNX2	1	233228201	233228300	1.63252e-32	1.78111e-31	-26.6637	-855	-
ENST00000542991	ENSG00000171681	ATF7IP	12	14393901	14394000	1.64198e-32	1.79125e-31	-28.5193	-863	+
ENST00000526327	ENSG00000254456	AC090592.1	11	25734301	25734400	1.7376e-32	1.89245e-31	-32.2059	-370	+
ENST00000406231	ENSG00000243236	GSTA9P	6	52957601	52957700	1.78763e-32	1.94583e-31	-33.4885	-81	-
ENST00000487752	ENSG00000069493	CLEC2D	12	9668201	9668300	1.78973e-32	1.94785e-31	-27.2911	-337	+
ENST00000474470	ENSG00000003756	RBM5	3	50111801	50111900	1.79598e-32	1.95452e-31	-27.6595	-164	+
ENST00000514498	ENSG00000251596	HADHAP1	4	165401001	165401100	1.80761e-32	1.96691e-31	-28.4922	5251	-
ENST00000622030	ENSG00000277893	SRD5A2	2	31582501	31582600	1.87506e-32	2.03928e-31	-28.1922	-1435	-
ENST00000475196	ENSG00000239508	PLCH1-AS1	3	155448601	155448700	1.89755e-32	2.06327e-31	-25.3075	-484	+
ENST00000449298	ENSG00000235749	AL390860.1	1	247638801	247638900	1.99518e-32	2.16688e-31	42.3047	-849	+
ENST00000427918	ENSG00000229175	LINC00382	13	79872101	79872200	2.36719e-32	2.56088e-31	-27.7728	-386	+
ENST00000485004	ENSG00000139631	CSAD	12	53171101	53171200	2.39078e-32	2.58562e-31	-34.1672	-212	-
ENST00000643157	ENSG00000101981	F9	X	139563401	139563500	2.46728e-32	2.6673e-31	-27.7429	18722	+
ENST00000506880	ENSG00000145431	PDGFC	4	156850601	156850700	2.76527e-32	2.98318e-31	-26.541	-330	-
ENST00000532499	ENSG00000079819	EPB41L2	6	131014501	131014600	2.85893e-32	3.08228e-31	-25.7123	-311	-
ENST00000449457	ENSG00000224034	LINC02561	10	5271201	5271300	2.88783e-32	3.11282e-31	-29.3295	0	-
ENST00000528040	ENSG00000180438	TPRXL	3	14047701	14047800	2.89172e-32	3.11691e-31	-26.0622	-402	+
ENST00000456176	ENSG00000231858	AC067945.3	2	191021401	191021500	3.21032e-32	3.45173e-31	-26.4147	-26	+
ENST00000555864	ENSG00000258676	AC091544.2	15	92587901	92588000	3.41913e-32	3.67234e-31	-28.9106	7074	+
ENST00000493015	ENSG00000116954	RRAGC	1	38857601	38857700	3.48105e-32	3.73725e-31	-27.3841	-760	-
ENST00000463510	ENSG00000076356	PLXNA2	1	208058901	208059000	3.53329e-32	3.79221e-31	-26.5131	-18638	-
ENST00000295228	ENSG00000163083	INHBB	2	120340901	120341000	3.54656e-32	3.80619e-31	-25.1022	-5143	+
ENST00000418615	ENSG00000204581	ACOXL-AS1	2	111116601	111116700	3.95586e-32	4.23454e-31	-25.5081	-1014	-
ENST00000471285	ENSG00000174348	PODN	1	53077601	53077700	3.96043e-32	4.23929e-31	-27.8833	-911	+
ENST00000416437	ENSG00000232474	NCKAP5-IT1	2	133422401	133422500	3.97704e-32	4.25679e-31	-26.2076	11398	-
ENST00000558371	ENSG00000169918	OTUD7A	15	31865601	31865700	3.97866e-32	4.25838e-31	-27.6016	4879	-
ENST00000492403	ENSG00000196411	EPHB4	7	100807601	100807700	4.20755e-32	4.49611e-31	-27.5704	-23	-
ENST00000221847	ENSG00000105246	EBI3	19	4229801	4229900	4.22194e-32	4.51103e-31	-25.709	305	+
ENST00000454034	ENSG00000233721	AL356309.2	9	126499501	126499600	4.22521e-32	4.51439e-31	27.1112	-16817	+
ENST00000636704	ENSG00000249896	LINC02495	4	6245801	6245900	4.36084e-32	4.65623e-31	27.3473	18189	+
ENST00000510759	ENSG00000250330	AC016559.2	5	79229701	79229800	4.95611e-32	5.27725e-31	-30.0627	-104	+
ENST00000407115	ENSG00000216906	AL355312.1	6	149904001	149904100	5.03685e-32	5.36129e-31	-32.5119	-143	+
ENST00000415049	ENSG00000115159	GPD2	2	156399401	156399500	5.26538e-32	5.59867e-31	-27.1703	-35790	+
ENST00000464784	ENSG00000110651	CD81	11	2384601	2384700	6.09652e-32	6.45747e-31	-29.482	0	+
ENST00000274361	ENSG00000145700	ANKRD31	5	75275801	75275900	6.19649e-32	6.55993e-31	-27.8302	-38924	-
ENST00000296555	ENSG00000109670	FBXW7	4	152382101	152382200	6.30326e-32	6.66992e-31	29.535	330	-
ENST00000486599	ENSG00000130699	TAF4	20	62011101	62011200	6.56825e-32	6.94466e-31	26.9183	-969	-
ENST00000564555	ENSG00000267127	AC090360.1	18	80081501	80081600	6.57618e-32	6.95283e-31	-27.9104	-553	+
ENST00000469907	ENSG00000204344	STK19	6	31973701	31973800	6.59965e-32	6.97605e-31	-29.7666	1121	+
ENST00000544915	ENSG00000029153	ARNTL2	12	27331601	27331700	7.24063e-32	7.63717e-31	-29.5494	-1154	+
ENST00000449772	ENSG00000225765	LINC01831	2	104414101	104414200	7.31971e-32	7.71884e-31	-31.5215	-94	-
ENST00000260746	ENSG00000138175	ARL3	10	102712301	102712400	7.4692e-32	7.8729e-31	-32.5838	2008	-
ENST00000607093	ENSG00000197084	LCE1C	1	152806001	152806100	7.73828e-32	8.14674e-31	-26.4212	-524	-
ENST00000612087	ENSG00000198010	DLGAP2	8	1510401	1510500	7.85276e-32	8.26297e-31	-25.502	9037	+
ENST00000257724	ENSG00000135272	MDFIC	7	114919801	114919900	7.99384e-32	8.40707e-31	-33.8252	-2254	+
ENST00000364340	ENSG00000201210	RNA5SP139	3	127984901	127985000	8.07584e-32	8.4922e-31	-29.6684	21295	+
ENST00000474950	ENSG00000127191	TRAF2	9	136901001	136901100	8.13599e-32	8.55352e-31	-29.0015	523	+
ENST00000542093	ENSG00000205488	CALML3-AS1	10	5530001	5530100	8.22337e-32	8.64454e-31	-26.092	-3756	-
ENST00000227348	ENSG00000109943	CRTAM	11	122838901	122839000	8.34616e-32	8.76993e-31	-26.8461	403	+
ENST00000477970	ENSG00000142949	PTPRF	1	43612201	43612300	8.43235e-32	8.85877e-31	-30.886	-840	+
ENST00000474854	ENSG00000008083	JARID2	6	15500501	15500600	8.83792e-32	9.27615e-31	30.2304	-758	+
ENST00000391109	ENSG00000212411	RF00105	10	29571701	29571800	9.1422e-32	9.58746e-31	-34.2695	-3506	+
ENST00000486425	ENSG00000145113	MUC4	3	195765101	195765200	9.51609e-32	9.97473e-31	-25.7671	4489	-
[truncated: 2,735 more rows]

## Sheet: DMR_LTNP
Differentially Methylated Regions for Long-term Nonprogressors Compared to Control Group
feature.name	gene	GeneSymbol	chr	start	end	pvalue	qvalue	meth.diff	distance.to.transcription_start_site	feature.strand
ENST00000302342	ENSG00000171940	ZNF217	20	53581501	53581600	0	0	-30.7968	1498	-
ENST00000373758	ENSG00000165476	REEP3	10	63517101	63517200	0	0	41.4204	-4163	+
ENST00000484202	ENSG00000175137	SH3BP5L	1	248810101	248810200	0	0	-59.5026	3974	-
ENST00000611487	ENSG00000274139	AC090164.2	15	101497101	101497200	0	0	-46.7051	-1535	-
ENST00000615573	ENSG00000156011	PSD3	8	18574401	18574500	0	0	-55.8362	109433	-
ENST00000638236	ENSG00000284600	AC093390.2	2	1797801	1797900	0	0	-25.7028	2193	+
ENST00000638236	ENSG00000284600	AC093390.2	2	1798201	1798300	0	0	-35.0912	2593	+
ENST00000367296	ENSG00000134369	NAV1	1	201649901	201650000	1.84412e-270	6.178e-266	26.263	1654	+
ENST00000203629	ENSG00000089692	LAG3	12	6774601	6774700	1.70339e-265	5.26757e-261	-26.0376	2083	+
ENST00000272224	ENSG00000143869	GDF7	2	20671201	20671300	8.45494e-247	2.12437e-242	-25.6155	4539	+
ENST00000425889	ENSG00000236930	AC099782.1	3	45884901	45885000	7.81316e-241	1.84764e-236	-31.614	-789	-
ENST00000522430	ENSG00000225259	ST13P6	8	133407501	133407600	7.4911e-237	1.58501e-232	32.8591	-406	+
ENST00000455475	ENSG00000236278	PEBP1P3	1	198679901	198680000	1.1361e-227	2.07602e-223	-27.3653	34	-
ENST00000612167	ENSG00000036448	MYOM2	8	2127501	2127600	4.57392e-212	7.07222e-208	-26.84	-135	+
ENST00000367296	ENSG00000134369	NAV1	1	201650101	201650200	3.56628e-208	5.12033e-204	30.7614	1854	+
ENST00000272224	ENSG00000143869	GDF7	2	20671301	20671400	1.72213e-206	2.30772e-202	-26.2856	4639	+
ENST00000472298	ENSG00000139597	N4BP2L1	13	32426601	32426700	4.78248e-195	4.92979e-191	-27.5014	1307	-
ENST00000257901	ENSG00000135443	KRT85	12	52368801	52368900	6.65672e-194	6.69022e-190	-52.6394	-1321	-
ENST00000371696	ENSG00000169692	AGPAT2	9	136688301	136688400	2.31416e-193	2.26908e-189	-27.9493	-879	-
ENST00000318837	ENSG00000143061	IGSF3	1	116666301	116666400	4.65527e-187	3.89891e-183	29.6012	32	-
ENST00000429033	ENSG00000228941	UBE3AP2	21	31063801	31063900	2.06454e-180	1.50904e-176	-32.7014	-634	-
ENST00000518598	ENSG00000254248	AC068189.1	8	95088001	95088100	1.0045e-179	7.21109e-176	35.9459	-78	-
ENST00000541049	ENSG00000089692	LAG3	12	6775001	6775100	1.5639e-177	1.103e-173	-27.0862	-2350	+
ENST00000403842	ENSG00000219133	AL592114.1	1	204347901	204348000	3.78105e-177	2.62074e-173	26.0711	-644	-
ENST00000545622	ENSG00000164484	TMEM200A	6	130426301	130426400	2.65835e-176	1.81134e-172	-32.0065	5207	+
ENST00000641400	ENSG00000198965	OR10R2	1	158480401	158480500	8.46758e-175	5.58045e-171	-48.5258	492	+
ENST00000493619	ENSG00000130347	RTN4IP1	6	106570001	106570100	1.455e-171	9.13953e-168	-61.1759	2312	-
ENST00000272224	ENSG00000143869	GDF7	2	20670401	20670500	7.44925e-171	4.53742e-167	-27.3662	3739	+
ENST00000519562	ENSG00000164935	DCSTAMP	8	104330301	104330400	4.4218e-168	2.61415e-164	32.8232	-8687	+
ENST00000503386	ENSG00000249966	AC025183.3	5	1849801	1849900	5.48559e-167	3.10603e-163	-25.3566	-1050	+
ENST00000517339	ENSG00000120899	PTK2B	8	27397101	27397200	2.13783e-161	1.10184e-157	-39.6529	-252	+
ENST00000368924	ENSG00000203797	DDO	6	110399801	110399900	3.16507e-161	1.61063e-157	-36.0382	15663	-
ENST00000437721	ENSG00000232117	LINC00384	13	30160501	30160600	3.24346e-156	1.51618e-152	43.1336	-881	-
ENST00000519562	ENSG00000164935	DCSTAMP	8	104330201	104330300	1.20106e-154	5.48686e-151	31.6166	-8787	+
ENST00000545282	ENSG00000177459	ERICH5	8	98066601	98066700	7.93006e-154	3.50328e-150	-25.1477	2081	+
ENST00000568226	ENSG00000103489	XYLT1	16	17389001	17389100	4.32248e-153	1.8888e-149	-25.63	14402	-
ENST00000570893	ENSG00000181031	RPH3AL	17	251101	251200	1.03248e-152	4.4631e-149	-25.3825	-3415	-
ENST00000444137	ENSG00000223993	AC025428.1	10	85432501	85432600	7.53951e-152	3.15727e-148	-37.4903	0	-
ENST00000368924	ENSG00000203797	DDO	6	110399901	110400000	8.23369e-150	3.27728e-146	-36.7286	15563	-
ENST00000576138	ENSG00000261996	AC004706.1	17	6655001	6655100	1.3019e-148	5.08137e-145	-28.202	0	-
ENST00000448767	ENSG00000236408	AC073336.1	7	154865901	154866000	1.68492e-145	6.10235e-142	-32.3602	-419	-
ENST00000413356	ENSG00000231175	LINC01720	1	190624501	190624600	6.00161e-145	2.15422e-141	50.0073	-290	+
ENST00000367296	ENSG00000134369	NAV1	1	201649801	201649900	2.37128e-144	8.43615e-141	31.7581	1554	+
ENST00000494661	ENSG00000148848	ADAM12	10	126155701	126155800	6.64479e-144	2.30284e-140	-50.7321	-397	-
ENST00000367296	ENSG00000134369	NAV1	1	201650201	201650300	1.92228e-143	6.54901e-140	27.0239	1954	+
ENST00000444037	ENSG00000240219	AL512306.2	1	204626401	204626500	5.36038e-142	1.75199e-138	-34.8925	-275	+
ENST00000444463	ENSG00000196421	C20orf204	20	64034701	64034800	3.08117e-139	9.67711e-136	-26.2063	359	+
ENST00000302342	ENSG00000171940	ZNF217	20	53581701	53581800	3.67155e-134	1.06188e-130	-26.0238	1298	-
ENST00000319423	ENSG00000178586	OR6B3	2	240043001	240043100	1.10658e-130	2.8887e-127	38.1403	2973	-
ENST00000427544	ENSG00000188958	UTS2B	3	191283001	191283100	1.94662e-125	4.71426e-122	44.109	-599	-
ENST00000263102	ENSG00000108091	CCDC6	10	59904601	59904700	2.10013e-125	5.05556e-122	-39.0967	1957	-
ENST00000412143	ENSG00000204528	PSORS1C3	6	31178101	31178200	4.50514e-124	1.05298e-120	40.3986	-203	-
ENST00000541229	ENSG00000132740	IGHMBP2	11	68933601	68933700	1.08296e-123	2.50209e-120	46.6102	0	+
ENST00000302342	ENSG00000171940	ZNF217	20	53581401	53581500	1.41671e-123	3.23599e-120	-29.1228	1598	-
ENST00000509289	ENSG00000169220	RGS14	5	177370901	177371000	1.08052e-121	2.33539e-118	-32.5112	-66	+
ENST00000569865	ENSG00000260271	AL132996.1	6	90369201	90369300	4.76483e-121	9.87384e-118	-28.7157	23984	+
ENST00000507514	ENSG00000225407	AC025188.1	5	76733101	76733200	2.26731e-120	4.67431e-117	-25.4644	-16887	-
ENST00000375998	ENSG00000142621	FHAD1	1	15251601	15251700	2.14436e-119	4.3103e-116	-35.2618	-85	+
ENST00000569725	ENSG00000005844	ITGAL	16	30474101	30474200	3.6205e-119	7.24123e-116	-30.2687	102	+
ENST00000497599	ENSG00000171121	KCNMB3	3	179268401	179268500	7.16922e-119	1.41976e-115	-37.5229	-1400	-
ENST00000272224	ENSG00000143869	GDF7	2	20670001	20670100	2.41018e-118	4.72646e-115	-26.4979	3339	+
ENST00000539556	ENSG00000153789	FAM92B	16	85121701	85121800	2.23248e-115	4.04272e-112	-28.9622	-9194	-
ENST00000587244	ENSG00000166569	CPLX4	18	59296501	59296600	3.2506e-115	5.80792e-112	-33.1075	21945	-
ENST00000272224	ENSG00000143869	GDF7	2	20670601	20670700	2.82056e-114	4.99516e-111	-26.1086	3939	+
ENST00000433969	ENSG00000226367	ST7-AS2	7	117149801	117149900	5.57977e-113	9.46473e-110	56.3453	-3322	-
ENST00000474851	ENSG00000185565	LSAMP	3	117140001	117140100	7.43622e-113	1.25607e-109	-52.2455	-613	-
ENST00000646461	ENSG00000228789	HCG22	6	31054401	31054500	8.46329e-112	1.38872e-108	42.2726	73	+
ENST00000463592	ENSG00000174469	CNTNAP2	7	148335501	148335600	1.46068e-111	2.37738e-108	48.39	-3861	+
ENST00000515580	ENSG00000001084	GCLC	6	53502101	53502200	2.62558e-111	4.23902e-108	-32.7865	-752	-
ENST00000428742	ENSG00000038532	CLEC16A	16	11100301	11100400	6.0181e-111	9.67741e-108	-29.9212	-23343	+
ENST00000379435	ENSG00000205274	TRBV20OR9-2	9	33617101	33617200	2.13716e-110	3.36927e-107	-34.6304	-562	+
ENST00000405162	ENSG00000172348	RCAN2	6	46325601	46325700	3.99511e-109	6.10679e-106	-31.9808	0	-
ENST00000587861	ENSG00000213339	QTRT1	19	10709201	10709300	6.07325e-109	9.17867e-106	-49.459	-1740	+
ENST00000466673	ENSG00000107077	KDM4C	9	7127201	7127300	4.7879e-107	6.77746e-104	-37.4837	-607	+
ENST00000520705	ENSG00000254163	AC025434.1	5	156739701	156739800	2.30114e-105	3.1253e-102	-40.4971	13	-
ENST00000563190	ENSG00000261273	AC138512.1	16	88228101	88228200	2.36036e-105	3.19493e-102	-25.122	-6585	+
ENST00000460954	ENSG00000170017	ALCAM	3	105530301	105530400	4.91879e-105	6.56949e-102	39.8401	-835	+
ENST00000465565	ENSG00000148248	SURF4	9	133369701	133369800	1.85043e-104	2.43103e-101	-27.2121	-3625	-
ENST00000272224	ENSG00000143869	GDF7	2	20671701	20671800	2.13133e-104	2.79096e-101	-26.7159	5039	+
ENST00000503263	ENSG00000249684	AC106795.2	5	177952701	177952800	4.38698e-104	5.70751e-101	49.2654	-365	+
ENST00000401907	ENSG00000138039	LHCGR	2	48756601	48756700	7.51296e-104	9.68048e-101	-42.6211	-872	-
ENST00000539405	ENSG00000134905	CARS2	13	110667501	110667600	2.34597e-103	2.92892e-100	49.7969	-44	-
ENST00000361042	ENSG00000132970	WASF3	13	26503401	26503500	2.79212e-103	3.47514e-100	-28.0902	-54203	+
ENST00000404229	ENSG00000218499	AL031003.1	6	138397301	138397400	4.63439e-103	5.73256e-100	-46.1618	3930	+
ENST00000485965	ENSG00000138356	AOX1	2	200608901	200609000	8.08666e-103	9.88129e-100	-36.4742	-209	+
ENST00000498457	ENSG00000241220	AC078788.1	3	153356001	153356100	2.2768e-101	2.70001e-98	48.7776	-1007	+
ENST00000422833	ENSG00000231495	AL121885.3	22	27706901	27707000	1.27484e-100	1.48122e-97	42.6246	-580	+
ENST00000420883	ENSG00000233936	AL390778.2	9	135274401	135274500	4.01472e-100	4.63784e-97	36.574	-21694	-
ENST00000289451	ENSG00000173285	OR10K1	1	158465401	158465500	4.06422e-99	4.50102e-96	-39.3379	0	+
ENST00000622148	ENSG00000275017	AL353748.2	9	88400101	88400200	1.09395e-98	1.19506e-95	-28.9842	-8270	-
ENST00000511242	ENSG00000171444	MCC	5	113485201	113485300	6.8961e-98	7.35364e-95	-34.044	3524	-
ENST00000373207	ENSG00000138316	ADAMTS14	10	70694301	70694400	1.51551e-97	1.6033e-94	33.5855	21500	+
ENST00000470890	ENSG00000142733	MAP3K6	1	27356801	27356900	2.63608e-97	2.77419e-94	-32.5716	268	-
ENST00000539064	ENSG00000132740	IGHMBP2	11	68932301	68932400	1.94887e-96	1.99357e-93	37.6636	0	+
ENST00000366622	ENSG00000143674	MAP3K21	1	233383201	233383300	1.47728e-95	1.48101e-92	-44.9262	7420	+
ENST00000399240	ENSG00000159216	RUNX1	21	34886101	34886200	1.66371e-95	1.65963e-92	25.6033	984	-
ENST00000434851	ENSG00000233426	EIF3FP3	2	58255601	58255700	2.94614e-95	2.9172e-92	41.8812	4163	+
ENST00000385030	ENSG00000207763	MIR617	12	80833401	80833500	3.62592e-95	3.57272e-92	-43.9497	-773	-
ENST00000506834	ENSG00000160883	HK3	5	176889901	176890000	1.5434e-93	1.45649e-90	-25.4161	-1255	-
ENST00000518264	ENSG00000253663	NPM1P52	8	103016001	103016100	3.15672e-93	2.94442e-90	-29.2168	-644	+
ENST00000526616	ENSG00000254983	AC025300.1	11	12303301	12303400	1.05772e-92	9.73033e-90	-34.9713	-133	+
ENST00000617591	ENSG00000278023	RDM1	17	35930001	35930100	6.41591e-92	5.71903e-89	-51.6971	183	-
ENST00000454172	ENSG00000231776	LINC01611	6	84557101	84557200	1.50222e-91	1.3302e-88	27.263	-950	-
ENST00000257776	ENSG00000135324	MRAP2	6	84090701	84090800	6.49935e-91	5.61897e-88	-28.662	56947	+
ENST00000563807	ENSG00000261080	RUNX2-AS1	6	45639501	45639600	9.93095e-91	8.53071e-88	-26.1069	-62732	-
ENST00000494661	ENSG00000148848	ADAM12	10	126155001	126155100	2.20665e-90	1.87548e-87	-30.8925	206	-
ENST00000410094	ENSG00000069188	SDK2	17	73343201	73343300	2.32368e-90	1.96663e-87	-31.5729	25914	-
ENST00000637831	ENSG00000124140	SLC12A5	20	46035301	46035400	5.73998e-90	4.7974e-87	-25.2101	-748	+
ENST00000430766	ENSG00000225706	PTPRD-AS1	9	8858601	8858700	1.68929e-89	1.39163e-86	25.039	469	+
ENST00000541267	ENSG00000111704	NANOG	12	7786901	7787000	2.12726e-89	1.74172e-86	27.1113	-794	+
ENST00000507035	ENSG00000249082	C5orf66-AS1	5	135075601	135075700	2.92365e-89	2.37924e-86	-49.3881	-35555	-
ENST00000433284	ENSG00000226142	RPL35P8	22	49056201	49056300	5.56808e-89	4.46795e-86	-26.7623	157948	-
ENST00000534620	ENSG00000254607	AP001783.1	11	126756101	126756200	1.40461e-88	1.10288e-85	-28.1206	100017	+
ENST00000452821	ENSG00000213609	RPL7AP50	10	63922801	63922900	3.89365e-88	2.99866e-85	38.664	-19557	-
ENST00000517916	ENSG00000254299	LINC01944	5	172558301	172558400	1.22396e-87	9.28485e-85	-25.9502	615	-
ENST00000423228	ENSG00000224312	MCCD1P2	6	29996301	29996400	3.57625e-87	2.6723e-84	-31.637	-988	-
ENST00000392606	ENSG00000197177	ADGRA1	10	133108701	133108800	5.83496e-87	4.34394e-84	-38.9086	6457	+
ENST00000505135	ENSG00000131730	CKMT2	5	81252001	81252100	7.38299e-87	5.48624e-84	-29.8927	-633	+
ENST00000580569	ENSG00000092871	RFFL	17	35011401	35011500	1.10971e-86	8.18565e-84	-32.6222	-3170	-
ENST00000466611	ENSG00000146555	SDK1	7	4204901	4205000	6.7094e-86	4.8512e-83	-25.8061	-22155	+
ENST00000488557	ENSG00000282057	AC092807.3	1	85496801	85496900	3.23944e-85	2.30495e-82	-32.1679	-521	-
ENST00000454788	ENSG00000238099	LINC01625	6	139540001	139540100	3.21661e-84	2.23337e-81	-27.0535	-65406	-
ENST00000646461	ENSG00000228789	HCG22	6	31058201	31058300	9.64958e-84	6.54175e-81	25.4039	3873	+
ENST00000478047	ENSG00000095485	CWF19L1	10	100255101	100255200	1.39631e-83	9.40261e-81	-28.4784	-483	-
ENST00000522208	ENSG00000113269	RNF130	5	180068201	180068300	3.39803e-83	2.24679e-80	-29.0161	3422	-
ENST00000512012	ENSG00000124678	TCP11	6	35139401	35139500	1.72323e-82	1.1102e-79	-28.1225	1528	-
ENST00000451143	ENSG00000225900	HSPE1P13	2	39092301	39092400	1.93072e-82	1.24188e-79	36.9671	6046	-
ENST00000459704	ENSG00000101194	SLC17A9	20	62959401	62959500	2.41672e-82	1.54952e-79	29.196	-2782	+
ENST00000363164	ENSG00000200034	RNU4-73P	2	9738701	9738800	2.58239e-81	1.61959e-78	-26.9886	1984	-
ENST00000458373	ENSG00000168405	CMAHP	6	25167301	25167400	5.48009e-81	3.41032e-78	-33.1868	-747	-
ENST00000438371	ENSG00000237845	AL139161.2	1	235943701	235943800	1.74773e-80	1.06942e-77	-32.1102	6	-
ENST00000615217	ENSG00000274999	MIR8052	11	130612101	130612200	4.54836e-80	2.74138e-77	-37.3124	-54535	+
ENST00000446201	ENSG00000237626	AL161629.1	9	89977601	89977700	4.63849e-80	2.79152e-77	-29.288	-582	+
ENST00000473822	ENSG00000162777	DENND2D	1	111205701	111205800	1.31923e-79	7.84537e-77	28.2572	-1167	-
ENST00000560573	ENSG00000172183	ISG20	15	88639501	88639600	2.49009e-79	1.46997e-76	-26.1123	460	+
ENST00000569880	ENSG00000140262	TCF12	15	57017401	57017500	6.25326e-79	3.63805e-76	32.23	-46248	+
ENST00000466692	ENSG00000244459	AC147067.1	4	1605501	1605600	6.58543e-79	3.82576e-76	-32.6235	-25249	-
ENST00000509331	ENSG00000137441	FGFBP2	4	15969401	15969500	8.11951e-79	4.68314e-76	-58.7556	-93	-
ENST00000428697	ENSG00000181514	FO393414.1	6	72599701	72599800	1.00433e-78	5.75148e-76	-30.364	-68	-
ENST00000285402	ENSG00000155087	ODF1	8	102550901	102551000	1.13018e-78	6.45381e-76	40.5139	-572	+
ENST00000365621	ENSG00000202491	RNU6-716P	1	199978501	199978600	1.59827e-78	9.10094e-76	-35.0645	30008	-
ENST00000502867	ENSG00000213608	SLC25A14P1	4	83476901	83477000	1.83495e-78	1.03898e-75	-26.2295	-524	+
ENST00000556346	ENSG00000258390	LINC02318	14	95572301	95572400	6.02506e-78	3.37347e-75	-29.5679	-1162	+
ENST00000441256	ENSG00000230879	RBMX2P4	7	12923001	12923100	6.1194e-78	3.42153e-75	33.1469	-82	-
ENST00000486202	ENSG00000244372	RN7SL423P	2	160898601	160898700	1.06005e-77	5.84947e-75	-27.3365	21056	+
ENST00000524570	ENSG00000179950	PUF60	8	143823701	143823800	2.06245e-77	1.12654e-74	26.0054	-420	-
ENST00000430519	ENSG00000227421	LINC01724	1	196061101	196061200	3.1269e-77	1.69872e-74	30.8665	-29	-
ENST00000593572	ENSG00000105374	NKG7	19	51371701	51371800	9.93394e-77	5.30355e-74	-36.3595	604	-
ENST00000419499	ENSG00000235532	LINC00402	13	74138501	74138600	2.1282e-76	1.12871e-73	-38.9335	-92857	+
ENST00000435225	ENSG00000115694	STK25	2	241504501	241504600	6.51058e-76	3.38157e-73	38.6985	-2499	-
ENST00000272224	ENSG00000143869	GDF7	2	20670901	20671000	7.89573e-76	4.08518e-73	-26.4673	4239	+
ENST00000470419	ENSG00000144959	NCEH1	3	172637001	172637100	8.15514e-76	4.20856e-73	-42.3849	-818	-
ENST00000517316	ENSG00000253294	IGHVII-40-1	14	106441701	106441800	2.16256e-75	1.08435e-72	31.0808	-695	-
ENST00000491400	ENSG00000065029	ZNF76	6	35248901	35249000	6.23115e-75	3.02537e-72	30.0032	-9909	+
ENST00000605292	ENSG00000270792	AL050403.2	20	10669701	10669800	6.32178e-75	3.06567e-72	-30.194	-3128	+
ENST00000507391	ENSG00000248842	AC011396.1	5	146400701	146400800	6.63454e-75	3.20959e-72	-33.8908	-181	+
ENST00000475162	ENSG00000117394	SLC2A1	1	42936801	42936900	7.23732e-75	3.49279e-72	-28.8022	6339	-
ENST00000472513	ENSG00000243384	AC119424.1	3	58572301	58572400	8.74488e-75	4.19517e-72	-26.1643	-344	+
ENST00000506467	ENSG00000182552	RWDD4	4	183656501	183656600	3.50218e-74	1.62954e-71	29.6455	-406	-
ENST00000451650	ENSG00000229515	FLT1P1	3	46097801	46097900	4.1861e-74	1.93879e-71	-25.8124	45778	-
ENST00000314040	ENSG00000176515	AL033381.1	6	1101301	1101400	5.206e-74	2.39678e-71	-31.1329	21374	+
ENST00000334068	ENSG00000186971	KRTAP13-4	21	30430401	30430500	5.21075e-74	2.39678e-71	-29.2968	173	+
ENST00000507196	ENSG00000145241	CENPC	4	67508801	67508900	6.47915e-74	2.96325e-71	54.663	20	-
ENST00000643428	ENSG00000253438	PCAT1	8	126846501	126846600	6.80749e-74	3.10284e-71	-25.8832	-443	+
ENST00000623348	ENSG00000279572	AC021683.4	17	77645201	77645300	1.75532e-73	7.90212e-71	-25.2755	73785	+
ENST00000377694	ENSG00000137142	IGFBPL1	9	38427801	38427900	2.00441e-73	8.9933e-71	-33.2479	-3355	-
ENST00000604430	ENSG00000198106	AC025279.1	16	29285401	29285500	2.59475e-73	1.15646e-70	29.8956	-5720	+
ENST00000591369	ENSG00000187775	DNAH17	17	78474901	78475000	3.39604e-73	1.50524e-70	-26.0128	-2128	-
ENST00000403371	ENSG00000220925	IGBP1-AS2	X	70149801	70149900	4.67003e-73	2.05406e-70	-25.2788	-148	-
ENST00000442074	ENSG00000226230	AC007237.1	7	78486401	78486500	1.09687e-72	4.78259e-70	-35.5207	-30	+
ENST00000459704	ENSG00000101194	SLC17A9	20	62959501	62959600	2.41164e-72	1.0358e-69	29.2236	-2682	+
ENST00000534623	ENSG00000205038	PKHD1L1	8	109522201	109522300	2.57511e-72	1.10365e-69	46.6362	-523	+
ENST00000561260	ENSG00000103855	CD276	15	73685901	73686000	2.60902e-72	1.117e-69	-29.711	897	+
ENST00000504901	ENSG00000169288	MRPL1	4	77931501	77931600	3.10573e-72	1.32542e-69	-34.8705	23178	+
ENST00000477772	ENSG00000204248	COL11A2	6	33174701	33174800	9.0764e-72	3.77335e-69	46.217	3094	-
ENST00000488408	ENSG00000240068	RPL21P42	3	154023001	154023100	1.7286e-71	7.12739e-69	-40.201	-735	+
ENST00000433119	ENSG00000163517	HDAC11	3	13476501	13476600	4.66455e-71	1.89991e-68	-28.3344	-3124	+
ENST00000404721	ENSG00000225549	SELENOKP3	6	118782001	118782100	1.09602e-70	4.41054e-68	-27.5818	-748	+
ENST00000412055	ENSG00000163704	PRRT3	3	9955301	9955400	2.55894e-70	1.01452e-67	-49.2011	-2908	-
ENST00000515938	ENSG00000251747	RNU7-60P	12	11547001	11547100	4.88877e-70	1.90996e-67	28.5716	524	+
ENST00000399240	ENSG00000159216	RUNX1	21	34886201	34886300	5.44744e-70	2.11589e-67	30.1156	884	-
ENST00000368924	ENSG00000203797	DDO	6	110400001	110400100	2.21518e-69	8.38543e-67	-31.4135	15463	-
ENST00000619963	ENSG00000275438	AL031008.1	16	828301	828400	2.46711e-69	9.30405e-67	-49.1099	20666	-
ENST00000399054	ENSG00000125863	MKKS	20	10430801	10430900	5.05987e-69	1.87998e-66	-25.4845	1023	-
ENST00000409096	ENSG00000036257	CUL3	2	224577101	224577200	6.90364e-69	2.53688e-66	-37.9976	-7277	-
ENST00000486978	ENSG00000144677	CTDSPL	3	37925401	37925500	6.9769e-69	2.56147e-66	-39.8565	-19214	+
ENST00000502994	ENSG00000164188	RANBP3L	5	36273001	36273100	8.31316e-69	3.04371e-66	49.8896	28801	-
ENST00000455068	ENSG00000232328	AC084030.1	2	236680801	236680900	9.15765e-69	3.34074e-66	-35.3372	-52482	+
ENST00000481194	ENSG00000136280	CCM2	7	45064101	45064200	2.30135e-68	8.26784e-66	-30.5221	-403	+
ENST00000307624	ENSG00000172497	ACOT12	5	81391901	81392000	3.61714e-68	1.29257e-65	-28.8449	2144	-
ENST00000381496	ENSG00000151240	DIP2C	10	473501	473600	5.87747e-68	2.09284e-65	43.3616	12959	-
ENST00000520738	ENSG00000158941	CCAR2	8	22614301	22614400	6.90693e-68	2.45289e-65	30.3431	0	+
ENST00000522359	ENSG00000134824	FADS2	11	61861601	61861700	9.62289e-68	3.4024e-65	-27.5518	-273	+
ENST00000605115	ENSG00000271400	AL392112.1	X	112378601	112378700	2.10262e-67	7.29947e-65	-27.1768	-2692	+
ENST00000492256	ENSG00000116691	MIIP	1	12027601	12027700	2.13361e-67	7.40068e-65	-27.3736	-1021	+
ENST00000519560	ENSG00000184347	SLIT3	5	169304801	169304900	2.17845e-67	7.5432e-65	-29.4313	-3673	-
ENST00000482165	ENSG00000047056	WDR37	10	1110501	1110600	2.24372e-67	7.7492e-65	-27.122	-13207	+
ENST00000376593	ENSG00000204581	ACOXL-AS1	2	111114301	111114400	2.28102e-67	7.86448e-65	-41.6504	-117	-
ENST00000426668	ENSG00000180370	PAK2	3	196811701	196811800	4.93422e-67	1.68963e-64	-35.7775	-418	+
ENST00000466692	ENSG00000244459	AC147067.1	4	1605401	1605500	6.13062e-67	2.09396e-64	-25.9981	-25149	-
ENST00000478331	ENSG00000162843	WDR64	1	241769601	241769700	6.27101e-67	2.14009e-64	-25.449	-755	+
ENST00000323684	ENSG00000175809	CBLL2	X	22272501	22272600	8.93162e-67	3.03007e-64	-29.7015	-343	+
ENST00000518693	ENSG00000145934	TENM2	5	167934401	167934500	1.00755e-66	3.4095e-64	-29.4744	-362	+
ENST00000596365	ENSG00000237945	LINC00649	21	33913101	33913200	2.09211e-66	7.02051e-64	39.3311	-2334	+
ENST00000505186	ENSG00000168884	TNIP2	4	2746701	2746800	2.37561e-66	7.94532e-64	-25.4196	-544	-
ENST00000515938	ENSG00000251747	RNU7-60P	12	11547101	11547200	2.88984e-66	9.64112e-64	37.5596	624	+
ENST00000458251	ENSG00000178199	ZC3H12D	6	149460001	149460100	3.43023e-66	1.14061e-63	-63.1042	-3133	-
ENST00000390239	ENSG00000211594	IGKJ4	2	88861001	88861100	3.48685e-66	1.15848e-63	-67.5	-80	-
ENST00000392429	ENSG00000164484	TMEM200A	6	130440601	130440700	4.3776e-66	1.44606e-63	-67.8084	3486	+
ENST00000482099	ENSG00000114455	HHLA2	3	108380901	108381000	4.76036e-66	1.5712e-63	-33.1015	27247	+
ENST00000461011	ENSG00000205664	BX890604.1	X	3812201	3812300	5.77666e-66	1.90196e-63	-26.9456	10272	-
ENST00000483261	ENSG00000001460	STPG1	1	24392001	24392100	8.60001e-66	2.81311e-63	-25.144	0	-
ENST00000614254	ENSG00000136250	AOAH	7	36531001	36531100	1.30121e-65	4.21857e-63	41.3023	-318	-
ENST00000416994	ENSG00000105221	AKT2	19	40279801	40279900	1.64605e-65	5.31512e-63	30.9382	-163	-
ENST00000462934	ENSG00000164535	DAGLB	7	6423001	6423100	2.02661e-65	6.52822e-63	47.1985	-199	-
ENST00000624801	ENSG00000221996	OR52B4	11	4368401	4368500	2.54249e-65	8.15732e-63	40.6953	-16	-
ENST00000608596	ENSG00000272839	AC011899.3	7	157918701	157918800	2.92759e-65	9.36301e-63	-37.1652	50165	+
ENST00000412143	ENSG00000204528	PSORS1C3	6	31179001	31179100	3.62881e-65	1.15597e-62	28.6544	-1103	-
ENST00000384997	ENSG00000207730	MIR200B	1	1154301	1154400	5.24022e-65	1.65616e-62	-26.2216	-12704	+
ENST00000434170	ENSG00000231395	ARL4AP4	3	23893201	23893300	1.0266e-64	3.20923e-62	-26.5108	-13704	-
ENST00000514910	ENSG00000250292	AC093844.1	4	183379801	183379900	2.38291e-64	7.34633e-62	-39.3529	-445	+
ENST00000542433	ENSG00000255582	OR10G2	14	21635401	21635500	2.79557e-64	8.60532e-62	35.5333	-462	-
ENST00000441457	ENSG00000230962	LINC01520	10	85448701	85448800	5.43675e-64	1.6583e-61	43.8465	-792	+
ENST00000514201	ENSG00000249655	AC008434.1	5	80632301	80632400	6.11254e-64	1.8602e-61	-38.3501	-712	-
ENST00000378131	ENSG00000102055	PPP1R2C	X	42778601	42778700	6.93202e-64	2.1064e-61	-35.661	-355	-
ENST00000641053	ENSG00000240405	SAMMSON	3	70383501	70383600	8.36271e-64	2.53156e-61	-27.8756	50763	+
ENST00000432375	ENSG00000237285	HNRNPA1P2	6	32333701	32333800	9.08339e-64	2.74766e-61	-32.919	8484	+
ENST00000512631	ENSG00000152208	GRID2	4	93157801	93157900	1.23098e-63	3.69857e-61	-28.4945	-46049	+
ENST00000524441	ENSG00000255440	AP001085.1	11	74407901	74408000	1.34107e-63	4.02033e-61	-61.1173	-1060	+
ENST00000515328	ENSG00000213332	SLC25A5P6	4	186370801	186370900	1.69777e-63	5.06324e-61	-29.7963	-41201	-
ENST00000539251	ENSG00000081760	AACS	12	125114601	125114700	3.19028e-63	9.40963e-61	-26.714	182	+
ENST00000514086	ENSG00000131730	CKMT2	5	81254001	81254100	3.49571e-63	1.02878e-60	-26.9723	-481	+
ENST00000420096	ENSG00000233903	Z83851.1	22	42275501	42275600	3.68604e-63	1.08401e-60	41.4362	-755	+
ENST00000567984	ENSG00000260953	AC009093.4	16	29257901	29258000	5.92303e-63	1.73173e-60	-30.8778	6480	-
ENST00000532979	ENSG00000255250	AP003059.2	11	86727001	86727100	9.0035e-63	2.60023e-60	-35.7903	-255	+
ENST00000518323	ENSG00000164330	EBF1	5	158659401	158659500	9.63774e-63	2.77543e-60	28.2601	48510	-
ENST00000507666	ENSG00000251292	ERVH-1	4	23728201	23728300	1.01777e-62	2.92884e-60	-28.3434	5280	-
ENST00000416481	ENSG00000233534	AL035604.1	6	135630301	135630400	3.24016e-62	9.12816e-60	-31.3491	-34	-
ENST00000415276	ENSG00000206344	HCG27	6	31202301	31202400	4.87739e-62	1.35882e-59	-36.8932	290	+
ENST00000490471	ENSG00000163814	CDCP1	3	45140001	45140100	5.23395e-62	1.45614e-59	-26.2808	-407	-
ENST00000535493	ENSG00000068024	HDAC4	2	239275201	239275300	2.37277e-61	6.3976e-59	-25.0377	23231	-
ENST00000429998	ENSG00000225339	AL354740.1	6	34278901	34279000	2.46348e-61	6.62886e-59	-33.1214	-704	+
ENST00000461135	ENSG00000182795	C1orf116	1	207033201	207033300	3.95303e-61	1.04826e-58	-27.9814	-446	-
ENST00000346911	ENSG00000227018	IL6STP1	17	15784201	15784300	5.70507e-61	1.49805e-58	-43.078	915	+
ENST00000513561	ENSG00000249073	WSPAR	5	133913301	133913400	3.37153e-60	8.55682e-58	-29.4697	-277	+
ENST00000450070	ENSG00000223864	NPM1P19	20	38978501	38978600	4.14005e-60	1.04676e-57	47.1645	-80	-
ENST00000392039	ENSG00000135898	GPR55	2	230961301	230961400	6.02697e-60	1.51527e-57	-53.8504	-236	-
ENST00000503419	ENSG00000112139	MDGA1	6	37641901	37642000	1.13322e-59	2.82087e-57	-26.4142	-5	-
ENST00000520806	ENSG00000147647	DPYS	8	104381501	104381600	1.16952e-59	2.90763e-57	-25.6241	-91	-
ENST00000272224	ENSG00000143869	GDF7	2	20664501	20664600	1.55884e-59	3.85646e-57	-25.0367	-2064	+
ENST00000454735	ENSG00000232053	AC078845.1	7	136426901	136427000	2.8845e-59	7.07509e-57	-36.7011	-395	+
ENST00000526526	ENSG00000254506	AP003080.1	11	101593601	101593700	3.5278e-59	8.61617e-57	-28.134	-320	+
ENST00000495118	ENSG00000116039	ATP6V1B1	2	70959201	70959300	4.44323e-59	1.07865e-56	29.7475	-639	+
ENST00000527440	ENSG00000254885	AP001547.1	11	79168601	79168700	4.49411e-59	1.08968e-56	25.304	-22858	+
ENST00000611836	ENSG00000273497	AL359198.2	10	91879901	91880000	5.04514e-59	1.22108e-56	-36.2202	-16704	+
ENST00000613213	ENSG00000274376	ADAMTS7P1	15	82282201	82282300	5.21702e-59	1.26116e-56	-25.484	-16253	+
ENST00000369425	ENSG00000119927	GPAM	10	111923801	111923900	7.56532e-59	1.8179e-56	-44.9674	259811	-
ENST00000299468	ENSG00000203880	PCMTD2	20	64240601	64240700	1.18821e-58	2.83824e-56	-26.509	-14995	+
ENST00000641230	ENSG00000176720	BOK	2	241552401	241552500	1.68932e-58	3.99722e-56	-27.4224	979	+
ENST00000243924	ENSG00000124102	PI3	20	45174801	45174900	1.92026e-58	4.53034e-56	-36.6084	0	+
ENST00000475469	ENSG00000091128	LAMB4	7	108139601	108139700	1.93376e-58	4.55952e-56	-28.8364	-9246	-
ENST00000512901	ENSG00000246223	LINC01550	14	97978101	97978200	2.99806e-58	7.01141e-56	-25.5018	0	-
ENST00000467730	ENSG00000105835	NAMPT	7	106269401	106269500	3.31931e-58	7.74466e-56	30.3336	-197	-
ENST00000423476	ENSG00000237514	PTP4A1P7	1	176691101	176691200	5.91524e-58	1.36197e-55	26.3845	-74316	-
ENST00000539896	ENSG00000169403	PTAFR	1	28194701	28194800	6.1459e-58	1.41427e-55	-27.7604	-766	-
ENST00000482166	ENSG00000042286	AIFM2	10	70107701	70107800	1.3188e-57	2.98522e-55	-33.6578	10552	-
ENST00000567857	ENSG00000261702	AC022254.1	15	67961601	67961700	1.42748e-57	3.22578e-55	-25.3749	12926	-
ENST00000406279	ENSG00000219253	RPS6P7	6	77495601	77495700	1.58859e-57	3.57778e-55	28.8492	-419	+
ENST00000453951	ENSG00000230836	LINC01293	2	74939601	74939700	2.30614e-57	5.14768e-55	-39.6115	-558	+
ENST00000432423	ENSG00000235886	AC006055.1	3	43872101	43872200	4.61031e-57	1.01668e-54	-34.3446	-92120	-
ENST00000540373	ENSG00000182985	CADM1	11	115218201	115218300	4.85942e-57	1.07044e-54	-29.7746	-58	-
ENST00000497599	ENSG00000171121	KCNMB3	3	179268301	179268400	5.22473e-57	1.14719e-54	-29.1346	-1300	-
ENST00000486644	ENSG00000163482	STK36	2	218693001	218693100	5.2753e-57	1.15761e-54	-29.8022	-196	+
ENST00000511119	ENSG00000038219	BOD1L1	4	13593901	13594000	7.61657e-57	1.65601e-54	29.9476	-382	-
ENST00000418343	ENSG00000228189	AL592486.1	9	88647301	88647400	8.1557e-57	1.77035e-54	-25.2256	4737	-
ENST00000364802	ENSG00000201672	SNORD113-4	14	100935801	100935900	9.29153e-57	2.00931e-54	-27.6741	-591	+
ENST00000476596	ENSG00000242976	RN7SL177P	5	153780801	153780900	9.75331e-57	2.10691e-54	-32.5109	25421	+
ENST00000445070	ENSG00000225028	AC096541.1	1	47817401	47817500	1.57094e-56	3.36999e-54	-25.9455	-566	+
ENST00000523349	ENSG00000158941	CCAR2	8	22606101	22606200	2.22281e-56	4.73305e-54	32.6961	384	+
ENST00000623835	ENSG00000278964	AC132938.4	17	82362601	82362700	3.1553e-56	6.67969e-54	-41.5433	497	-
ENST00000459852	ENSG00000091428	RAPGEF4	2	172966301	172966400	4.30044e-56	9.06097e-54	-29.2025	-709	+
ENST00000272224	ENSG00000143869	GDF7	2	20669901	20670000	5.85344e-56	1.22497e-53	-28.9325	3239	+
ENST00000371620	ENSG00000148362	PAXX	9	136991401	136991500	6.00989e-56	1.2564e-53	28.1762	-918	+
ENST00000464398	ENSG00000185420	SMYD3	1	246072101	246072200	7.46991e-56	1.55515e-53	-30.1215	24224	-
ENST00000489905	ENSG00000227057	WDR46	6	33287501	33287600	7.49359e-56	1.55928e-53	25.0186	-73	-
ENST00000402302	ENSG00000218792	HSPD1P16	6	152704901	152705000	9.99416e-56	2.05829e-53	-26.6311	-735	+
ENST00000508899	ENSG00000183090	FREM3	4	143621901	143622000	1.58835e-55	3.23146e-53	-49.7076	-850	-
ENST00000475212	ENSG00000223825	DAZAP2P1	2	202201601	202201700	1.63771e-55	3.33021e-53	-33.494	187	-
ENST00000447853	ENSG00000197653	DNAH10	12	123788401	123788500	2.03563e-55	4.12058e-53	-30.7969	7276	+
ENST00000618290	ENSG00000275927	AC009152.1	16	17433201	17433300	2.26762e-55	4.57636e-53	-28.0042	13081	-
ENST00000524559	ENSG00000183020	AP2A2	11	946201	946300	2.48664e-55	5.01084e-53	27.2252	-161	+
ENST00000415560	ENSG00000236683	HMGA1P1	X	26747601	26747700	2.86652e-55	5.76477e-53	-38.4007	-329	+
ENST00000503166	ENSG00000004399	PLXND1	3	129566701	129566800	3.146e-55	6.31736e-53	-35.3126	-536	-
ENST00000608944	ENSG00000124140	SLC12A5	20	46028301	46028400	3.16128e-55	6.3417e-53	-26.4563	-609	+
ENST00000557889	ENSG00000100884	CPNE6	14	24071201	24071300	4.15971e-55	8.29082e-53	-29.3542	16	+
ENST00000354488	ENSG00000198171	DDRGK1	20	3202901	3203000	4.70327e-55	9.35101e-53	30.3779	1686	-
ENST00000437635	ENSG00000189325	C6orf222	6	36336701	36336800	4.76435e-55	9.46777e-53	-32.3044	86	-
ENST00000528066	ENSG00000117625	RCOR3	1	211303301	211303400	5.12259e-55	1.01646e-52	-26.1618	-611	+
ENST00000480882	ENSG00000137204	SLC22A7	6	43278601	43278700	3.19061e-54	6.079e-52	-25.3462	-16994	+
ENST00000584501	ENSG00000141750	STAC2	17	39221701	39221800	5.19562e-54	9.77401e-52	-34.6211	3869	-
ENST00000522088	ENSG00000104408	EIF3E	8	108436001	108436100	6.55032e-54	1.22594e-51	-34.3781	-669	-
ENST00000464316	ENSG00000163660	CCNL1	3	157155101	157155200	7.06064e-54	1.31777e-51	-29.9771	-436	-
ENST00000425195	ENSG00000225548	LINC01980	3	27801801	27801900	1.01006e-53	1.86778e-51	30.6887	-862	+
ENST00000418412	ENSG00000214904	DUTP8	4	98047601	98047700	1.21026e-53	2.22978e-51	-34.112	-855	+
ENST00000472408	ENSG00000132780	NASP	1	45616201	45616300	1.94317e-53	3.55405e-51	36.7253	-937	+
ENST00000530280	ENSG00000166435	XRRA1	11	74852601	74852700	2.02221e-53	3.69524e-51	-36.8516	-538	-
ENST00000520773	ENSG00000197083	ZNF300P1	5	150945101	150945200	3.42838e-53	6.21395e-51	35.5158	-43	-
ENST00000442083	ENSG00000226624	AC005099.1	7	105758601	105758700	4.0206e-53	7.26769e-51	-54.6087	-60792	+
ENST00000358139	ENSG00000115252	PDE1A	2	182259201	182259300	4.87845e-53	8.77494e-51	-39.1157	-17139	-
ENST00000520262	ENSG00000168575	SLC20A2	8	42501901	42502000	5.10532e-53	9.15844e-51	41.9674	-442	-
ENST00000518899	ENSG00000188782	CATSPER4	1	26190901	26191000	7.13645e-53	1.2717e-50	-31.5911	275	+
ENST00000573827	ENSG00000070366	SMG6	17	2070101	2070200	8.52305e-53	1.51275e-50	-26.3342	1804	-
ENST00000505135	ENSG00000131730	CKMT2	5	81252301	81252400	1.00522e-52	1.77398e-50	-30.7635	-333	+
ENST00000318627	ENSG00000176971	FIBIN	11	26930101	26930200	1.01447e-52	1.78873e-50	-27.3125	-63984	+
ENST00000468724	ENSG00000159592	GPBP1L1	1	45634501	45634600	1.12819e-52	1.98662e-50	-38.8825	-671	-
ENST00000467598	ENSG00000144645	OSBPL10	3	31705701	31705800	1.26909e-52	2.22693e-50	-25.0362	-944	-
ENST00000293670	ENSG00000170523	KRT83	12	52322801	52322900	1.33051e-52	2.33166e-50	-32.3794	-1404	-
ENST00000449706	ENSG00000168955	TM4SF20	2	227381901	227382000	1.69086e-52	2.94901e-50	28.593	0	-
ENST00000581620	ENSG00000180011	ZADH2	18	75207701	75207800	1.98222e-52	3.4482e-50	-26.2025	618	-
ENST00000478553	ENSG00000101265	RASSF2	20	4795701	4795800	2.21738e-52	3.84894e-50	-45.6079	-198	-
ENST00000375987	ENSG00000204460	LINC01854	2	129274001	129274100	2.24021e-52	3.88521e-50	-30.7437	-154	-
ENST00000642569	ENSG00000255595	AC007368.1	12	126188201	126188300	2.59754e-52	4.49332e-50	-33.3146	-2851	+
ENST00000498712	ENSG00000169085	C8orf46	8	66468401	66468500	2.7071e-52	4.67679e-50	-61.0061	-2941	+
ENST00000329967	ENSG00000184990	SIVA1	14	104750001	104750100	3.1792e-52	5.48532e-50	34.8987	-3000	+
ENST00000517276	ENSG00000253085	RF00564	1	13693601	13693700	3.77702e-52	6.4751e-50	29.2643	2500	-
ENST00000322348	ENSG00000176928	GCNT4	5	75031601	75031700	6.82315e-52	1.15204e-49	-30.9642	-703	-
ENST00000370020	ENSG00000118407	FILIP1	6	75363701	75363800	1.69463e-51	2.80356e-49	32.0784	-699	-
ENST00000453356	ENSG00000079308	TNS1	2	217877101	217877200	1.83954e-51	3.0333e-49	-28.5266	8611	-
ENST00000594592	ENSG00000160961	ZNF333	19	14733101	14733200	2.27604e-51	3.73773e-49	-32.8112	25109	+
ENST00000368104	ENSG00000158714	SLAMF8	1	159827401	159827500	2.88649e-51	4.70753e-49	-28.9233	592	+
ENST00000376296	ENSG00000204544	MUC21	6	30989201	30989300	3.36633e-51	5.47233e-49	31.3966	5485	+
ENST00000573827	ENSG00000070366	SMG6	17	2070201	2070300	6.50921e-51	1.04213e-48	-29.8819	1704	-
ENST00000510044	ENSG00000159685	CHCHD6	3	126956301	126956400	7.32e-51	1.16914e-48	-35.5753	-610	+
ENST00000591215	ENSG00000066926	FECH	18	57583401	57583500	1.00075e-50	1.58767e-48	38.6223	3113	-
ENST00000422336	ENSG00000100266	PACSIN2	22	43002901	43003000	1.39197e-50	2.19017e-48	-26.2774	-462	-
ENST00000619006	ENSG00000275485	AL512652.1	13	20769401	20769500	1.69902e-50	2.66704e-48	30.1201	-27	-
ENST00000419388	ENSG00000231743	AC026396.1	10	2950001	2950100	1.76998e-50	2.77734e-48	-30.0862	13982	+
ENST00000539393	ENSG00000121351	IAPP	12	21354101	21354200	1.97885e-50	3.09782e-48	-29.585	-759	+
ENST00000465565	ENSG00000148248	SURF4	9	133370601	133370700	3.71822e-50	5.72491e-48	-25.0134	-4525	-
ENST00000519372	ENSG00000036448	MYOM2	8	2097801	2097900	4.10896e-50	6.31202e-48	-25.9468	-145	+
ENST00000563850	ENSG00000171724	VAT1L	16	77870101	77870200	5.51318e-50	8.4017e-48	-42.2265	7355	+
ENST00000403897	ENSG00000214711	CAPN14	2	31218301	31218400	7.46337e-50	1.13051e-47	-26.4908	-757	-
ENST00000489951	ENSG00000133619	KRBA1	7	149729601	149729700	1.09201e-49	1.63868e-47	26.1438	-340	+
ENST00000504058	ENSG00000133398	MED10	5	6377401	6377500	1.20287e-49	1.80235e-47	-26.5196	1072	-
ENST00000418615	ENSG00000204581	ACOXL-AS1	2	111116601	111116700	1.25064e-49	1.87044e-47	-36.468	-1014	-
ENST00000452629	ENSG00000236437	LINC02151	11	116346001	116346100	1.42943e-49	2.13228e-47	-37.0575	154531	-
ENST00000354675	ENSG00000131016	AKAP12	6	151324901	151325000	1.72524e-49	2.56024e-47	-26.6389	-688	+
ENST00000540898	ENSG00000118689	FOXO3	6	108688401	108688500	2.09309e-49	3.09129e-47	-44.5775	32057	+
ENST00000520624	ENSG00000164893	SLC7A13	8	86321101	86321200	2.83391e-49	4.16247e-47	-29.057	0	-
ENST00000321800	ENSG00000177338	LINC00469	17	73814301	73814400	3.42592e-49	5.00824e-47	-27.7936	14121	-
ENST00000455778	ENSG00000099139	PCSK5	9	76162801	76162900	4.01012e-49	5.82834e-47	-25.4884	-25739	+
ENST00000487296	ENSG00000168394	TAP1	6	32849101	32849200	4.05045e-49	5.88483e-47	-39.3085	-872	-
ENST00000518755	ENSG00000129422	MTUS1	8	17781101	17781200	4.4369e-49	6.4254e-47	-31.1692	-140	-
ENST00000529889	ENSG00000196535	MYO18A	17	29091001	29091100	6.21724e-49	8.93604e-47	-43.727	0	-
ENST00000534012	ENSG00000118514	ALDH8A1	6	134944401	134944500	7.17177e-49	1.02786e-46	-25.391	-167	-
ENST00000517295	ENSG00000173818	ENDOV	17	80416301	80416400	7.45039e-49	1.06665e-46	29.4921	634	+
ENST00000459709	ENSG00000182329	KIAA2012	2	202072501	202072600	1.06505e-48	1.51241e-46	-26.7488	-689	+
ENST00000507786	ENSG00000113594	LIFR	5	38640001	38640100	2.17688e-48	3.03971e-46	-48.0658	-31648	-
ENST00000555479	ENSG00000129474	AJUBA	14	22973401	22973500	2.22787e-48	3.10767e-46	-27.3821	1796	-
ENST00000430303	ENSG00000149043	SYT8	11	1827901	1828000	2.53771e-48	3.52519e-46	-30.921	-307	+
ENST00000471929	ENSG00000100422	CERK	22	46694101	46694200	2.77343e-48	3.84599e-46	-30.1433	-290	-
ENST00000497432	ENSG00000115165	CYTIP	2	157489701	157489800	5.16191e-48	7.06075e-46	-25.9407	-741	-
ENST00000393265	ENSG00000140090	SLC24A4	14	92320201	92320300	6.39997e-48	8.71864e-46	-26.8131	-2281	+
ENST00000417974	ENSG00000237916	AC011753.4	2	109514401	109514500	6.96794e-48	9.46673e-46	-28.6872	-38036	+
ENST00000495707	ENSG00000196584	XRCC2	7	152664701	152664800	7.47541e-48	1.01493e-45	36.028	-698	-
ENST00000470809	ENSG00000086015	MAST2	1	45786401	45786500	1.00536e-47	1.35263e-45	-36.7547	-487	+
ENST00000394628	ENSG00000213514	AL731556.1	10	77710301	77710400	1.04917e-47	1.40923e-45	-29.6432	-20366	+
ENST00000504960	ENSG00000013288	MAN2B2	4	6609301	6609400	1.29312e-47	1.72823e-45	-25.3596	4055	+
ENST00000532499	ENSG00000079819	EPB41L2	6	131014101	131014200	1.42296e-47	1.89734e-45	-36.3561	0	-
ENST00000568598	ENSG00000167889	MGAT5B	17	76946701	76946800	1.95342e-47	2.59175e-45	26.4251	453	+
ENST00000641330	ENSG00000284691	AC073111.5	7	150395501	150395600	2.00926e-47	2.66321e-45	-26.2082	-5102	+
ENST00000479311	ENSG00000222005	LINC01118	2	46816501	46816600	4.41151e-47	5.73016e-45	-30.556	-68	+
ENST00000495700	ENSG00000152952	PLOD2	3	146071801	146071900	5.57988e-47	7.2105e-45	-25.4828	-632	-
ENST00000561890	ENSG00000261272	MUC22	6	31029501	31029600	6.34551e-47	8.16835e-45	-28.6452	19029	+
ENST00000513000	ENSG00000109452	INPP4B	4	142844601	142844700	8.14772e-47	1.04415e-44	-40.0972	1591	-
ENST00000540372	ENSG00000166428	PLD4	14	104924101	104924200	9.61591e-47	1.22799e-44	-32.4022	-616	+
ENST00000519793	ENSG00000254084	AP001208.2	8	101467901	101468000	1.36605e-46	1.73185e-44	34.5261	-15450	-
ENST00000442781	ENSG00000226454	AL033380.1	6	40523801	40523900	1.76973e-46	2.22748e-44	-36.1273	34	-
ENST00000543375	ENSG00000182985	CADM1	11	115194901	115195000	1.93817e-46	2.43186e-44	-28.9686	-792	-
ENST00000492365	ENSG00000213750	AP002982.1	8	97626001	97626100	1.9702e-46	2.46953e-44	-41.1966	-923	-
ENST00000363646	ENSG00000200516	RNA5SP378	12	131801301	131801400	1.47978e-45	1.77898e-43	41.0955	35	-
ENST00000362451	ENSG00000199321	RF00271	10	126799001	126799100	1.84748e-45	2.21308e-43	-25.8265	-19228	-
ENST00000519585	ENSG00000132561	MATN2	8	97950401	97950500	3.42265e-45	4.03979e-43	29.5567	-239	+
ENST00000531824	ENSG00000255369	AP000920.1	11	128881401	128881500	3.72323e-45	4.38683e-43	-25.1169	-734	-
ENST00000619986	ENSG00000273860	AC024581.2	5	67859301	67859400	5.295e-45	6.18977e-43	-40.2442	3568	+
ENST00000382333	ENSG00000137440	FGFBP1	4	15938201	15938300	6.66464e-45	7.75926e-43	-25.2743	441	-
ENST00000307859	ENSG00000204614	TRIM40	6	30146101	30146200	7.6305e-45	8.85044e-43	-26.8014	9093	+
ENST00000444290	ENSG00000236646	LAMTOR5P1	1	62033401	62033500	8.76376e-45	1.01182e-42	-33.9968	-5342	+
ENST00000379558	ENSG00000189350	TOGARAM2	2	28980601	28980700	9.81067e-45	1.12977e-42	-61.5726	-598	+
ENST00000542499	ENSG00000110243	APOA5	11	116793301	116793400	1.27613e-44	1.46076e-42	25.2783	-882	-
ENST00000546640	ENSG00000257773	ST13P3	12	106022501	106022600	1.34562e-44	1.53856e-42	-26.6085	6606	+
ENST00000479792	ENSG00000243818	AC021074.3	3	142944401	142944500	1.62805e-44	1.85621e-42	-25.3232	6163	+
ENST00000531884	ENSG00000135643	KCNMB4	12	70399701	70399800	2.17751e-44	2.46241e-42	-30.3699	-410	+
ENST00000486497	ENSG00000143452	HORMAD1	1	150706801	150706900	2.58312e-44	2.91045e-42	-40.9848	0	-
ENST00000395930	ENSG00000125409	TEKT3	17	15352101	15352200	3.93747e-44	4.38845e-42	-28.1592	-10461	-
ENST00000543681	ENSG00000155816	FMN2	1	240449501	240449600	6.80066e-44	7.48823e-42	-33.0951	-7882	+
ENST00000507514	ENSG00000225407	AC025188.1	5	76733201	76733300	7.85571e-44	8.61456e-42	-29.3566	-16987	-
ENST00000603171	ENSG00000271232	CARSP1	15	68730701	68730800	1.06734e-43	1.16063e-41	-47.4667	-18701	+
ENST00000416077	ENSG00000232702	AL158050.1	6	51430301	51430400	1.19732e-43	1.29846e-41	35.514	-19765	-
ENST00000522947	ENSG00000253842	AP003472.2	8	100431201	100431300	1.41817e-43	1.53176e-41	-31.6766	-205	-
ENST00000450653	ENSG00000235965	AP000431.2	21	19046101	19046200	2.49494e-43	2.65274e-41	-30.3083	1485	-
ENST00000464784	ENSG00000110651	CD81	11	2384701	2384800	3.98361e-43	4.17592e-41	-29.8694	40	+
ENST00000483132	ENSG00000183386	FHL3	1	37996001	37996100	4.54479e-43	4.75303e-41	-25.4222	3333	-
ENST00000508710	ENSG00000249162	ADAM20P3	4	187748901	187749000	5.22484e-43	5.45289e-41	-27.5379	-703	-
ENST00000520107	ENSG00000253935	IGLVIV-53	22	22219401	22219500	5.39707e-43	5.62825e-41	38.2656	-147	+
ENST00000518491	ENSG00000104435	STMN2	8	79637901	79638000	8.05571e-43	8.32733e-41	-27.2971	26168	+
ENST00000474317	ENSG00000182957	SPATA13	13	24222601	24222700	1.10953e-42	1.13816e-40	-49.9358	-1541	+
ENST00000412670	ENSG00000116793	PHTF1	1	113713501	113713600	1.19865e-42	1.22739e-40	-30.8911	-174	-
ENST00000537514	ENSG00000177406	AC021054.1	12	631201	631300	1.47286e-42	1.50091e-40	-36.601	312	+
ENST00000513309	ENSG00000250433	CLSTN2-AS1	3	140509201	140509300	1.83586e-42	1.85951e-40	-28.5478	-413	-
ENST00000376288	ENSG00000204539	CDSN	6	31123201	31123300	2.36675e-42	2.38342e-40	-39.8587	-2756	-
ENST00000486242	ENSG00000135913	USP37	2	218514901	218515000	2.57325e-42	2.58362e-40	29.0796	-474	-
ENST00000340581	ENSG00000173698	ADGRG2	X	19083301	19083400	4.97946e-42	4.91e-40	-28.2109	-559	-
ENST00000454521	ENSG00000226122	DDC-AS1	7	50531001	50531100	5.39144e-42	5.30323e-40	-28.811	-659	+
ENST00000514998	ENSG00000053108	FSTL4	5	133334501	133334600	6.46657e-42	6.32979e-40	-49.9851	-444	-
ENST00000604430	ENSG00000198106	AC025279.1	16	29285501	29285600	7.21281e-42	7.03455e-40	28.5229	-5620	+
ENST00000543375	ENSG00000182985	CADM1	11	115194801	115194900	1.46162e-41	1.40036e-39	-27.6782	-692	-
ENST00000585948	ENSG00000167315	ACAA2	18	49811001	49811100	1.51203e-41	1.44693e-39	27.5637	432	-
ENST00000302917	ENSG00000170925	TEX13B	X	107982601	107982700	2.51502e-41	2.37955e-39	-26.309	-232	-
ENST00000638157	ENSG00000023171	GRAMD1B	11	123366201	123366300	2.58658e-41	2.44668e-39	-34.024	7775	+
ENST00000455647	ENSG00000257198	FAM205BP	9	34838801	34838900	3.23417e-41	3.04491e-39	-26.2925	-216	-
ENST00000498690	ENSG00000123684	LPGAT1	1	211793801	211793900	3.6568e-41	3.42996e-39	28.479	-476	-
ENST00000533430	ENSG00000174483	BBS1	11	66513701	66513800	4.12811e-41	3.85853e-39	25.276	-669	+
ENST00000614586	ENSG00000276975	HYDIN2	1	146649401	146649500	4.32007e-41	4.02859e-39	-39.1904	102036	+
ENST00000482183	ENSG00000203697	CAPN8	1	223543901	223544000	4.62074e-41	4.29701e-39	-27.3846	271	-
ENST00000456829	ENSG00000110002	VWA5A	11	124114701	124114800	4.84713e-41	4.50233e-39	-30.0077	-562	+
ENST00000247883	ENSG00000127366	TAS2R5	7	141790101	141790200	5.32875e-41	4.93487e-39	38.4481	-17	+
ENST00000508993	ENSG00000249772	AC026427.1	5	81115401	81115500	7.28385e-41	6.68844e-39	-27.109	-550	-
ENST00000502593	ENSG00000225869	AC008696.1	5	143758901	143759000	9.8366e-41	8.95278e-39	-27.916	-6198	-
ENST00000510365	ENSG00000087008	ACOX3	4	8416701	8416800	9.96554e-41	9.06192e-39	25.6539	-847	-
ENST00000357780	ENSG00000110244	APOA4	11	116822701	116822800	1.91207e-40	1.71121e-38	26.4611	507	-
ENST00000401900	ENSG00000216359	AL139039.1	6	10513701	10513800	1.99913e-40	1.78555e-38	31.7474	-482	+
ENST00000446876	ENSG00000068024	HDAC4	2	239324201	239324300	2.10616e-40	1.87865e-38	-27.9867	-14990	-
ENST00000449284	ENSG00000139793	MBNL2	13	97356201	97356300	2.17507e-40	1.93795e-38	32.8922	-496	+
ENST00000423841	ENSG00000231684	EIF1P3	1	182332301	182332400	2.31736e-40	2.05971e-38	-31.8184	-3601	+
ENST00000552516	ENSG00000106799	TGFBR1	9	99106901	99107000	2.38953e-40	2.12198e-38	27.8129	1753	+
ENST00000413070	ENSG00000232294	AL031674.1	20	52674201	52674300	2.39658e-40	2.12777e-38	-25.6075	-111	+
ENST00000615215	ENSG00000158747	NBL1	1	19646601	19646700	2.58545e-40	2.29091e-38	-29.1221	837	+
ENST00000297784	ENSG00000165091	TMC1	9	72540501	72540600	3.03615e-40	2.67766e-38	30.6481	18702	+
ENST00000629913	ENSG00000213689	TREX1	3	48467001	48467100	3.39456e-40	2.98743e-38	-29.782	512	+
ENST00000391002	ENSG00000212304	SNORD12	20	49280901	49281000	4.04694e-40	3.55223e-38	-25.4228	220	+
ENST00000493198	ENSG00000133624	ZNF767P	7	149621401	149621500	4.29461e-40	3.76387e-38	-25.4905	-58	-
ENST00000360124	ENSG00000100197	CYP2D6	22	42127201	42127300	4.33964e-40	3.80085e-38	-33.2094	2610	-
ENST00000487342	ENSG00000099957	P2RX6	22	21022801	21022900	6.39917e-40	5.55146e-38	-33.4996	-449	+
ENST00000260264	ENSG00000137709	POU2F3	11	120235801	120235900	7.57346e-40	6.54619e-38	-29.6201	-740	+
ENST00000560437	ENSG00000104043	ATP8B4	15	50137601	50137700	9.30174e-40	7.99705e-38	-26.4268	-18145	-
ENST00000401907	ENSG00000138039	LHCGR	2	48756401	48756500	1.94842e-39	1.64453e-37	-29.3483	-672	-
ENST00000498491	ENSG00000196924	FLNA	X	154351101	154351200	2.63777e-39	2.20461e-37	-25.1637	4	-
ENST00000473866	ENSG00000108018	SORCS1	10	106607201	106607300	3.01008e-39	2.50848e-37	-39.665	0	-
ENST00000617246	ENSG00000145012	LPP	3	188224301	188224400	3.11162e-39	2.59041e-37	29.4775	-1005	+
ENST00000440726	ENSG00000228952	LINC02041	3	187447901	187448000	3.43404e-39	2.85469e-37	-28.7684	-845	+
ENST00000456245	ENSG00000233703	AC027673.1	10	80751201	80751300	3.79185e-39	3.14109e-37	-43.1168	0	-
ENST00000434437	ENSG00000229922	LINC02528	6	137944501	137944600	5.20223e-39	4.26635e-37	-30.7414	-766	+
ENST00000527555	ENSG00000255093	AP002008.2	11	111454501	111454600	6.14498e-39	5.02004e-37	-28.427	-385	+
ENST00000509525	ENSG00000053108	FSTL4	5	133225501	133225600	6.28828e-39	5.13502e-37	-27.083	326	-
ENST00000486843	ENSG00000112640	PPP2R5D	6	43010501	43010600	8.04978e-39	6.53893e-37	-31.7688	1390	+
ENST00000513158	ENSG00000251314	AC104123.1	5	96583501	96583600	8.70854e-39	7.05551e-37	-25.671	-893	+
ENST00000541616	ENSG00000151062	CACNA2D4	12	1800601	1800700	8.97338e-39	7.26423e-37	-25.4237	57	-
ENST00000482095	ENSG00000127074	RGS13	1	192642101	192642200	1.01257e-38	8.17236e-37	28.5107	-2331	+
ENST00000307533	ENSG00000170846	AC093323.1	4	6671801	6671900	1.13677e-38	9.15091e-37	-25.224	-1551	+
ENST00000323675	ENSG00000181323	SPEM1	17	7420701	7420800	1.35866e-38	1.08739e-36	-27.5277	343	+
ENST00000605240	ENSG00000270972	AC136475.9	11	330801	330900	1.46221e-38	1.16795e-36	-26.5732	-2292	+
ENST00000471449	ENSG00000132155	RAF1	3	12586001	12586100	1.94432e-38	1.54292e-36	-30.8997	-97	-
ENST00000521926	ENSG00000164929	BAALC	8	103218001	103218100	2.09507e-38	1.65894e-36	-43.0838	4592	+
ENST00000509860	ENSG00000142611	PRDM16	1	3384701	3384800	2.91261e-38	2.28871e-36	-32.3974	-11691	+
ENST00000539881	ENSG00000140853	NLRC5	16	56988601	56988700	3.05882e-38	2.39845e-36	-32.9878	-785	+
ENST00000424348	ENSG00000243641	OR13C7	9	36004001	36004100	3.3493e-38	2.6211e-36	-25.0931	-135	-
ENST00000382548	ENSG00000100450	GZMH	14	24610101	24610200	3.77936e-38	2.94906e-36	-27.2329	-403	-
ENST00000429283	ENSG00000144535	DIS3L2	2	232327601	232327700	4.18008e-38	3.25289e-36	-25.5777	-808	+
ENST00000524391	ENSG00000164794	KCNV1	8	109978101	109978200	6.67687e-38	5.11956e-36	-31.4452	-2255	-
ENST00000520520	ENSG00000044115	CTNNA1	5	138930801	138930900	6.99366e-38	5.3543e-36	-30.118	165	+
ENST00000272224	ENSG00000143869	GDF7	2	20667801	20667900	8.3333e-38	6.33528e-36	26.9447	1139	+
ENST00000377669	ENSG00000118922	KLF12	13	73938501	73938600	8.66997e-38	6.58002e-36	-26.9896	56450	-
ENST00000410494	ENSG00000222426	RNU2-50P	9	34255201	34255300	9.02741e-38	6.83968e-36	-45.6865	27371	-
ENST00000425761	ENSG00000230204	FTH1P5	6	50979501	50979600	1.02806e-37	7.76868e-36	-25.7769	-66246	-
ENST00000564198	ENSG00000261003	AL008628.1	6	170446801	170446900	1.22029e-37	9.18332e-36	-26.5601	32664	+
ENST00000422638	ENSG00000228176	AC092265.1	1	29710101	29710200	1.22618e-37	9.22419e-36	-36.8788	-555	-
ENST00000519326	ENSG00000076641	PAG1	8	81070801	81070900	1.23822e-37	9.31129e-36	-29.6492	-626	-
ENST00000373409	ENSG00000244474	UGT1A4	2	233718401	233718500	1.45378e-37	1.08733e-35	27.6665	-278	+
ENST00000524281	ENSG00000254052	IGHVIII-67-4	14	106696001	106696100	1.64271e-37	1.2234e-35	-33.8931	-605	-
ENST00000488231	ENSG00000214380	AC068781.1	3	109818401	109818500	1.66548e-37	1.23967e-35	-29.9165	98441	-
ENST00000409951	ENSG00000144120	TMEM177	2	119681801	119681900	1.6978e-37	1.26349e-35	-37.9304	2600	+
ENST00000466692	ENSG00000244459	AC147067.1	4	1605301	1605400	1.80209e-37	1.33763e-35	-25.059	-25049	-
ENST00000389484	ENSG00000168702	LRP1B	2	142133101	142133200	1.83844e-37	1.3631e-35	-26.1396	-1401	-
ENST00000366600	ENSG00000162885	B3GALNT2	1	235508201	235508300	2.23386e-37	1.64567e-35	40.9432	-3721	-
ENST00000462676	ENSG00000069424	KCNAB2	1	6072001	6072100	2.47101e-37	1.81108e-35	33.3777	-10161	+
ENST00000527557	ENSG00000110455	ACCS	11	44079701	44079800	2.49014e-37	1.82409e-35	-30.3253	174	+
ENST00000533448	ENSG00000175868	CALCB	11	15076301	15076400	2.61803e-37	1.91465e-35	-26.0629	2741	+
ENST00000612167	ENSG00000036448	MYOM2	8	2127401	2127500	2.88519e-37	2.10467e-35	-28.9299	-235	+
ENST00000583746	ENSG00000263828	MIR4439	2	225010901	225011000	3.43634e-37	2.49405e-35	-28.6552	-362	-
ENST00000506526	ENSG00000152582	SPEF2	5	35773601	35773700	3.43955e-37	2.49593e-35	-31.2673	-292	+
ENST00000609322	ENSG00000272694	Z94160.2	22	37377801	37377900	4.22816e-37	3.04838e-35	-26.5057	6119	+
ENST00000570046	ENSG00000129993	CBFA2T3	16	88954201	88954300	7.17296e-37	5.09115e-35	-32.1564	3476	-
ENST00000515433	ENSG00000120708	TGFBI	5	136041801	136041900	7.24252e-37	5.1387e-35	-34.7262	-3845	+
ENST00000442083	ENSG00000226624	AC005099.1	7	105758801	105758900	7.43292e-37	5.26729e-35	-26.4994	-60592	+
ENST00000468220	ENSG00000113946	CLDN16	3	190338501	190338600	8.3063e-37	5.87067e-35	-37.8552	15962	+
ENST00000010132	ENSG00000010219	DYRK4	12	4590201	4590300	1.07611e-36	7.54595e-35	-25.433	-20	+
ENST00000487963	ENSG00000241143	RPL32P9	3	150149701	150149800	1.24818e-36	8.71156e-35	-30.0528	-738	+
ENST00000623178	ENSG00000278959	AC006378.2	7	93948201	93948300	1.30754e-36	9.10688e-35	-27.4753	8220	-
ENST00000240719	ENSG00000121406	ZNF549	19	57523801	57523900	1.59699e-36	1.10653e-34	-31.1163	-3425	+
ENST00000496989	ENSG00000071054	MAP4K4	2	101796801	101796900	1.60867e-36	1.11424e-34	-25.7116	-334	+
ENST00000420428	ENSG00000101489	CELF4	18	37570601	37570700	2.726e-36	1.85838e-34	-25.7451	-4565	-
ENST00000413993	ENSG00000233321	AL357833.1	10	3415001	3415100	2.78116e-36	1.89406e-34	-32.1911	87739	-
ENST00000415431	ENSG00000165140	FBP1	9	94640901	94641000	3.11667e-36	2.11753e-34	-41.4929	-653	-
ENST00000413179	ENSG00000235066	AC009303.2	2	117995501	117995600	3.21378e-36	2.18166e-34	-38.7704	-10	+
ENST00000334068	ENSG00000186971	KRTAP13-4	21	30430001	30430100	3.48847e-36	2.36295e-34	-25.6783	-130	+
ENST00000407079	ENSG00000124743	KLHL31	6	53650601	53650700	4.24233e-36	2.85961e-34	-31.8991	4573	-
ENST00000425449	ENSG00000228035	AL512638.2	1	115282901	115283000	6.10181e-36	4.07341e-34	-28.1453	-34	+
ENST00000624848	ENSG00000279822	AC016397.2	10	48446201	48446300	6.35778e-36	4.23866e-34	-40.1845	-382	-
ENST00000410571	ENSG00000222503	RF00019	10	103647701	103647800	6.73105e-36	4.47786e-34	-28.3056	-25358	+
ENST00000562594	ENSG00000280607	AC009133.5	16	29808801	29808900	6.79788e-36	4.52082e-34	-29.0361	124	+
ENST00000368924	ENSG00000203797	DDO	6	110399701	110399800	1.0081e-35	6.63288e-34	-29.2531	15763	-
ENST00000495588	ENSG00000165219	GAPVD1	9	125262901	125263000	1.15122e-35	7.5449e-34	-33.001	948	+
ENST00000478958	ENSG00000124831	LRRFIP1	2	237768001	237768100	1.32251e-35	8.63656e-34	29.2843	-97	+
ENST00000517768	ENSG00000164591	MYOZ3	5	150658701	150658800	1.42493e-35	9.29182e-34	-48.1065	-2074	+
ENST00000506880	ENSG00000145431	PDGFC	4	156850601	156850700	1.44324e-35	9.40512e-34	-29.979	-330	-
ENST00000441371	ENSG00000120341	SEC16B	1	177929101	177929200	1.81208e-35	1.17119e-33	-25.7133	-617	-
ENST00000535658	ENSG00000140853	NLRC5	16	56992101	56992200	1.86876e-35	1.20599e-33	-27.0885	2509	+
ENST00000390159	ENSG00000213865	C8orf44	8	66674901	66675000	2.02751e-35	1.30392e-33	-25.0274	-1219	+
ENST00000374982	ENSG00000204287	HLA-DRA	6	32443901	32444000	2.08493e-35	1.33893e-33	28.8421	4025	+
ENST00000532581	ENSG00000023171	GRAMD1B	11	123551101	123551200	2.09875e-35	1.34759e-33	-33.4154	-9062	+
ENST00000427912	ENSG00000205903	ZNF316	7	6649401	6649500	3.1122e-35	1.97497e-33	30.9758	7518	+
ENST00000519710	ENSG00000072786	STK10	5	172166201	172166300	3.33886e-35	2.11376e-33	33.627	-9477	-
ENST00000567530	ENSG00000103507	BCKDK	16	31107801	31107900	3.8681e-35	2.4404e-33	-25.6159	-394	+
ENST00000480061	ENSG00000005108	THSD7A	7	11702101	11702200	3.87252e-35	2.44281e-33	-43.4563	49154	-
ENST00000480674	ENSG00000106772	PRUNE2	9	76703501	76703600	4.86619e-35	3.04857e-33	-48.8553	-64	-
ENST00000531049	ENSG00000180861	LINC01559	12	13387301	13387400	6.19095e-35	3.85091e-33	-38.7757	-135	-
ENST00000308700	ENSG00000175329	ISX	22	35084101	35084200	7.91132e-35	4.89376e-33	-25.2411	17967	+
ENST00000497988	ENSG00000244738	AC026316.3	3	170655901	170656000	9.18125e-35	5.65581e-33	-28.1052	-562	+
ENST00000455833	ENSG00000169991	IFFO2	1	19011001	19011100	9.24218e-35	5.69247e-33	-27.9485	-54316	-
ENST00000551519	ENSG00000111110	PPM1H	12	62800101	62800200	9.37092e-35	5.76735e-33	-25.4357	-11618	-
ENST00000554531	ENSG00000165795	NDRG2	14	21023101	21023200	1.06714e-34	6.5417e-33	27.5095	0	-
ENST00000467144	ENSG00000137266	SLC22A23	6	3324801	3324900	1.21118e-34	7.39987e-33	-25.1632	-619	-
ENST00000424678	ENSG00000229600	AL391336.1	6	93886301	93886400	1.48619e-34	9.02383e-33	-26.375	-500	+
ENST00000543092	ENSG00000149305	HTR3B	11	113930901	113931000	1.61518e-34	9.76281e-33	-31.3784	-385	+
ENST00000439455	ENSG00000233482	AC093579.1	1	94144601	94144700	1.63021e-34	9.85067e-33	33.3102	-411	+
ENST00000494885	ENSG00000243176	AC092944.1	3	157285701	157285800	2.5616e-34	1.52789e-32	-25.5041	-360	+
ENST00000497835	ENSG00000054523	KIF1B	1	10282401	10282500	3.31684e-34	1.96004e-32	-25.2209	0	+
ENST00000414851	ENSG00000173406	DAB1	1	57291801	57291900	3.34684e-34	1.97689e-32	-27.7221	-634	-
ENST00000478399	ENSG00000144843	ADPRH	3	119578301	119578400	3.59806e-34	2.12154e-32	-25.9178	-868	+
ENST00000297439	ENSG00000164825	DEFB1	8	6864401	6864500	4.02119e-34	2.36099e-32	-27.9318	13523	-
ENST00000474923	ENSG00000198704	GPX6	6	28492301	28492400	4.17579e-34	2.44783e-32	-27.8872	23388	-
ENST00000300305	ENSG00000159216	RUNX1	21	35050301	35050400	4.22025e-34	2.47281e-32	-27.3076	-958	-
ENST00000451503	ENSG00000224162	UQCRHP3	10	43735401	43735500	4.37729e-34	2.56296e-32	-32.0152	3069	+
ENST00000356545	ENSG00000169218	RSPO1	1	37638901	37639000	5.12696e-34	2.98841e-32	-25.9921	-3979	-
ENST00000481687	ENSG00000110651	CD81	11	2393201	2393300	5.48005e-34	3.18867e-32	-31.6549	-548	+
ENST00000359594	ENSG00000196539	OR2T3	1	248472901	248473000	5.53224e-34	3.21857e-32	-28.5009	-351	+
ENST00000405832	ENSG00000220666	RCC2P7	6	56433901	56434000	5.76253e-34	3.34867e-32	-26.9816	-689	-
ENST00000524441	ENSG00000255440	AP001085.1	11	74409001	74409100	5.97848e-34	3.46975e-32	-36.0497	0	+
ENST00000458368	ENSG00000230226	AL121829.1	20	63501801	63501900	7.24467e-34	4.18215e-32	-36.0295	-387	+
ENST00000493231	ENSG00000261210	CLEC19A	16	19285101	19285200	7.66012e-34	4.41501e-32	-31.6663	-539	+
ENST00000530418	ENSG00000254661	AC009869.1	11	15892601	15892700	7.87313e-34	4.53518e-32	-37.4966	-18257	+
ENST00000645557	ENSG00000285462	AL353651.3	1	79361601	79361700	8.19957e-34	4.72051e-32	-28.4862	36595	+
ENST00000505246	ENSG00000168824	NSG1	4	4383201	4383300	8.58064e-34	4.93071e-32	-25.5761	-1781	+
ENST00000319669	ENSG00000166069	TMCO5A	15	37940901	37941000	9.66451e-34	5.53298e-32	-27.723	5646	+
ENST00000515643	ENSG00000143603	KCNN3	1	154708301	154708400	1.21383e-33	6.89914e-32	-26.2789	-76	-
ENST00000506100	ENSG00000249409	AC025741.1	4	120638801	120638900	1.3106e-33	7.43231e-32	-27.9646	-190	+
ENST00000576056	ENSG00000129195	PIMREG	17	6444901	6445000	1.67168e-33	9.39782e-32	-33.4722	428	+
ENST00000313965	ENSG00000177673	TEX44	2	231592801	231592900	1.68799e-33	9.48549e-32	-30.8556	0	+
ENST00000461060	ENSG00000226439	AC108161.1	4	61772001	61772100	2.11059e-33	1.17878e-31	-27.5124	3751	-
ENST00000526309	ENSG00000110435	PDHX	11	34977101	34977200	2.46627e-33	1.37304e-31	27.8076	-584	+
ENST00000434086	ENSG00000214922	HLA-F-AS1	6	29743001	29743100	2.53231e-33	1.40903e-31	-27.9864	-4558	-
ENST00000334371	ENSG00000240386	LCE1F	1	152775701	152775800	3.68949e-33	2.02959e-31	-30.9187	-572	+
ENST00000402988	ENSG00000216588	IGSF23	19	44613001	44613100	3.82025e-33	2.09951e-31	-28.1646	-530	+
ENST00000451807	ENSG00000132535	DLG4	17	7210301	7210400	4.85198e-33	2.64806e-31	-28.3155	3513	-
ENST00000503166	ENSG00000004399	PLXND1	3	129566301	129566400	4.92525e-33	2.68695e-31	-27.9453	-136	-
ENST00000509184	ENSG00000250698	AC131182.1	4	140064501	140064600	5.27649e-33	2.87194e-31	-25.9545	-63415	+
ENST00000514963	ENSG00000069018	TRPC7	5	136358001	136358100	5.73518e-33	3.11107e-31	-25.258	7155	-
ENST00000449730	ENSG00000231901	AL354754.1	9	117897601	117897700	7.11611e-33	3.82456e-31	30.1035	-346	-
ENST00000513943	ENSG00000074211	PPP2R2C	4	6384801	6384900	8.17613e-33	4.37613e-31	-26.8398	0	-
ENST00000458490	ENSG00000224875	AC083949.1	2	42171201	42171300	9.89137e-33	5.25987e-31	-30.8659	-901	-
ENST00000439681	ENSG00000144357	UBR3	2	169978301	169978400	9.92309e-33	5.27534e-31	-34.3699	-22973	+
ENST00000525327	ENSG00000137699	TRIM29	11	120123701	120123800	1.02769e-32	5.4555e-31	-34.1269	-260	-
ENST00000465555	ENSG00000168658	VWA3B	2	98236701	98236800	1.26711e-32	6.68586e-31	26.5025	70	+
ENST00000601795	ENSG00000268333	AL132655.1	20	58833301	58833400	1.40044e-32	7.3604e-31	-26.8825	3130	-
ENST00000354484	ENSG00000197859	ADAMTSL2	9	133531301	133531400	1.49459e-32	7.84391e-31	-26.3474	-764	+
ENST00000419764	ENSG00000007384	RHBDF1	16	65001	65100	1.63887e-32	8.57984e-31	26.2619	0	-
ENST00000480413	ENSG00000142871	CYR61	1	85586201	85586300	1.8457e-32	9.62755e-31	-27.4226	5003	+
ENST00000509294	ENSG00000180104	EXOC3	5	469501	469600	1.84906e-32	9.64258e-31	-30.4603	-256	+
ENST00000523433	ENSG00000164949	GEM	8	94242001	94242100	1.95595e-32	1.01894e-30	-25.5453	18671	-
ENST00000424793	ENSG00000227395	EIF2AP4	10	44753501	44753600	2.01843e-32	1.05027e-30	-26.9049	-52843	+
ENST00000641922	ENSG00000284615	AL078582.1	6	152122201	152122300	2.43606e-32	1.26186e-30	-29.9925	9444	+
ENST00000313303	ENSG00000178722	C5orf64	5	61685801	61685900	2.89333e-32	1.49218e-30	-32.7461	-176	+
ENST00000424895	ENSG00000236204	LINC01376	2	19121201	19121300	3.0886e-32	1.5882e-30	32.3381	-94231	-
ENST00000578683	ENSG00000264803	MIR378C	10	130894101	130894200	3.36734e-32	1.72646e-30	25.8974	68469	-
ENST00000516206	ENSG00000252015	RNU6-904P	2	141110501	141110600	3.76167e-32	1.92184e-30	27	56758	-
ENST00000635874	ENSG00000283361	CFAP97D2	13	114200301	114200400	3.93043e-32	2.00467e-30	-25.4952	599	+
ENST00000513298	ENSG00000113649	TCERG1	5	146458801	146458900	3.97386e-32	2.02426e-30	27.5405	-315	+
ENST00000583117	ENSG00000229205	LINC00200	10	1162201	1162300	4.16319e-32	2.11641e-30	-34.77	2399	+
ENST00000489662	ENSG00000143870	PDIA6	2	10802401	10802500	4.39254e-32	2.22906e-30	32.3033	10255	-
ENST00000519826	ENSG00000253813	COX6B1P4	8	26837201	26837300	4.8532e-32	2.45415e-30	40.0864	-902	-
ENST00000618697	ENSG00000278022	AC118658.2	15	98663601	98663700	5.63621e-32	2.83938e-30	-25.1772	3393	+
ENST00000265104	ENSG00000039139	DNAH5	5	14038401	14038500	6.73797e-32	3.37623e-30	-27.7634	-93859	-
ENST00000581741	ENSG00000265681	RPL17	18	49490801	49490900	7.90418e-32	3.94486e-30	-26.0508	0	-
ENST00000326783	ENSG00000181552	EDDM3B	14	20770201	20770300	8.46363e-32	4.21204e-30	-25.5386	1776	+
ENST00000478217	ENSG00000117525	F3	1	94530201	94530300	8.60034e-32	4.27849e-30	-26.6171	5865	-
ENST00000482143	ENSG00000117472	TSPAN1	1	46183301	46183400	1.02295e-31	5.05516e-30	-29.7681	-33	+
ENST00000474950	ENSG00000127191	TRAF2	9	136901001	136901100	1.06209e-31	5.24407e-30	-30.1821	523	+
ENST00000535459	ENSG00000112096	SOD2	6	159640101	159640200	1.167e-31	5.74092e-30	-33.1933	48149	-
ENST00000406213	ENSG00000218537	MIF-AS1	22	23898101	23898200	1.53748e-31	7.49289e-30	-38.6078	731	-
ENST00000422863	ENSG00000196735	HLA-DQA1	6	32627901	32628000	1.66196e-31	8.07698e-30	-29.2729	-179	+
ENST00000438474	ENSG00000181109	OR52P1P	11	5725801	5725900	1.69306e-31	8.22517e-30	25.4973	-602	+
ENST00000479534	ENSG00000117115	PADI2	1	17075601	17075700	1.69756e-31	8.24501e-30	-26.1062	-251	-
ENST00000451021	ENSG00000106536	POU6F2	7	39042801	39042900	1.70353e-31	8.27202e-30	-27.3765	8468	+
ENST00000511881	ENSG00000164299	SPZ1	5	80319701	80319800	1.75624e-31	8.52182e-30	-30.6971	78	+
ENST00000451410	ENSG00000227342	LINC00307	21	30212001	30212100	1.76044e-31	8.53805e-30	-39.4726	-219	-
ENST00000522386	ENSG00000197948	FCHSD1	5	141648201	141648300	1.78961e-31	8.67432e-30	-29.0519	-371	-
ENST00000573994	ENSG00000132383	RPA1	17	1936601	1936700	1.79905e-31	8.7169e-30	-25.0221	44953	+
ENST00000436212	ENSG00000236484	RRM2P2	1	161379901	161380000	2.08498e-31	1.00527e-29	-26.2917	-544	-
ENST00000481994	ENSG00000158321	AUTS2	7	70764401	70764500	2.20353e-31	1.06039e-29	-26.3995	-431	+
ENST00000227520	ENSG00000110104	CCDC86	11	60840801	60840900	2.63331e-31	1.25862e-29	36.6819	-1171	+
ENST00000452629	ENSG00000236437	LINC02151	11	116361701	116361800	2.67624e-31	1.27853e-29	-35.3758	138831	-
ENST00000425217	ENSG00000171435	KSR2	12	117965801	117965900	2.70509e-31	1.29139e-29	26.3062	2324	-
ENST00000008876	ENSG00000008735	MAPK8IP2	22	50603101	50603200	3.0433e-31	1.44649e-29	-31.2033	0	+
ENST00000478089	ENSG00000037637	FBXO42	1	16315401	16315500	3.605e-31	1.70541e-29	30.6531	-35	-
ENST00000418006	ENSG00000235049	LINC00940	12	1930601	1930700	3.70682e-31	1.75152e-29	-31.3437	5875	-
ENST00000341493	ENSG00000197849	OR8G1	11	124252101	124252200	4.47288e-31	2.10016e-29	-31.7315	2427	+
ENST00000418426	ENSG00000228426	AL645634.1	10	43665301	43665400	4.96826e-31	2.32461e-29	-38.1166	-268	+
ENST00000513757	ENSG00000153395	LPCAT1	5	1489501	1489600	5.10109e-31	2.38399e-29	-31.0317	5179	-
ENST00000237837	ENSG00000118972	FGF23	12	4380401	4380500	5.21765e-31	2.43761e-29	-30.8488	-674	-
ENST00000489433	ENSG00000241634	AC069499.1	3	108544301	108544400	5.75774e-31	2.68089e-29	-29.0181	-427	-
ENST00000434254	ENSG00000228681	AC008072.1	2	224293901	224294000	7.77877e-31	3.58086e-29	-27.233	-930	+
ENST00000492847	ENSG00000186205	MARC1	1	220790301	220790400	8.24879e-31	3.78899e-29	-27.9354	-555	+
ENST00000525911	ENSG00000100490	CDKL1	14	50336201	50336300	8.33187e-31	3.82496e-29	27.5206	2730	-
ENST00000411575	ENSG00000225564	LINC01492	9	103325001	103325100	8.56783e-31	3.9297e-29	34.2246	0	-
ENST00000417304	ENSG00000232375	AC092042.2	3	43031401	43031500	8.68689e-31	3.98385e-29	38.0466	-5621	+
ENST00000540068	ENSG00000103647	CORO2B	15	68609701	68609800	9.67992e-31	4.42462e-29	-30.0866	-6740	+
ENST00000621919	ENSG00000277287	AL109976.1	20	3244601	3244700	9.78104e-31	4.46982e-29	-28.6499	4898	+
ENST00000466534	ENSG00000046651	OFD1	X	13738201	13738300	1.09175e-30	4.9739e-29	-27.8175	-394	+
ENST00000410446	ENSG00000222378	RNA5SP44	1	39153701	39153800	1.10167e-30	5.01797e-29	-26.3936	497	-
ENST00000519397	ENSG00000214022	REPIN1	7	150362801	150362900	1.11965e-30	5.09638e-29	31.0328	-5289	+
ENST00000231229	ENSG00000113303	BTNL8	5	180897701	180897800	1.20223e-30	5.46485e-29	-31.403	-1277	+
ENST00000450497	ENSG00000115694	STK25	2	241501201	241501300	1.38475e-30	6.25773e-29	-35.6856	227	-
ENST00000416794	ENSG00000227109	CRIP1P3	1	202107301	202107400	1.68469e-30	7.56468e-29	-30.2571	10544	+
ENST00000612546	ENSG00000278100	RF00017	10	14397201	14397300	1.80528e-30	8.08722e-29	-28.5732	5328	+
ENST00000461888	ENSG00000132716	DCAF8	1	160263301	160263400	1.84933e-30	8.27441e-29	-25.4886	-771	-
ENST00000496262	ENSG00000187147	RNF220	1	44618201	44618300	1.89045e-30	8.44993e-29	-25.3968	3938	+
ENST00000375987	ENSG00000204460	LINC01854	2	129191601	129191700	1.90484e-30	8.51235e-29	-28.1669	82149	-
ENST00000514304	ENSG00000249951	AC108067.1	4	94675001	94675100	2.06798e-30	9.21985e-29	-25.9988	-145	+
ENST00000553499	ENSG00000166888	STAT6	12	57132401	57132500	2.152e-30	9.58699e-29	-25.8409	-263	-
ENST00000233969	ENSG00000115616	SLC9A2	2	102623401	102623500	2.17569e-30	9.68719e-29	-27.3865	3696	+
ENST00000464893	ENSG00000242329	AC007215.1	12	12836901	12837000	2.33309e-30	1.03604e-28	-26.2045	4080	-
ENST00000528507	ENSG00000254605	AP003555.2	11	70038701	70038800	2.81376e-30	1.24086e-28	-27.6107	-17643	-
ENST00000427269	ENSG00000226747	AC007966.1	2	185741101	185741200	3.30784e-30	1.45127e-28	27.4931	-623	-
ENST00000518595	ENSG00000155506	LARP1	5	154793401	154793500	3.79804e-30	1.65873e-28	27.1072	-546	+
ENST00000464658	ENSG00000142937	RPS8	1	44777301	44777400	3.82689e-30	1.67024e-28	-27.1391	77	+
ENST00000527307	ENSG00000165325	DEUP1	11	93334101	93334200	4.93566e-30	2.13565e-28	-27.9314	1881	+
ENST00000411807	ENSG00000224295	OLFM5P	11	5523201	5523300	5.25599e-30	2.27031e-28	-53.9715	1656	-
ENST00000360657	ENSG00000124564	SLC17A3	6	25882201	25882300	5.65407e-30	2.43859e-28	-26.7015	0	-
ENST00000453435	ENSG00000186090	HTR3D	3	184039001	184039100	7.41765e-30	3.17166e-28	-25.1394	3899	+
ENST00000607916	ENSG00000124493	GRM4	6	34134401	34134500	8.03779e-30	3.42661e-28	-29.2346	-646	-
ENST00000504252	ENSG00000248351	HSPD1P18	5	136382401	136382500	8.21481e-30	3.49948e-28	31.9873	-891	-
ENST00000482166	ENSG00000042286	AIFM2	10	70107601	70107700	8.24834e-30	3.51302e-28	-25.3599	10652	-
ENST00000463053	ENSG00000100288	CHKB	22	50601701	50601800	8.82695e-30	3.75032e-28	-44.7672	-247	-
ENST00000609981	ENSG00000149527	PLCH2	1	2439401	2439500	8.98786e-30	3.81666e-28	-28.0311	13423	+
ENST00000608264	ENSG00000273473	BX649601.1	9	134205501	134205600	9.0883e-30	3.85809e-28	-26.9984	36734	+
ENST00000420710	ENSG00000229755	AL121910.1	20	61026801	61026900	9.12502e-30	3.87327e-28	-40.9128	50917	-
ENST00000509802	ENSG00000138759	FRAS1	4	78437601	78437700	9.69479e-30	4.10688e-28	-27.6327	-10358	+
ENST00000478795	ENSG00000131828	PDHA1	X	19360701	19360800	1.02117e-29	4.31902e-28	-25.0697	3321	+
ENST00000502593	ENSG00000225869	AC008696.1	5	143752901	143753000	1.12629e-29	4.74713e-28	27.6209	-198	-
ENST00000436489	ENSG00000231980	AC011899.1	7	158042101	158042200	1.35235e-29	5.66021e-28	-26.248	14730	+
ENST00000579492	ENSG00000264265	LINC01925	18	514201	514300	1.44602e-29	6.0334e-28	-34.6616	995	-
ENST00000607258	ENSG00000272167	AL606537.1	1	214107201	214107300	1.45181e-29	6.05633e-28	-27.2504	-76301	-
ENST00000444867	ENSG00000153993	SEMA3D	7	85262901	85263000	1.60006e-29	6.64235e-28	-26.5591	-76047	-
ENST00000390439	ENSG00000211791	TRAV13-2	14	21917501	21917600	2.15826e-29	8.84723e-28	-25.2281	-588	+
ENST00000607093	ENSG00000197084	LCE1C	1	152806001	152806100	2.4891e-29	1.01548e-27	-27.9057	-524	-
ENST00000457546	ENSG00000233383	AC073089.1	7	67089701	67089800	2.97705e-29	1.20671e-27	41.875	-232	-
ENST00000510537	ENSG00000248794	AC026436.1	5	81243301	81243400	3.18865e-29	1.28897e-27	-29.8945	-703	-
ENST00000423795	ENSG00000106034	CPED1	7	121062601	121062700	3.29856e-29	1.33085e-27	-33.782	-65	+
ENST00000453051	ENSG00000229407	AL359853.1	1	179787901	179788000	3.4568e-29	1.39288e-27	-28.0805	29425	-
ENST00000503493	ENSG00000250413	AC005674.1	4	10005601	10005700	3.68e-29	1.47985e-27	-26.146	-782	+
ENST00000528203	ENSG00000149269	PAK1	11	77407601	77407700	3.76122e-29	1.5116e-27	-31.7326	4205	-
ENST00000450929	ENSG00000163235	TGFA	2	70524601	70524700	3.83128e-29	1.53899e-27	-29.2279	28791	-
ENST00000216223	ENSG00000100385	IL2RB	22	37149401	37149500	3.89545e-29	1.56383e-27	-25.4228	491	-
ENST00000480024	ENSG00000115414	FN1	2	215370801	215370900	3.9541e-29	1.58611e-27	28.9834	-282	-
ENST00000468293	ENSG00000164867	NOS3	7	151009801	151009900	4.46625e-29	1.78496e-27	26.8901	-620	+
ENST00000492261	ENSG00000197653	DNAH10	12	123924901	123925000	4.69897e-29	1.87424e-27	-27.0158	-135	+
ENST00000593916	ENSG00000152439	ZNF773	19	57497001	57497100	5.25606e-29	2.08981e-27	37.3671	-2815	+
ENST00000363613	ENSG00000200483	RNU6-1017P	12	131809101	131809200	5.72323e-29	2.26838e-27	45.181	6169	-
ENST00000406434	ENSG00000197872	FAM49A	2	16664901	16665000	7.06163e-29	2.77966e-27	-25.8219	829	-
ENST00000533227	ENSG00000187398	LUZP2	11	24510901	24511000	7.2277e-29	2.8428e-27	-29.685	13692	+
ENST00000494808	ENSG00000133612	AGAP3	7	151127701	151127800	7.88871e-29	3.09371e-27	-28.5228	-533	+
ENST00000437000	ENSG00000232041	PSMD10P3	13	73035501	73035600	8.38561e-29	3.28442e-27	-33.8789	-801	+
ENST00000479471	ENSG00000132321	IQCA1	2	236307501	236307600	8.69992e-29	3.40354e-27	-25.5607	24457	-
ENST00000628391	ENSG00000196628	TCF4	18	55635701	55635800	8.99325e-29	3.51488e-27	-28.0824	0	-
ENST00000506788	ENSG00000109452	INPP4B	4	142848501	142848600	9.0874e-29	3.54995e-27	-27.996	-1070	-
ENST00000554007	ENSG00000126787	DLGAP5	14	55151101	55151200	1.03598e-28	4.02434e-27	-26.5065	1445	-
ENST00000497258	ENSG00000243903	AC138057.1	3	59389101	59389200	1.05391e-28	4.09198e-27	-25.4881	-398	-
ENST00000524664	ENSG00000137699	TRIM29	11	120119201	120119300	1.15581e-28	4.47509e-27	-26.3077	-335	-
ENST00000438952	ENSG00000159082	SYNJ1	21	32646101	32646200	1.34085e-28	5.16569e-27	-35.408	-392	-
ENST00000428909	ENSG00000229781	AC013444.1	2	142853401	142853500	1.39063e-28	5.3508e-27	-27.9351	-595	+
ENST00000489246	ENSG00000092978	GPATCH2	1	217374301	217374400	2.70594e-28	1.01856e-26	-25.0892	124365	-
ENST00000609756	ENSG00000273474	AL157392.4	10	13690601	13690700	2.80882e-28	1.0561e-26	-27.6625	14957	+
ENST00000292303	ENSG00000160791	CCR5	3	46369801	46369900	2.90186e-28	1.08986e-26	-25.8442	-954	+
ENST00000421868	ENSG00000178836	AC114812.1	2	233756101	233756200	3.10396e-28	1.16359e-26	-25.5624	-757	-
ENST00000475563	ENSG00000204385	SLC44A4	6	31871801	31871900	3.1625e-28	1.18476e-26	-25.0443	-558	-
ENST00000289672	ENSG00000158683	PKD1L1	7	47949701	47949800	3.29411e-28	1.23246e-26	-25.5254	-1211	-
ENST00000441348	ENSG00000230526	AC073370.1	10	71877401	71877500	3.31887e-28	1.24091e-26	-30.7011	-856	+
ENST00000486375	ENSG00000198756	COLGALT2	1	183932401	183932500	3.34083e-28	1.24831e-26	-26.5351	8232	-
ENST00000623167	ENSG00000279111	OR10X1	1	158579601	158579700	3.48254e-28	1.29921e-26	-28.8388	200	-
ENST00000479534	ENSG00000117115	PADI2	1	17076101	17076200	3.72883e-28	1.38826e-26	25.8987	-751	-
ENST00000621411	ENSG00000274267	HIST1H3B	6	26031301	26031400	3.83032e-28	1.42472e-26	-28.5546	661	-
ENST00000484319	ENSG00000181847	TIGIT	3	114299701	114299800	4.05171e-28	1.50317e-26	-25.5219	4716	+
ENST00000567395	ENSG00000261090	AC127459.2	16	22970301	22970400	4.28681e-28	1.58644e-26	-34.3579	-49937	+
ENST00000547174	ENSG00000258253	AC078865.1	12	52377901	52378000	4.75687e-28	1.75523e-26	-26.7408	-2460	+
ENST00000496337	ENSG00000257743	MGAM2	7	142170101	142170200	5.10335e-28	1.87791e-26	-25.4337	-970	+
ENST00000603257	ENSG00000271230	AC027334.1	5	6491401	6491500	5.83108e-28	2.1367e-26	-25.3172	41701	-
ENST00000611306	ENSG00000148655	LRMDA	10	76086101	76086200	6.6818e-28	2.43754e-26	-27.9954	50097	+
ENST00000454621	ENSG00000226489	AC104308.1	3	35871201	35871300	7.48807e-28	2.72081e-26	-26.7541	-566	+
ENST00000508636	ENSG00000249150	AC010267.1	5	116862101	116862200	9.19025e-28	3.31325e-26	-27.726	-31915	-
ENST00000333017	ENSG00000185674	LYG2	2	99254901	99255000	1.06589e-27	3.82078e-26	-34.4401	108	-
ENST00000412371	ENSG00000164744	SUN3	7	48004501	48004600	1.12527e-27	4.0261e-26	-30.8604	1412	-
ENST00000410829	ENSG00000222761	RNU6-684P	14	104398401	104398500	1.12897e-27	4.03864e-26	-36.9762	2549	-
ENST00000470075	ENSG00000115828	QPCT	2	37346101	37346200	1.21424e-27	4.33285e-26	-31.1102	1375	+
ENST00000619052	ENSG00000164850	GPER1	7	1103801	1103900	1.3256e-27	4.71936e-26	-30.7633	10865	+
ENST00000498403	ENSG00000244159	RPS27AP13	8	53886201	53886300	1.33543e-27	4.75225e-26	-25.8258	945	-
ENST00000537514	ENSG00000177406	AC021054.1	12	631101	631200	1.36214e-27	4.8447e-26	-35.9868	212	+
ENST00000523068	ENSG00000249859	PVT1	8	127796301	127796400	1.47146e-27	5.21923e-26	-25.4675	270	+
ENST00000494484	ENSG00000196262	PPIA	7	44798201	44798300	1.50438e-27	5.33128e-26	-29.0084	230	+
ENST00000354484	ENSG00000197859	ADAMTSL2	9	133531001	133531100	1.51835e-27	5.37698e-26	-28.5388	-1064	+
ENST00000458490	ENSG00000224875	AC083949.1	2	42171101	42171200	1.58706e-27	5.61241e-26	-30.2586	-801	-
ENST00000603061	ENSG00000120162	MOB3B	9	27408201	27408300	1.76222e-27	6.20618e-26	-26.3056	13415	-
ENST00000426892	ENSG00000226087	AC073283.2	2	47269701	47269800	1.79774e-27	6.32795e-26	-27.059	42786	+
ENST00000544577	ENSG00000173391	OLR1	12	10172501	10172600	2.16959e-27	7.58043e-26	-26.4187	-364	-
ENST00000302823	ENSG00000163599	CTLA4	2	203866701	203866800	2.32114e-27	8.09164e-26	29.8632	-986	+
ENST00000482838	ENSG00000204256	BRD2	6	32980201	32980300	3.11634e-27	1.07445e-25	-30.313	521	+
ENST00000489709	ENSG00000174514	MFSD4A	1	205570001	205570100	3.26087e-27	1.12284e-25	-27.2043	982	+
ENST00000459188	ENSG00000238987	RNU7-133P	6	14162701	14162800	3.41846e-27	1.17539e-25	25.6508	6241	+
ENST00000612286	ENSG00000105997	HOXA3	7	27128201	27128300	3.77299e-27	1.29408e-25	-27.0491	-1182	-
ENST00000496310	ENSG00000153560	UBP1	3	33443401	33443500	3.78745e-27	1.29871e-25	-40.7311	-2031	-
ENST00000491425	ENSG00000006607	FARP2	2	241471001	241471100	5.43524e-27	1.84143e-25	-26.6983	-212	+
ENST00000628780	ENSG00000279141	LINC01451	9	136625601	136625700	5.70878e-27	1.93068e-25	37.0126	-8421	-
ENST00000469931	ENSG00000272030	AL162258.2	1	153635401	153635500	5.79512e-27	1.95873e-25	-28.6496	-1005	-
ENST00000513340	ENSG00000169247	SH3TC2	5	149036301	149036400	6.84315e-27	2.29904e-25	-25.5539	-281	-
ENST00000364027	ENSG00000200897	RF00284	12	107398101	107398200	7.03117e-27	2.35906e-25	40.6515	23356	+
ENST00000528929	ENSG00000166387	PPFIBP2	11	7649001	7649100	7.85407e-27	2.62573e-25	-31.8747	-110	+
ENST00000483425	ENSG00000157399	ARSE	X	2954001	2954100	7.95376e-27	2.65795e-25	-25.6263	-774	-
ENST00000413189	ENSG00000233419	AL121994.1	1	25125901	25126000	8.00958e-27	2.67616e-25	40.8191	-448	-
ENST00000514548	ENSG00000251201	TMED7-TICAM2	5	115616901	115617000	8.02395e-27	2.68074e-25	-29.3964	-338	-
ENST00000384488	ENSG00000207217	SNORA80D	7	6015801	6015900	8.19259e-27	2.73435e-25	-28.1295	-977	+
ENST00000377722	ENSG00000204876	AC021218.1	7	156024601	156024700	8.54816e-27	2.84901e-25	-43.2865	61971	+
ENST00000413430	ENSG00000235904	RBMS3-AS3	3	29291001	29291100	8.65684e-27	2.88427e-25	-26.7142	-276	-
ENST00000608284	ENSG00000111906	HDDC2	6	125302701	125302800	8.7161e-27	2.90329e-25	-25.0299	-624	-
ENST00000424662	ENSG00000225129	AL035250.1	20	59358201	59358300	9.16165e-27	3.04464e-25	-25.2272	-428	-
ENST00000456649	ENSG00000078814	MYH7B	20	35002601	35002700	1.07127e-26	3.54136e-25	41.2322	1358	+
ENST00000408701	ENSG00000221628	MIR1302-4	2	207334801	207334900	1.15529e-26	3.81221e-25	-32.0824	-65378	-
ENST00000324288	ENSG00000179583	CIITA	16	10876601	10876700	1.20612e-26	3.97406e-25	-25.5203	-498	+
ENST00000638087	ENSG00000169554	ZEB2	2	144430701	144430800	1.21879e-26	4.01286e-25	-27.763	135	-
ENST00000439008	ENSG00000229792	LINC00399	13	109480301	109480400	1.35889e-26	4.45008e-25	-28.2223	79607	+
ENST00000537031	ENSG00000111186	WNT5B	12	1582601	1582700	1.38923e-26	4.54427e-25	-26.2244	7946	+
ENST00000607459	ENSG00000272153	AL365330.1	1	3787801	3787900	1.39256e-26	4.55367e-25	-28.4036	2795	+
ENST00000537727	ENSG00000255672	AP002892.1	11	72354001	72354100	1.78761e-26	5.79176e-25	-25.2743	-416	+
ENST00000634255	ENSG00000228127	LINC01649	1	115918801	115918900	1.85856e-26	6.01582e-25	-25.8158	-450	+
ENST00000448280	ENSG00000164619	BMPER	7	33902501	33902600	2.04212e-26	6.58822e-25	-35.1605	-2311	+
ENST00000292327	ENSG00000160808	MYL3	3	46864501	46864600	2.73545e-26	8.73045e-25	-26.7514	-1019	-
ENST00000455170	ENSG00000238197	PAXBP1-AS1	21	32734301	32734400	2.78647e-26	8.88694e-25	-30.1626	3951	+
ENST00000423747	ENSG00000223537	AL109947.1	6	109487301	109487400	2.91585e-26	9.28116e-25	30.5503	-506	+
ENST00000572733	ENSG00000141564	RPTOR	17	80712301	80712400	3.19621e-26	1.0139e-24	-26.131	3370	+
ENST00000560888	ENSG00000259282	SPATA8-AS1	15	96779201	96779300	3.42019e-26	1.08239e-24	-27.8089	2355	-
ENST00000487718	ENSG00000242201	RN7SL215P	3	194147701	194147800	3.43627e-26	1.08722e-24	-26.6414	2029	+
ENST00000563488	ENSG00000197476	AC034105.1	16	31959901	31960000	3.51231e-26	1.11023e-24	-39.6079	-2063	+
ENST00000419862	ENSG00000163012	ZSWIM2	2	186849901	186850000	5.14836e-26	1.60592e-24	-31.6738	-694	-
ENST00000523326	ENSG00000120915	EPHX2	8	27514601	27514700	5.26759e-26	1.64171e-24	-31.8102	-763	+
ENST00000356937	ENSG00000008128	CDK11A	1	1721501	1721600	5.53871e-26	1.7222e-24	33.6873	56	-
ENST00000536216	ENSG00000257025	AC023595.1	12	128399101	128399200	6.34258e-26	1.96365e-24	-30.7043	-778	+
ENST00000374627	ENSG00000133216	EPHB2	1	22754301	22754400	6.4566e-26	1.99772e-24	-41.1926	-20778	+
ENST00000496279	ENSG00000058091	CDK14	7	90678101	90678200	8.01368e-26	2.45774e-24	27.2174	-31051	+
ENST00000404829	ENSG00000216990	HSPD1P10	6	87298401	87298500	8.23491e-26	2.52251e-24	-31.2792	-272	+
ENST00000513279	ENSG00000175749	EIF3KP1	5	103059601	103059700	9.90706e-26	3.01018e-24	-25.7089	27227	+
ENST00000466151	ENSG00000117115	PADI2	1	17094801	17094900	1.05954e-25	3.21084e-24	-25.1706	-11376	-
ENST00000581328	ENSG00000073861	TBX21	17	47735301	47735400	1.11401e-25	3.36878e-24	-25.9692	1878	+
ENST00000577581	ENSG00000266144	MIR4654	1	162198201	162198300	1.33019e-25	4.00054e-24	-28.1522	41096	+
ENST00000450945	ENSG00000162897	FCAMR	1	206970101	206970200	1.41197e-25	4.23762e-24	-25.3354	0	-
ENST00000465933	ENSG00000241933	DENND6A-DT	3	57694501	57694600	1.46511e-25	4.38925e-24	27.0102	1298	+
ENST00000495386	ENSG00000169071	ROR2	9	91946301	91946400	1.47927e-25	4.4297e-24	-27.4222	2277	-
ENST00000611632	ENSG00000278193	AC013562.2	8	72688101	72688200	1.53599e-25	4.59407e-24	-27.6923	-26632	-
ENST00000517407	ENSG00000253170	AC108515.1	4	97027501	97027600	1.59876e-25	4.774e-24	-25.9098	-93101	+
ENST00000441967	ENSG00000128242	GAL3ST1	22	30565601	30565700	1.66658e-25	4.96985e-24	-26.4407	462	-
ENST00000400490	ENSG00000158828	PINK1	1	20644901	20645000	1.66717e-25	4.97125e-24	-36.7177	-508	+
ENST00000431376	ENSG00000230730	AC074011.1	2	28650101	28650200	1.7604e-25	5.2372e-24	-27.5411	14341	-
ENST00000295225	ENSG00000115041	KCNIP3	2	95296801	95296900	2.009e-25	5.94118e-24	-34.8764	-404	+
ENST00000624685	ENSG00000203864	C1orf137	1	116693501	116693600	2.15782e-25	6.3691e-24	-25.1124	-512	+
ENST00000464295	ENSG00000175697	GPR156	3	120285901	120286000	2.6288e-25	7.69823e-24	-28.7855	-808	-
ENST00000590286	ENSG00000267799	MAN1A2P1	19	28794201	28794300	3.50985e-25	1.01628e-23	-25.1432	-1331	-
ENST00000475358	ENSG00000138119	MYOF	10	93340801	93340900	3.96491e-25	1.14343e-23	-29.368	-553	-
ENST00000467464	ENSG00000142949	PTPRF	1	43568401	43568500	4.04218e-25	1.16513e-23	-26.1484	-13980	+
ENST00000523113	ENSG00000147576	ADHFE1	8	66430801	66430900	4.4291e-25	1.27301e-23	-26.4013	618	+
ENST00000553270	ENSG00000258919	AL049836.1	14	101636401	101636500	5.11021e-25	1.46063e-23	-25.3273	-3872	-
ENST00000454178	ENSG00000237267	LINC01519	10	85198201	85198300	5.28388e-25	1.50833e-23	-35.2721	-244	-
ENST00000410216	ENSG00000222148	RNY4P30	13	49851201	49851300	5.42849e-25	1.54753e-23	31.6425	38429	-
ENST00000368693	ENSG00000203780	FANK1	10	125901701	125901800	5.72809e-25	1.62924e-23	-34.2016	5164	+
ENST00000444261	ENSG00000198625	MDM4	1	204549701	204549800	5.90546e-25	1.67802e-23	28.9773	6914	+
ENST00000607406	ENSG00000204398	AL359649.1	13	111561801	111561900	6.1604e-25	1.74787e-23	-25.3764	-26301	+
ENST00000436599	ENSG00000155657	TTN	2	178795901	178796000	6.77907e-25	1.9161e-23	-36.379	-948	-
ENST00000509421	ENSG00000251587	LDHAP1	4	4895901	4896000	7.14528e-25	2.0148e-23	-26.0774	-729	-
ENST00000553270	ENSG00000258919	AL049836.1	14	101636301	101636400	7.59396e-25	2.13592e-23	-30.5079	-3772	-
ENST00000509486	ENSG00000112902	SEMA5A	5	9380001	9380100	8.78123e-25	2.45628e-23	-29.5458	0	-
ENST00000459901	ENSG00000144504	ANKMY1	2	240555501	240555600	9.0739e-25	2.53444e-23	28.4557	0	-
ENST00000442821	ENSG00000231054	AC093833.1	2	45119901	45120000	1.08778e-24	3.01464e-23	-31.6637	-48583	+
ENST00000421350	ENSG00000204520	MICA	6	31414801	31414900	1.11698e-24	3.09343e-23	-50.0345	11131	+
ENST00000037502	ENSG00000034971	MYOC	1	171652601	171652700	1.1998e-24	3.31375e-23	-26.7187	0	-
ENST00000497067	ENSG00000143409	MINDY1	1	150997101	150997200	1.20279e-24	3.32145e-23	-28.4178	971	-
ENST00000442662	ENSG00000229455	RPS10P18	10	124493301	124493400	1.24733e-24	3.43996e-23	-25.7473	-2724	-
ENST00000577305	ENSG00000265606	MIR4695	1	18880101	18880200	1.30621e-24	3.59495e-23	-39.6074	3076	-
ENST00000287546	ENSG00000156931	VPS8	3	184811301	184811400	1.47648e-24	4.04554e-23	-25.5224	-743	+
ENST00000403744	ENSG00000100266	PACSIN2	22	42947601	42947700	1.79858e-24	4.89144e-23	-28.4558	-561	-
ENST00000485004	ENSG00000139631	CSAD	12	53171101	53171200	1.93003e-24	5.23583e-23	-31.6065	-212	-
ENST00000454758	ENSG00000213525	AL357037.1	10	74744601	74744700	2.02104e-24	5.47458e-23	29.1983	8	-
ENST00000582709	ENSG00000266074	BAHCC1	17	81465601	81465700	2.08628e-24	5.63953e-23	-28.8472	3044	+
ENST00000460471	ENSG00000225535	LINC01393	7	115117801	115117900	2.25112e-24	6.06515e-23	27.8865	-312	+
ENST00000570843	ENSG00000261889	AC108134.2	16	3155301	3155400	2.3088e-24	6.21346e-23	-36.8785	2084	-
ENST00000513410	ENSG00000181789	COPG1	3	129263501	129263600	2.37921e-24	6.39568e-23	-29.2094	-311	+
ENST00000563248	ENSG00000260300	AC009119.2	16	83933601	83933700	2.53746e-24	6.80423e-23	-32.3728	2257	+
ENST00000483362	ENSG00000149451	ADAM33	20	3668601	3668700	2.56081e-24	6.86412e-23	-28.5585	1926	-
ENST00000513419	ENSG00000248994	AC126768.2	5	1938801	1938900	2.60184e-24	6.96899e-23	-26.4027	-872	+
ENST00000521366	ENSG00000123119	NECAB1	8	90940901	90941000	2.64975e-24	7.09306e-23	-30.4756	381	+
ENST00000497268	ENSG00000169554	ZEB2	2	144414501	144414600	2.95278e-24	7.87486e-23	-28.9389	-9129	-
ENST00000406079	ENSG00000218107	AL136131.1	6	43715001	43715100	3.23294e-24	8.58842e-23	-25.6551	-8251	-
ENST00000601666	ENSG00000267961	OR10B1P	19	15137701	15137800	3.412e-24	9.04377e-23	-27.9379	4263	-
ENST00000377319	ENSG00000165995	CACNB2	10	18261001	18261100	3.74009e-24	9.88146e-23	-25.8052	0	+
ENST00000509184	ENSG00000250698	AC131182.1	4	140128001	140128100	3.93853e-24	1.0386e-22	-25.719	0	+
ENST00000591217	ENSG00000231616	AL354733.2	9	83831501	83831600	3.99354e-24	1.05234e-22	-32.7847	0	+
ENST00000502291	ENSG00000250436	LINC02499	4	73508001	73508100	4.03274e-24	1.06219e-22	-37.9043	-703	+
ENST00000460015	ENSG00000116016	EPAS1	2	46293601	46293700	4.25861e-24	1.11882e-22	-28.5136	0	+
ENST00000576366	ENSG00000141564	RPTOR	17	80892501	80892600	4.55014e-24	1.19206e-22	-25.2229	-30124	+
ENST00000475150	ENSG00000183625	CCR3	3	46262501	46262600	4.96916e-24	1.29668e-22	-28.4626	-790	+
ENST00000441279	ENSG00000144535	DIS3L2	2	231966101	231966200	5.48689e-24	1.4265e-22	-25.4402	4395	+
ENST00000504459	ENSG00000049860	HEXB	5	74713201	74713300	6.43645e-24	1.66209e-22	-26.0981	-238	+
ENST00000367714	ENSG00000162753	SLC9C2	1	173609801	173609900	6.78138e-24	1.74656e-22	-26.0471	-6708	-
ENST00000441850	ENSG00000152464	RPP38	10	15098201	15098300	7.12005e-24	1.83041e-22	-27.9235	783	+
ENST00000424924	ENSG00000162105	SHANK2	11	70503501	70503600	8.04004e-24	2.05702e-22	-27.9154	-643	-
ENST00000636077	ENSG00000103264	FBXO31	16	87381001	87381100	8.47805e-24	2.16454e-22	-26.5547	2649	-
ENST00000502824	ENSG00000133401	PDZD2	5	31692701	31692800	9.00353e-24	2.29375e-22	-27.0184	-87	+
ENST00000646457	ENSG00000284809	AL365394.1	13	76709701	76709800	9.6543e-24	2.45224e-22	-41.1681	-124039	+
ENST00000355610	ENSG00000133131	MORC4	X	107001101	107001200	9.99928e-24	2.53634e-22	-25.5749	-858	-
ENST00000382740	ENSG00000243287	RPS17P14	8	108379401	108379500	1.00717e-23	2.55375e-22	-25.4751	46	-
ENST00000484583	ENSG00000204616	TRIM31	6	30105401	30105500	1.02687e-23	2.60107e-22	-32.1189	0	-
ENST00000285021	ENSG00000154767	XPC	3	14224501	14224600	1.02783e-23	2.60317e-22	-28.7287	-45719	-
ENST00000639134	ENSG00000240785	RPL36AP21	5	18048501	18048600	1.04697e-23	2.6498e-22	28.6024	-632	+
ENST00000556407	ENSG00000214548	MEG3	14	100776001	100776100	1.13919e-23	2.87309e-22	-27.5589	-3310	+
ENST00000451340	ENSG00000237009	GLIS3-AS1	9	3897801	3897900	1.21084e-23	3.04614e-22	-29.2064	-742	+
ENST00000473664	ENSG00000101276	SLC52A3	20	762101	762200	1.21747e-23	3.06149e-22	-30.1939	3626	-
ENST00000622071	ENSG00000225683	PACRG-AS3	6	163149201	163149300	1.29948e-23	3.25832e-22	-26.7516	35574	-
ENST00000452549	ENSG00000224986	PPP1R8P1	1	48325101	48325200	1.30433e-23	3.26987e-22	-26.8514	924	-
ENST00000517242	ENSG00000253051	RF00322	13	45310501	45310600	1.31618e-23	3.29774e-22	-27.1357	25848	-
ENST00000513001	ENSG00000151726	ACSL1	4	184762701	184762800	1.38007e-23	3.45115e-22	-33.897	-3826	-
ENST00000457277	ENSG00000003402	CFLAR	2	201129801	201129900	1.44553e-23	3.60744e-22	-25.2656	0	+
ENST00000495632	ENSG00000124508	BTN2A2	6	26389601	26389700	1.49094e-23	3.71545e-22	-25.4605	-403	+
ENST00000362840	ENSG00000199710	RF00019	1	110777801	110777900	1.6139e-23	4.00921e-22	-32.0844	-13296	-
ENST00000448344	ENSG00000231485	AL357078.1	1	65069001	65069100	1.72804e-23	4.28347e-22	26.2286	-1265	-
ENST00000643448	ENSG00000181790	ADGRB1	8	142442201	142442300	1.73696e-23	4.3048e-22	-25.8115	-7130	+
ENST00000398782	ENSG00000125844	RRBP1	20	17685901	17686000	1.81129e-23	4.48099e-22	-37.4556	-3607	-
ENST00000467495	ENSG00000203685	STUM	1	226600401	226600500	1.81494e-23	4.48971e-22	-26.2962	-89	+
ENST00000432405	ENSG00000227658	AC005160.1	7	40715801	40715900	1.82679e-23	4.51794e-22	-30.9922	-59658	+
ENST00000445464	ENSG00000236119	AP000688.3	21	36082701	36082800	2.18404e-23	5.36487e-22	-31.2786	-59	+
ENST00000272224	ENSG00000143869	GDF7	2	20664901	20665000	2.2365e-23	5.48869e-22	-26.8779	-1664	+
ENST00000470221	ENSG00000110619	CARS	11	3009701	3009800	2.69441e-23	6.55881e-22	-27.5817	-169	-
ENST00000641556	ENSG00000251600	AC139713.2	4	143701801	143701900	3.00754e-23	7.28202e-22	-41.8779	1069	+
ENST00000532793	ENSG00000131626	PPFIA1	11	70362201	70362300	3.16295e-23	7.64425e-22	-31.5823	68	+
ENST00000515344	ENSG00000112659	CUL9	6	43203601	43203700	3.39736e-23	8.18966e-22	-25.9374	330	+
ENST00000489503	ENSG00000082014	SMARCD3	7	151242301	151242400	3.6288e-23	8.73032e-22	-25.8441	393	-
ENST00000264546	ENSG00000151474	FRMD4A	10	13923701	13923800	3.76267e-23	9.03664e-22	-33.0747	48570	-
ENST00000259205	ENSG00000136688	IL36G	2	112978301	112978400	3.78326e-23	9.08337e-22	-29.0759	274	+
ENST00000616214	ENSG00000276156	AL138880.2	6	45097301	45097400	3.79808e-23	9.11731e-22	-25.9495	-96	+
ENST00000475633	ENSG00000084764	MAPRE3	2	26971501	26971600	4.70189e-23	1.11914e-21	27.402	842	+
ENST00000510759	ENSG00000250330	AC016559.2	5	79229701	79229800	4.96168e-23	1.17825e-21	-27.6052	-104	+
ENST00000440887	ENSG00000229414	KCNQ1-AS1	11	2822501	2822600	4.97759e-23	1.18168e-21	-30.6439	38969	-
ENST00000415008	ENSG00000224007	AC019070.1	2	148283601	148283700	5.03237e-23	1.19398e-21	-30.4753	12980	-
ENST00000521614	ENSG00000104408	EIF3E	8	108242901	108243000	5.46406e-23	1.29175e-21	-26.8697	-69	-
ENST00000424895	ENSG00000236204	LINC01376	2	19130801	19130900	5.62821e-23	1.32845e-21	-25.2484	-103831	-
ENST00000458157	ENSG00000229593	SUCLA2P3	2	25081901	25082000	5.82284e-23	1.37245e-21	-27.7859	-213	-
ENST00000277895	ENSG00000099204	ABLIM1	10	114634601	114634700	6.71352e-23	1.57427e-21	-28.7799	23599	-
ENST00000525575	ENSG00000255021	AC093496.1	3	14247701	14247800	6.87604e-23	1.61059e-21	-28.2543	56046	-
ENST00000593625	ENSG00000176678	FOXL1	16	86574901	86575000	7.23402e-23	1.69109e-21	-26.637	-1368	+
ENST00000435559	ENSG00000224081	SLC44A3-AS1	1	94614401	94614500	7.408e-23	1.73015e-21	-25.3746	9685	-
ENST00000273411	ENSG00000214289	RPL39P5	3	134358501	134358600	7.83203e-23	1.82442e-21	-32.1365	-1941	-
ENST00000429793	ENSG00000228413	AC024937.1	3	196024001	196024100	8.25919e-23	1.9198e-21	-27.8027	-20595	+
ENST00000486733	ENSG00000198034	RPS4X	X	72276201	72276300	8.40834e-23	1.95267e-21	-29.1797	0	-
ENST00000422509	ENSG00000230188	AL158156.1	9	37488701	37488800	8.55921e-23	1.98621e-21	-26.1308	2094	-
ENST00000617752	ENSG00000284824	GCSAML-AS1	1	247534301	247534400	9.93911e-23	2.29279e-21	26.4357	-1689	-
ENST00000435931	ENSG00000173559	NABP1	2	191679301	191679400	1.04077e-22	2.39663e-21	-27.19	313	+
ENST00000478768	ENSG00000143740	SNAP47	1	227765601	227765700	1.10413e-22	2.53672e-21	-35.2227	17449	+
ENST00000384078	ENSG00000206805	RF00019	17	48472601	48472700	1.12896e-22	2.59168e-21	-27.9719	-6397	+
ENST00000591369	ENSG00000187775	DNAH17	17	78474601	78474700	1.19051e-22	2.72707e-21	-26.3337	-1828	-
ENST00000622965	ENSG00000279551	AC025263.3	12	69653901	69654000	1.25413e-22	2.86531e-21	-26.2198	7430	-
ENST00000507223	ENSG00000146151	HMGCLL1	6	55439801	55439900	1.38828e-22	3.1603e-21	-26.4163	-74	-
ENST00000380685	ENSG00000205549	C9orf92	9	16310601	16310700	1.48244e-22	3.36566e-21	28.8698	-34289	-
ENST00000290378	ENSG00000159251	ACTC1	15	34796101	34796200	1.49915e-22	3.40246e-21	-28.4527	0	-
ENST00000305108	ENSG00000171840	NINJ2	12	667001	667100	1.6619e-22	3.757e-21	-32.9613	-3223	-
ENST00000623442	ENSG00000279411	AC090643.2	12	58172701	58172800	2.02715e-22	4.54766e-21	-26.656	68796	+
ENST00000508199	ENSG00000247810	AL136537.1	4	37057901	37058000	2.09762e-22	4.699e-21	-25.9308	-20577	+
ENST00000627179	ENSG00000281327	LINC01338	5	82863501	82863600	2.26125e-22	5.04861e-21	-49.5135	-3666	-
ENST00000364340	ENSG00000201210	RNA5SP139	3	127984901	127985000	2.371e-22	5.28688e-21	-26.4459	21295	+
ENST00000559502	ENSG00000166069	TMCO5A	15	37934501	37934600	2.44116e-22	5.43609e-21	-25.2739	-26	+
ENST00000559954	ENSG00000259708	AC090607.3	15	78263701	78263800	2.69094e-22	5.96721e-21	28.1854	188	-
ENST00000503632	ENSG00000249210	GAPDHP38	19	46558201	46558300	2.79461e-22	6.18582e-21	-28.6539	-341	+
ENST00000563471	ENSG00000260741	AC099482.1	16	23216001	23216100	2.86276e-22	6.33354e-21	-26.2922	-2898	-
ENST00000436700	ENSG00000128655	PDE11A	2	177675701	177675800	2.99036e-22	6.60021e-21	-26.4664	-42	-
ENST00000433347	ENSG00000205549	C9orf92	9	16204001	16204100	3.06143e-22	6.75153e-21	-26.1863	11800	-
ENST00000602999	ENSG00000271532	BBIP1P1	2	101060201	101060300	3.18148e-22	7.00667e-21	43.1677	-8078	+
ENST00000427694	ENSG00000227795	MTND4LP9	3	29828101	29828200	3.54473e-22	7.77218e-21	-25.0871	-30277	-
ENST00000510642	ENSG00000248765	MTCYBP37	5	8619101	8619200	3.62937e-22	7.95254e-21	34.0238	0	+
ENST00000546319	ENSG00000010379	SLC6A13	12	269601	269700	3.8502e-22	8.41715e-21	-38.6392	-6729	-
ENST00000531902	ENSG00000110042	DTX4	11	59189301	59189400	4.06495e-22	8.8712e-21	-25.6585	4043	+
ENST00000472066	ENSG00000166501	PRKCB	16	24151401	24151500	4.38585e-22	9.53374e-21	26.0271	-185	+
ENST00000555567	ENSG00000119630	PGF	14	74955801	74955900	4.62851e-22	1.00368e-20	28.5666	-18	-
ENST00000560293	ENSG00000074410	CA12	15	63366101	63366200	4.63488e-22	1.00495e-20	-25.51	12874	-
ENST00000446594	ENSG00000226539	AC012512.1	2	223760201	223760300	5.02516e-22	1.08577e-20	-27.2322	55582	+
ENST00000533185	ENSG00000140798	ABCC12	16	48123601	48123700	5.39148e-22	1.16111e-20	-27.9247	-8169	-
ENST00000442781	ENSG00000226454	AL033380.1	6	40544801	40544900	5.4362e-22	1.17049e-20	-28.2059	-20869	-
ENST00000508386	ENSG00000120733	KDM3B	5	138417101	138417200	6.4741e-22	1.38462e-20	-30.5449	-608	+
ENST00000431712	ENSG00000236572	AC006369.2	2	37776501	37776600	6.79488e-22	1.45068e-20	-26.9011	32170	+
ENST00000576138	ENSG00000261996	AC004706.1	17	6655101	6655200	6.83313e-22	1.45861e-20	-25.8772	-93	-
ENST00000471285	ENSG00000174348	PODN	1	53077601	53077700	7.08081e-22	1.50876e-20	-25.7151	-911	+
ENST00000528567	ENSG00000188487	INSC	11	15148301	15148400	7.192e-22	1.53099e-20	-34.2037	-702	+
ENST00000503415	ENSG00000250921	LINC02063	5	4222801	4222900	7.68828e-22	1.633e-20	-30.3398	87121	+
ENST00000604217	ENSG00000153291	SLC25A27	6	46662301	46662400	8.41477e-22	1.78035e-20	-26.6438	-60	+
ENST00000427625	ENSG00000230661	YY1P1	10	70538101	70538200	9.98355e-22	2.09791e-20	-28.0677	-51777	-
ENST00000421887	ENSG00000164466	SFXN1	5	175555601	175555700	1.04444e-21	2.19063e-20	28.259	33717	+
ENST00000543768	ENSG00000111319	SCNN1A	12	6376801	6376900	1.07263e-21	2.24729e-20	26.7267	460	-
ENST00000521150	ENSG00000184347	SLIT3	5	168845801	168845900	1.23697e-21	2.57404e-20	-27.015	-970	-
ENST00000631195	ENSG00000281097	LINC01395	11	129692901	129693000	1.28981e-21	2.67886e-20	-25.0034	-75633	-
ENST00000510016	ENSG00000250546	AC079160.1	4	84051201	84051300	1.29597e-21	2.69151e-20	-26.4104	97989	-
ENST00000412580	ENSG00000213239	NPM1P32	2	121709901	121710000	1.38105e-21	2.85965e-20	-25.2395	-787	-
ENST00000252575	ENSG00000130287	NCAN	19	19217201	19217300	1.39589e-21	2.88947e-20	-33.9207	5230	+
ENST00000549672	ENSG00000065361	ERBB3	12	56082101	56082200	1.41871e-21	2.9343e-20	-25.3762	-1113	+
ENST00000618182	ENSG00000078814	MYH7B	20	34976801	34976900	1.41917e-21	2.9351e-20	-31.7601	-730	+
ENST00000416189	ENSG00000197635	DPP4	2	162059401	162059500	1.45438e-21	3.00406e-20	-26.2978	-11904	-
ENST00000467593	ENSG00000240065	PSMB9	6	32855601	32855700	1.49867e-21	3.09221e-20	-29.2169	-397	+
ENST00000398215	ENSG00000244752	CRYBB2	22	25227301	25227400	1.63718e-21	3.36503e-20	35.2147	7781	+
ENST00000544759	ENSG00000214043	LINC02347	12	126441401	126441500	1.71722e-21	3.52343e-20	-31.1679	-981	+
ENST00000562719	ENSG00000129993	CBFA2T3	16	88902901	88903000	1.95943e-21	3.99715e-20	-25.0552	-387	-
ENST00000456069	ENSG00000075240	GRAMD4	22	46661501	46661600	2.01794e-21	4.11066e-20	-29.4978	-1507	+
ENST00000449817	ENSG00000230999	MTND5P8	7	112361701	112361800	2.23842e-21	4.5407e-20	-29.6232	-10847	+
ENST00000317121	ENSG00000181023	OR56B1	11	5737001	5737100	2.36956e-21	4.79316e-20	-28.6785	555	+
ENST00000516601	ENSG00000252410	RNU5B-3P	3	45079201	45079300	2.41629e-21	4.88474e-20	-25.372	-44614	-
ENST00000474209	ENSG00000105443	CYTH2	19	48472501	48472600	2.55049e-21	5.14387e-20	-28.4528	-121	+
ENST00000531043	ENSG00000124440	HIF3A	19	46308201	46308300	2.57015e-21	5.18145e-20	-28.0439	-921	+
ENST00000514470	ENSG00000185758	CLDN24	4	183321601	183321700	2.65126e-21	5.33961e-20	-26.4761	727	-
ENST00000503624	ENSG00000250310	AC006487.2	17	49578101	49578200	2.73324e-21	5.49756e-20	-25.0989	-140	-
ENST00000507278	ENSG00000109511	ANXA10	4	168164401	168164500	2.90635e-21	5.82942e-20	-25.4446	-684	+
ENST00000412221	ENSG00000226251	AL451060.1	1	212227501	212227600	3.05248e-21	6.10849e-20	-35.4342	-964	-
ENST00000431737	ENSG00000226808	LINC00840	10	43858401	43858500	3.08441e-21	6.16841e-20	-34.783	-911	+
ENST00000409496	ENSG00000188064	WNT7B	22	45969601	45969700	3.08826e-21	6.17519e-20	-27.0172	3016	-
ENST00000355946	ENSG00000107957	SH3PXD2A	10	103829401	103829500	3.12415e-21	6.24446e-20	-26.3997	25907	-
ENST00000641723	ENSG00000284632	AL354702.2	1	38789101	38789200	3.14513e-21	6.2839e-20	-27.7082	-14594	-
ENST00000370307	ENSG00000101198	NKAIN4	20	63269201	63269300	3.56419e-21	7.08736e-20	-28.6594	3395	-
ENST00000423873	ENSG00000228213	NLGN1-AS1	3	173920901	173921000	3.57439e-21	7.10657e-20	-27.5192	-106	-
ENST00000395211	ENSG00000136842	TMOD1	9	97500301	97500400	3.72032e-21	7.37956e-20	-25.0061	-780	+
ENST00000363548	ENSG00000200418	RF00092	3	186786301	186786400	4.08175e-21	8.06783e-20	-31.8461	0	+
ENST00000586630	ENSG00000267417	AC138474.1	19	13017301	13017400	4.96427e-21	9.7394e-20	-27.9218	-2791	-
ENST00000428697	ENSG00000181514	FO393414.1	6	72599801	72599900	4.98216e-21	9.77116e-20	-36.7006	-168	-
ENST00000498609	ENSG00000106341	PPP1R17	7	31695601	31695700	5.11815e-21	1.00213e-19	-25.8449	-263	+
ENST00000416021	ENSG00000130147	SH3BP4	2	234958401	234958500	5.19474e-21	1.01663e-19	-25.6177	6327	+
ENST00000327921	ENSG00000066629	EML1	14	99757501	99757600	5.21512e-21	1.02042e-19	-26.729	-15349	+
ENST00000506027	ENSG00000224110	MTRF1LP2	8	129728601	129728700	5.21642e-21	1.02062e-19	-25.8663	-44	+
ENST00000556785	ENSG00000129521	EGLN3	14	33851601	33851700	5.25031e-21	1.02695e-19	-25.307	79637	-
ENST00000275815	ENSG00000146904	EPHA1	7	143419001	143419100	5.41714e-21	1.0585e-19	-27.7833	-10110	-
ENST00000506857	ENSG00000068796	KIF2A	5	62316201	62316300	5.72101e-21	1.11538e-19	25.1916	4390	+
ENST00000556618	ENSG00000166965	RCCD1	15	90956001	90956100	6.12517e-21	1.191e-19	-37.7962	207	+
ENST00000512872	ENSG00000145826	LECT2	5	135953701	135953800	6.32794e-21	1.22888e-19	-25.0156	-564	-
ENST00000510961	ENSG00000138792	ENPEP	4	110364801	110364900	6.32847e-21	1.22893e-19	-31.4738	-833	+
ENST00000355125	ENSG00000011114	BTBD7	14	93269401	93269500	6.39456e-21	1.24104e-19	-35.4558	24429	-
ENST00000587999	ENSG00000267659	LINC01482	17	68577401	68577500	6.78351e-21	1.31368e-19	-33.7097	-14296	+
ENST00000446949	ENSG00000233335	AC016696.1	2	46257701	46257800	7.52982e-21	1.45295e-19	25.7455	-525	-
ENST00000489539	ENSG00000242097	AC068647.1	3	151762201	151762300	7.88004e-21	1.51827e-19	-27.2793	-191	-
ENST00000641161	ENSG00000198128	OR2L3	1	248060901	248061000	8.33565e-21	1.60214e-19	-26.8661	5069	+
ENST00000409631	ENSG00000079156	OSBPL6	2	178283501	178283600	8.47323e-21	1.62781e-19	-26.074	-1327	+
ENST00000412167	ENSG00000157404	KIT	4	54655001	54655100	8.6311e-21	1.65663e-19	-33.0012	-2818	+
ENST00000497475	ENSG00000114541	FRMD4B	3	69200001	69200100	8.9409e-21	1.71364e-19	-25.6503	422	-
ENST00000391356	ENSG00000196156	KRTAP4-3	17	41167401	41167500	9.89345e-21	1.88694e-19	-25.5599	695	-
ENST00000441613	ENSG00000229780	UBE2Q1-AS1	1	154555501	154555600	1.04436e-20	1.98735e-19	39.5028	1894	+
ENST00000477280	ENSG00000173406	DAB1	1	57884001	57884100	1.16243e-20	2.20327e-19	-25.5303	0	-
ENST00000357641	ENSG00000096070	BRPF3	6	36193001	36193100	1.26667e-20	2.39149e-19	-27.2314	-3644	+
ENST00000560528	ENSG00000156958	GALK2	15	49314101	49314200	1.34804e-20	2.53771e-19	36.9083	-5482	+
ENST00000272224	ENSG00000143869	GDF7	2	20671501	20671600	1.40278e-20	2.63621e-19	-28.4341	4839	+
ENST00000603769	ENSG00000271418	AC092747.3	12	27094201	27094300	1.43999e-20	2.70335e-19	-27.6986	0	-
ENST00000634028	ENSG00000048342	CC2D2A	4	15479001	15479100	1.50498e-20	2.81903e-19	-26.9339	-123	+
ENST00000416448	ENSG00000240056	AL445190.1	6	134938201	134938300	1.56435e-20	2.92535e-19	36.621	-3092	+
ENST00000605605	ENSG00000270776	AC012443.1	2	152505601	152505700	1.68935e-20	3.14649e-19	-30.4857	33728	-
ENST00000557107	ENSG00000198807	PAX9	14	36677301	36677400	1.71243e-20	3.18756e-19	-28.7247	11313	+
ENST00000340958	ENSG00000189143	CLDN4	7	73830701	73830800	1.93528e-20	3.58215e-19	26.5232	-63	+
ENST00000563193	ENSG00000197943	PLCG2	16	81874801	81874900	2.05431e-20	3.79147e-19	-36.6071	-8369	+
ENST00000350221	ENSG00000150667	FSIP1	15	39788101	39788200	2.10371e-20	3.87801e-19	-25.7646	-5272	-
ENST00000272224	ENSG00000143869	GDF7	2	20664701	20664800	2.11237e-20	3.89345e-19	-31.4326	-1864	+
ENST00000523820	ENSG00000253134	AC025437.1	5	158275401	158275500	2.18489e-20	4.01937e-19	-26.6165	-211	+
ENST00000420766	ENSG00000228679	AL034347.1	6	83983101	83983200	2.28595e-20	4.19665e-19	-27.003	-528	+
ENST00000558154	ENSG00000140479	PCSK6	15	101398701	101398800	2.41875e-20	4.43032e-19	-44.4699	-16496	-
ENST00000503878	ENSG00000124780	KCNK17	6	39306501	39306600	2.42237e-20	4.43655e-19	-26.3118	7826	-
ENST00000384186	ENSG00000206913	RF00409	11	74254101	74254200	2.61643e-20	4.77761e-19	-29.2742	-1550	-
ENST00000481739	ENSG00000186350	RXRA	9	134329901	134330000	2.67054e-20	4.87199e-19	-26.2698	3323	+
ENST00000489800	ENSG00000091129	NRCAM	7	108209701	108209800	2.70251e-20	4.92695e-19	-26.6106	-99	-
ENST00000521952	ENSG00000132561	MATN2	8	98005401	98005500	2.77302e-20	5.04933e-19	-28.2106	-1979	+
ENST00000417875	ENSG00000227028	SLC8A1-AS1	2	40317801	40317900	2.86583e-20	5.20983e-19	-31.9549	66380	+
ENST00000497075	ENSG00000154518	ATP5MC3	2	175182101	175182200	2.9129e-20	5.29013e-19	27.3413	-392	-
ENST00000611654	ENSG00000278090	AC036108.4	15	99020601	99020700	2.91734e-20	5.29772e-19	-29.1494	-7838	+
ENST00000496480	ENSG00000166839	ANKDD1A	15	64884001	64884100	2.93304e-20	5.32527e-19	-28.8075	-27802	+
ENST00000409228	ENSG00000081320	STK17B	2	196176901	196177000	3.16674e-20	5.72708e-19	-34.313	-399	-
ENST00000530718	ENSG00000254491	AC022832.1	8	13577501	13577600	3.24564e-20	5.86158e-19	33.2835	6934	-
ENST00000428706	ENSG00000225179	LINC00457	13	34535301	34535400	3.67481e-20	6.60373e-19	-27.5779	-952	-
ENST00000520439	ENSG00000169427	KCNK9	8	139734101	139734200	3.73147e-20	6.70166e-19	-37.9096	-31046	-
ENST00000274793	ENSG00000146070	PLA2G7	6	46733701	46733800	3.85603e-20	6.91919e-19	-27.7206	1543	-
ENST00000620370	ENSG00000274468	AL512638.3	1	115496501	115496600	3.93305e-20	7.05298e-19	-27.2844	17075	+
ENST00000613391	ENSG00000278255	AC005344.1	12	2195201	2195300	4.14721e-20	7.42179e-19	-28.6598	22621	-
ENST00000371086	ENSG00000116652	DLEU2L	1	63547101	63547200	4.36966e-20	7.80391e-19	35.9769	21	+
ENST00000539443	ENSG00000139155	SLCO1C1	12	20731001	20731100	4.4583e-20	7.95597e-19	-27.4434	35253	+
ENST00000515692	ENSG00000248954	AC027801.2	17	49874201	49874300	4.48769e-20	8.00474e-19	-30.1261	-13298	+
ENST00000419100	ENSG00000232394	AC090696.1	15	27809101	27809200	4.63811e-20	8.2606e-19	27.0419	33482	+
ENST00000384905	ENSG00000207637	MIR595	7	158458701	158458800	4.85341e-20	8.62951e-19	-26.6047	74014	-
ENST00000518464	ENSG00000151914	DST	6	56462701	56462800	4.97164e-20	8.83036e-19	-29.9798	-634	-
ENST00000640283	ENSG00000284395	AL032819.3	16	1431201	1431300	5.32566e-20	9.43414e-19	-35.6835	168	+
ENST00000430464	ENSG00000225497	KCNMA1-AS2	10	77164001	77164100	5.33313e-20	9.44654e-19	-30.2335	15711	+
ENST00000585130	ENSG00000184060	ADAP2	17	30920601	30920700	5.34622e-20	9.46931e-19	-25.4844	-980	+
ENST00000645790	ENSG00000185532	PRKG1	10	51527901	51528000	5.96938e-20	1.05156e-18	-26.1708	60180	+
ENST00000447071	ENSG00000100365	NCF4	22	36860201	36860300	6.11045e-20	1.07533e-18	-40.6093	-688	+
ENST00000614091	ENSG00000131943	C19orf12	19	29716401	29716500	6.37422e-20	1.11974e-18	-25.3895	-613	-
ENST00000543621	ENSG00000107554	DNMBP	10	99914201	99914300	6.96869e-20	1.21895e-18	-25.4161	-120	-
ENST00000381962	ENSG00000271303	SRXN1	20	640801	640900	7.01752e-20	1.22706e-18	-28.127	12471	-
ENST00000503181	ENSG00000248625	AC079768.1	4	169832501	169832600	7.43602e-20	1.2973e-18	-28.8386	-53	+
ENST00000497590	ENSG00000142615	CELA2A	1	15456801	15456900	8.03711e-20	1.39732e-18	-27.778	56	+
ENST00000382822	ENSG00000206102	KRTAP19-8	21	31039201	31039300	8.46546e-20	1.46811e-18	-36.6364	-726	-
ENST00000493214	ENSG00000238755	LINC02006	3	153784001	153784100	8.69747e-20	1.50679e-18	25.0886	-21476	-
ENST00000608642	ENSG00000133424	LARGE1	22	33384101	33384200	8.98777e-20	1.555e-18	-25.0432	28	-
ENST00000586271	ENSG00000141524	TMC6	17	78125901	78126000	1.01705e-19	1.74976e-18	-26.0835	-13	-
ENST00000417555	ENSG00000239883	PARGP1	10	45968401	45968500	1.10829e-19	1.90031e-18	25.0635	3655	-
ENST00000308287	ENSG00000172689	MS4A10	11	60786201	60786300	1.21938e-19	2.08147e-18	-28.1233	855	+
ENST00000553433	ENSG00000258736	AL583722.3	14	104635401	104635500	1.22683e-19	2.0933e-18	-29.3756	20068	-
ENST00000444897	ENSG00000165688	PMPCA	9	136421001	136421100	1.24723e-19	2.12694e-18	27.738	3809	+
ENST00000640619	ENSG00000165731	RET	10	43101601	43101700	1.27573e-19	2.17222e-18	-35.7522	1119	+
ENST00000477471	ENSG00000136928	GABBR2	9	98556401	98556500	1.33744e-19	2.27161e-18	-25.9175	-504	-
ENST00000517535	ENSG00000120896	SORBS3	8	22554201	22554300	1.3712e-19	2.326e-18	29.967	0	+
ENST00000398071	ENSG00000087269	NOP14	4	2961601	2961700	1.39077e-19	2.35771e-18	-25.7113	1634	-
ENST00000497325	ENSG00000213862	AC044787.1	15	47731201	47731300	1.60428e-19	2.70291e-18	-26.6345	-267	-
ENST00000468193	ENSG00000244267	RPL34P22	11	44628201	44628300	1.68429e-19	2.82977e-18	-29.2963	-1057	+
ENST00000494237	ENSG00000240624	AL138976.1	14	103284101	103284200	1.74526e-19	2.92706e-18	-25.9896	1170	+
ENST00000415556	ENSG00000235296	AC145207.1	17	81942001	81942100	1.89632e-19	3.16642e-18	-30.8717	134	+
ENST00000530307	ENSG00000137571	SLCO5A1	8	69831301	69831400	1.94257e-19	3.23986e-18	-27.1517	1316	-
ENST00000446525	ENSG00000228777	LINC02534	6	115667801	115667900	1.99771e-19	3.32811e-18	25.6571	-33611	-
ENST00000371820	ENSG00000130635	COL5A1	9	134824401	134824500	2.20757e-19	3.65847e-18	-26.5395	-144	+
ENST00000485124	ENSG00000088726	TMEM40	3	12738501	12738600	2.37892e-19	3.92834e-18	-28.0663	610	-
ENST00000535229	ENSG00000112541	PDE10A	6	165938601	165938700	2.52378e-19	4.1568e-18	-38.9625	47797	-
ENST00000551889	ENSG00000247213	LINC01498	12	108426401	108426500	2.53414e-19	4.17285e-18	-27.7544	47190	-
ENST00000505935	ENSG00000249920	HNRNPA1P55	4	73940401	73940500	2.60876e-19	4.28956e-18	-27.3767	-844	-
ENST00000449590	ENSG00000160801	PTH1R	3	46877401	46877500	2.71588e-19	4.45732e-18	-29.5987	-246	+
ENST00000485532	ENSG00000185686	PRAME	22	22554201	22554300	2.8227e-19	4.62187e-18	28.4305	-23	-
ENST00000418972	ENSG00000225044	AC018814.1	3	1987701	1987800	2.9448e-19	4.81376e-18	-30.7297	-232	-
ENST00000326005	ENSG00000180304	OAZ2	15	64732001	64732100	3.18564e-19	5.18868e-18	26.4584	-28721	-
ENST00000627772	ENSG00000174469	CNTNAP2	7	147510101	147510200	3.372e-19	5.47868e-18	-26.1114	-128609	+
ENST00000553949	ENSG00000182199	SHMT2	12	57230601	57230700	3.49682e-19	5.67277e-18	-27.4118	0	+
ENST00000505234	ENSG00000145321	GC	4	71769601	71769700	3.60895e-19	5.84594e-18	-27.4003	0	-
ENST00000435828	ENSG00000235612	AL353681.1	1	56065701	56065800	3.97676e-19	6.40997e-18	-25.4527	-79921	+
ENST00000402604	ENSG00000157985	AGAP1	2	235592601	235592700	4.09707e-19	6.59251e-18	28.9845	68279	+
ENST00000512636	ENSG00000152953	STK32B	4	5139201	5139300	4.44992e-19	7.13232e-18	-25.5681	-260	+
ENST00000417844	ENSG00000231538	DPP10-AS3	2	114769301	114769400	4.76247e-19	7.60923e-18	-31.3392	64149	-
ENST00000607476	ENSG00000272540	AL662797.1	6	30723101	30723200	5.17484e-19	8.23577e-18	-25.5087	678	-
ENST00000506834	ENSG00000160883	HK3	5	176887801	176887900	5.21527e-19	8.2967e-18	-26.4425	748	-
ENST00000483422	ENSG00000179399	GPC5	13	91774201	91774300	5.45689e-19	8.66235e-18	-32.1212	49145	+
ENST00000608741	ENSG00000273209	AC069148.1	2	202007001	202007100	5.57134e-19	8.83775e-18	26.5704	26438	-
ENST00000446021	ENSG00000228167	AL353072.1	1	194718701	194718800	5.925e-19	9.37434e-18	-25.7937	0	+
ENST00000526467	ENSG00000255341	OR8Q1P	11	124601401	124601500	6.21691e-19	9.81495e-18	-25.2193	-84	+
ENST00000504843	ENSG00000251099	AC008967.1	5	111563401	111563500	6.42689e-19	1.01297e-17	-25.4472	-8736	+
ENST00000429567	ENSG00000229312	AL353693.1	9	69518001	69518100	6.72926e-19	1.05765e-17	-28.2101	45537	+
ENST00000447557	ENSG00000236389	AL121970.1	6	134758301	134758400	6.91258e-19	1.08531e-17	27.1279	-50953	-
ENST00000526472	ENSG00000205038	PKHD1L1	8	109479601	109479700	6.9345e-19	1.08863e-17	37.1087	-851	+
ENST00000173229	ENSG00000065320	NTN1	17	9056701	9056800	6.97117e-19	1.094e-17	-28.2509	35161	+
ENST00000581169	ENSG00000266564	MIR4418	1	22254801	22254900	7.02147e-19	1.10151e-17	-29.4576	-11339	+
ENST00000339553	ENSG00000184313	MROH7	1	54640301	54640400	7.35091e-19	1.15058e-17	-31.9113	-1354	+
ENST00000431525	ENSG00000227139	AC241644.1	1	147696701	147696800	7.5606e-19	1.1817e-17	-28.773	-994	+
ENST00000560818	ENSG00000259203	AC016044.1	15	52809301	52809400	7.59822e-19	1.18721e-17	-26.8508	-4360	-
ENST00000439517	ENSG00000177640	CASC2	10	118070501	118070600	7.63724e-19	1.19308e-17	-27.993	20889	+
ENST00000408922	ENSG00000221813	OR6B1	7	144003701	144003800	7.97343e-19	1.24294e-17	-25.9622	-129	+
ENST00000643721	ENSG00000171206	TRIM8	10	102620901	102621000	8.01193e-19	1.2486e-17	-48.0937	-21310	+
ENST00000520920	ENSG00000253557	AC100849.1	8	19259301	19259400	8.25933e-19	1.28537e-17	-30.5891	70	-
ENST00000493839	ENSG00000049540	ELN	7	74046301	74046400	9.05008e-19	1.40235e-17	-28.7534	-259	+
ENST00000462882	ENSG00000106113	CRHR2	7	30709601	30709700	9.54595e-19	1.47555e-17	-25.6929	-9473	-
ENST00000366474	ENSG00000175143	OR2T1	1	248404901	248405000	9.76749e-19	1.5077e-17	-30.4013	-995	+
ENST00000470751	ENSG00000144455	SUMF1	3	3821001	3821100	1.08459e-18	1.66477e-17	-30.2159	-20127	-
ENST00000506675	ENSG00000138658	ZGRF1	4	112552801	112552900	1.10062e-18	1.68834e-17	-36.1751	8639	-
ENST00000469887	ENSG00000106258	CYP3A5	7	99677001	99677100	1.13291e-18	1.73516e-17	-26.7866	-426	-
ENST00000497475	ENSG00000114541	FRMD4B	3	69200401	69200500	1.13919e-18	1.74431e-17	-25.7924	22	-
ENST00000484989	ENSG00000102699	PARP4	13	24447001	24447100	1.17529e-18	1.79665e-17	-39.5714	8035	-
ENST00000567478	ENSG00000103534	TMC5	16	19456401	19456500	1.23816e-18	1.88779e-17	-26.7699	0	+
ENST00000459121	ENSG00000238523	RNU7-107P	10	50576501	50576600	1.51202e-18	2.28481e-17	-25.5545	14113	-
ENST00000463028	ENSG00000105982	RNF32	7	156656701	156656800	1.5175e-18	2.29232e-17	-25.3863	-743	+
ENST00000622980	ENSG00000278992	AC012048.1	10	76285301	76285400	1.55082e-18	2.34002e-17	-27.3275	15097	+
ENST00000422117	ENSG00000235731	LINC02250	15	25510801	25510900	1.57792e-18	2.37886e-17	-35.2722	67892	-
ENST00000381003	ENSG00000183304	FAM9A	X	8801701	8801800	1.67404e-18	2.51517e-17	-28.0984	-319	-
ENST00000638585	ENSG00000164199	ADGRV1	5	90791001	90791100	1.7157e-18	2.57421e-17	-27.389	0	+
ENST00000467850	ENSG00000118257	NRP2	2	205776901	205777000	1.77173e-18	2.6552e-17	-28.587	12566	+
ENST00000559730	ENSG00000259211	AC013356.2	15	40467101	40467200	1.93835e-18	2.89358e-17	-31.1104	-376	-
ENST00000430842	ENSG00000230433	AL031770.1	6	582601	582700	1.96645e-18	2.93325e-17	25.7342	58432	+
ENST00000616025	ENSG00000274450	RF00619	1	146852001	146852100	1.96861e-18	2.93636e-17	-29.5547	10746	-
ENST00000586629	ENSG00000153446	C16orf89	16	5055501	5055600	2.17683e-18	3.23195e-17	-27.0215	-125	-
ENST00000430053	ENSG00000182177	ASB18	2	236265401	236265500	2.2418e-18	3.32448e-17	-37.4794	-993	-
ENST00000366691	ENSG00000116574	RHOU	1	228734701	228734800	2.374e-18	3.51107e-17	-27.9681	-277	+
ENST00000546331	ENSG00000134533	RERG	12	15222301	15222400	2.57831e-18	3.7948e-17	-34.6335	-885	-
ENST00000434552	ENSG00000223470	AL117338.1	10	33900001	33900100	2.64361e-18	3.88466e-17	-25.0874	-9138	+
ENST00000487122	ENSG00000242358	RPS21P4	4	16257001	16257100	2.87254e-18	4.20631e-17	27.1002	-447	-
ENST00000391225	ENSG00000212527	RNA5SP63	1	163537601	163537700	3.02119e-18	4.41192e-17	-31.8317	28119	+
ENST00000455414	ENSG00000226900	AL451069.1	10	132493301	132493400	3.05668e-18	4.46115e-17	-26.8422	24792	-
ENST00000517442	ENSG00000253225	AC103833.1	8	129250201	129250300	3.3695e-18	4.89691e-17	-26.3928	-667	+
ENST00000459922	ENSG00000183067	IGSF5	21	39801801	39801900	3.56626e-18	5.16885e-17	-25.0892	10173	+
ENST00000516600	ENSG00000252409	RF00602	3	41578901	41579000	3.62154e-18	5.24708e-17	-26.1794	109034	-
ENST00000435250	ENSG00000231923	AC024082.1	7	138046601	138046700	3.75405e-18	5.42967e-17	-28.0045	0	+
ENST00000546186	ENSG00000255571	MIR9-3HG	15	89397501	89397600	3.77605e-18	5.46091e-17	-31.5388	10907	+
ENST00000413993	ENSG00000233321	AL357833.1	10	3406601	3406700	3.77814e-18	5.46373e-17	-39.7982	96139	-
ENST00000568206	ENSG00000128731	HERC2	15	28121001	28121100	3.88089e-18	5.60587e-17	26.7723	-2581	-
ENST00000448769	ENSG00000236041	COX6CP18	11	2765001	2765100	3.89979e-18	5.63215e-17	-31.3351	-6256	+
ENST00000516562	ENSG00000252371	RNU6-725P	1	238377201	238377300	3.94586e-18	5.69501e-17	-27.0778	-51414	-
ENST00000504112	ENSG00000156219	ART3	4	76075801	76075900	4.02694e-18	5.80639e-17	-27.0711	0	+
ENST00000217270	ENSG00000101292	PROKR2	20	5320701	5320800	4.15887e-18	5.98847e-17	25.8539	-6333	-
ENST00000338469	ENSG00000095970	TREM2	6	41164101	41164200	4.16238e-18	5.99309e-17	-34.1847	-916	-
ENST00000525447	ENSG00000188997	KCTD21	11	78177201	78177300	4.18977e-18	6.03036e-17	-30.0317	-900	-
ENST00000443163	ENSG00000232211	AL353613.1	9	86631901	86632000	4.5778e-18	6.55974e-17	-25.8876	-147	+
ENST00000428777	ENSG00000237892	KLF7-IT1	2	207116201	207116300	4.89743e-18	6.99805e-17	39.2129	5745	-
ENST00000452663	ENSG00000232492	NPM1P13	7	18978401	18978500	5.05476e-18	7.21362e-17	-27.1357	-28640	-
ENST00000620301	ENSG00000274118	RF00019	7	146433201	146433300	5.22466e-18	7.44552e-17	-26.6049	121483	+
ENST00000465698	ENSG00000127472	PLA2G5	1	20028301	20028400	5.46371e-18	7.76856e-17	-35.5023	-30	+
ENST00000636375	ENSG00000225760	LINC00431	13	110985001	110985100	5.52196e-18	7.84805e-17	-26.4149	-4880	+
ENST00000527670	ENSG00000105639	JAK3	19	17844101	17844200	5.54082e-18	7.87374e-17	27.4049	248	-
ENST00000642462	ENSG00000081923	ATP8B1	18	57798701	57798800	5.63771e-18	8.00407e-17	-27.7011	3189	-
ENST00000560864	ENSG00000259591	AC022898.1	15	60799001	60799100	6.02378e-18	8.5227e-17	-28.0982	34263	+
ENST00000491694	ENSG00000144824	PHLDB2	3	111931301	111931400	6.46592e-18	9.11233e-17	27.2844	-8127	+
ENST00000583300	ENSG00000265965	MIR4266	2	109284901	109285000	6.6392e-18	9.34801e-17	-29.4901	28626	-
ENST00000510096	ENSG00000237136	C4orf51	4	145734801	145734900	7.0103e-18	9.84672e-17	-30.2563	2349	+
ENST00000373968	ENSG00000165471	MBL2	10	52772201	52772300	7.02169e-18	9.86065e-17	-27.2243	-502	-
ENST00000444124	ENSG00000132437	DDC	7	50566101	50566200	7.3443e-18	1.02832e-16	-26.3237	-645	-
ENST00000506834	ENSG00000160883	HK3	5	176888901	176889000	7.52522e-18	1.05244e-16	-25.3915	-255	-
ENST00000592601	ENSG00000049759	NEDD4L	18	58301201	58301300	8.02952e-18	1.1195e-16	-26.6751	-13255	+
ENST00000467593	ENSG00000240065	PSMB9	6	32856001	32856100	8.35121e-18	1.16201e-16	-26.0241	0	+
ENST00000449232	ENSG00000229280	EEF1DP6	1	4147601	4147700	8.418e-18	1.17094e-16	-26.8192	28200	-
ENST00000434768	ENSG00000235535	TRDN-AS1	6	123439501	123439600	8.95555e-18	1.24181e-16	-26.3213	-42	+
ENST00000529373	ENSG00000108312	UBTF	17	44210701	44210800	9.89254e-18	1.36533e-16	33.7783	203	-
ENST00000421085	ENSG00000073464	CLCN4	X	10125901	10126000	1.03312e-17	1.42299e-16	25.3639	-30945	+
ENST00000366485	ENSG00000241128	OR14A2	1	247723901	247724000	1.03625e-17	1.4269e-16	-26.1555	44	-
ENST00000410795	ENSG00000222727	RNU4-64P	4	186023901	186024000	1.04414e-17	1.43728e-16	-26.3887	2587	-
ENST00000533441	ENSG00000172977	KAT5	11	65715301	65715400	1.05125e-17	1.44677e-16	33.297	-833	+
ENST00000486460	ENSG00000144834	TAGLN3	3	112000001	112000100	1.05304e-17	1.44908e-16	-26.7772	-423	+
ENST00000357880	ENSG00000236882	LINC01554	5	95850801	95850900	1.07566e-17	1.47819e-16	-25.4209	-1332	+
ENST00000414505	ENSG00000236075	AL359475.1	6	40502501	40502600	1.12952e-17	1.54803e-16	-27.8111	-109	-
ENST00000537149	ENSG00000256862	AC005842.1	12	3872401	3872500	1.13239e-17	1.55164e-16	-31.4238	669	+
ENST00000362134	ENSG00000284190	MIR21	17	59840901	59841000	1.19187e-17	1.62925e-16	-25.5039	-266	+
ENST00000297261	ENSG00000164690	SHH	7	155820501	155820600	1.3184e-17	1.79289e-16	-36.164	-8229	-
ENST00000581169	ENSG00000266564	MIR4418	1	22254901	22255000	1.36988e-17	1.85976e-16	-34.0049	-11239	+
ENST00000502623	ENSG00000172262	ZNF131	5	43155401	43155500	1.37751e-17	1.86966e-16	-27.1826	-6331	+
ENST00000510211	ENSG00000251336	TEMN3-AS1	4	181830901	181831000	1.39539e-17	1.89291e-16	-30.5869	-929	-
ENST00000435991	ENSG00000235447	TRAPPC13P1	X	76656901	76657000	1.4141e-17	1.91706e-16	-28.3352	-343	-
ENST00000447187	ENSG00000242757	AL606462.1	1	227430101	227430200	1.44113e-17	1.95179e-16	-26.3291	-326	+
ENST00000427218	ENSG00000224337	FAM8A3P	2	149291801	149291900	1.48612e-17	2.01037e-16	-31.8522	-28693	+
ENST00000535242	ENSG00000256312	AC138466.1	12	132192301	132192400	1.87886e-17	2.51448e-16	-26.8443	2090	+
ENST00000548702	ENSG00000258088	AC078820.1	12	75798301	75798400	2.01866e-17	2.69173e-16	-25.4012	-99486	-
ENST00000510449	ENSG00000251260	WDFY3-AS1	4	84802901	84803000	2.08363e-17	2.7744e-16	-26.3865	-258	+
ENST00000510414	ENSG00000178722	C5orf64	5	61642001	61642100	2.13608e-17	2.84075e-16	-27.325	4194	+
ENST00000521358	ENSG00000253233	AP005902.1	8	39868501	39868600	2.13981e-17	2.84534e-16	-26.5628	-690	-
ENST00000411474	ENSG00000229967	AF274855.1	X	151911301	151911400	2.30715e-17	3.05421e-16	-27.1763	56	-
ENST00000586815	ENSG00000070540	WIPI1	17	68459301	68459400	2.4601e-17	3.24548e-16	-26.8439	-1789	-
ENST00000446903	ENSG00000079308	TNS1	2	218003901	218004000	2.54428e-17	3.35212e-16	-31.3903	-907	-
ENST00000457106	ENSG00000224702	AL390730.1	1	165116801	165116900	2.84695e-17	3.73486e-16	-28.8713	-93727	+
ENST00000607459	ENSG00000272153	AL365330.1	1	3787501	3787600	2.91643e-17	3.82065e-16	-27.0684	2495	+
ENST00000368423	ENSG00000163354	DCST2	1	155031901	155032000	2.93403e-17	3.84245e-16	-26.7852	-700	-
ENST00000465813	ENSG00000130294	KIF1A	2	240723601	240723700	2.9792e-17	3.89868e-16	-27.0588	-944	-
ENST00000505278	ENSG00000114554	PLXNA1	3	127044001	127044100	3.09334e-17	4.04069e-16	-25.0972	12148	+
ENST00000413446	ENSG00000164877	MICALL2	7	1451201	1451300	3.15437e-17	4.11533e-16	-39.5022	-666	-
ENST00000569586	ENSG00000260105	AOC4P	17	42866401	42866500	3.16839e-17	4.13268e-16	-26.647	481	+
ENST00000455666	ENSG00000187688	TRPV2	17	16418501	16418600	3.42401e-17	4.44734e-16	-26.4815	-737	+
ENST00000489341	ENSG00000148541	FAM13C	10	59302901	59303000	3.63446e-17	4.70851e-16	-31.3416	-46	-
ENST00000605240	ENSG00000270972	AC136475.9	11	330701	330800	3.68529e-17	4.77083e-16	-31.7976	-2392	+
ENST00000381500	ENSG00000198223	CSF2RA	X	1282401	1282500	3.69957e-17	4.78823e-16	-26.8904	-186	+
ENST00000439871	ENSG00000229754	CXCR2P1	2	218065601	218065700	3.79528e-17	4.90516e-16	25.4855	30	-
ENST00000565136	ENSG00000259878	AC126323.3	15	62224001	62224100	3.84731e-17	4.9689e-16	-27.5366	7796	-
ENST00000379816	ENSG00000275691	AC026461.4	16	56676401	56676500	3.93212e-17	5.0737e-16	-32.6737	271	+
ENST00000504886	ENSG00000169744	LDB2	4	16727301	16727400	4.38245e-17	5.62301e-16	-25.2206	-800	-
ENST00000365321	ENSG00000202191	SNORD113-1	14	100925101	100925200	4.84603e-17	6.18879e-16	-26.901	279	+
ENST00000440657	ENSG00000232162	USP12-AS1	13	27162101	27162200	5.58673e-17	7.08699e-16	-25.6498	-655	+
ENST00000505607	ENSG00000250195	AC109927.1	4	138845401	138845500	5.8477e-17	7.40288e-16	-29.075	-23937	-
ENST00000413129	ENSG00000237685	AL139039.3	6	10514501	10514600	5.86323e-17	7.42112e-16	-27.4263	0	-
ENST00000411586	ENSG00000229965	AL359704.1	1	226430401	226430500	6.12268e-17	7.7344e-16	-25.6706	-8064	+
ENST00000430921	ENSG00000225919	LINC01745	1	232728701	232728800	6.38204e-17	8.04358e-16	-39.018	10632	+
ENST00000494342	ENSG00000162542	TMCO4	1	19688601	19688700	6.46415e-17	8.14172e-16	-26.9173	12511	-
ENST00000521146	ENSG00000170091	NSG2	5	174090601	174090700	6.68227e-17	8.3996e-16	-30.9159	-505	+
ENST00000523210	ENSG00000253209	IGHV3-65	14	106667001	106667100	6.68818e-17	8.4065e-16	-27.8025	-470	-
ENST00000433308	ENSG00000233452	STXBP5-AS1	6	146850301	146850400	6.71995e-17	8.44511e-16	-26.2659	606	-
ENST00000563521	ENSG00000260162	AC134312.2	16	88148901	88149000	7.26555e-17	9.09637e-16	-25.4402	-28289	+
ENST00000439170	ENSG00000160145	KALRN	3	124322301	124322400	7.71223e-17	9.62892e-16	-26.8225	-12027	+
ENST00000475745	ENSG00000153292	ADGRF1	6	47026301	47026400	7.90011e-17	9.84942e-16	-26.6026	-310	-
ENST00000597450	ENSG00000231890	DARS-AS1	2	135999901	136000000	8.03637e-17	1.001e-15	-28.5935	255	+
ENST00000606474	ENSG00000124588	NQO2	6	3003501	3003600	8.14108e-17	1.01351e-15	25.2381	-567	+
ENST00000418323	ENSG00000074047	GLI2	2	120744201	120744300	9.07707e-17	1.12387e-15	-28.6209	7956	+
ENST00000406944	ENSG00000216859	DHFRP5	6	62462401	62462500	9.10681e-17	1.12742e-15	-26.8473	-899	-
ENST00000525244	ENSG00000074266	EED	11	86246301	86246400	9.20426e-17	1.13877e-15	-30.8126	1035	+
ENST00000340834	ENSG00000151914	DST	6	56535401	56535500	9.43809e-17	1.16591e-15	-25.4028	6073	-
ENST00000476654	ENSG00000074416	MGLL	3	127792201	127792300	9.57633e-17	1.18205e-15	-32.1493	-941	-
ENST00000417373	ENSG00000240197	AC245884.5	19	54289601	54289700	9.80042e-17	1.20841e-15	-27.8538	4667	-
ENST00000384347	ENSG00000207075	RF00019	4	37730101	37730200	1.00637e-16	1.23962e-15	-26.0541	-30100	-
ENST00000590011	ENSG00000101489	CELF4	18	37251301	37251400	1.01054e-16	1.24453e-15	-30.5416	2582	-
ENST00000524131	ENSG00000214548	MEG3	14	100835101	100835200	1.03853e-16	1.27744e-15	-33.5191	-326	+
ENST00000512504	ENSG00000162402	USP24	1	55086801	55086900	1.08834e-16	1.33571e-15	-25.7101	-368	-
ENST00000493243	ENSG00000078295	ADCY2	5	7770601	7770700	1.09786e-16	1.34683e-15	-27.197	-2368	+
ENST00000390499	ENSG00000211851	TRAJ38	14	22502201	22502300	1.15202e-16	1.40974e-15	-30.3328	0	+
ENST00000308478	ENSG00000173114	LRRN3	7	111082401	111082500	1.17031e-16	1.43098e-15	29.3287	-8506	+
ENST00000567398	ENSG00000063854	HAGH	16	1808701	1808800	1.18433e-16	1.44694e-15	-42.5505	3620	-
ENST00000329715	ENSG00000166090	IL25	14	23372901	23373000	1.18933e-16	1.4527e-15	-25.7831	42	+
ENST00000476841	ENSG00000168385	SEPT2	2	241336501	241336600	1.21321e-16	1.4802e-15	-25.0229	557	+
ENST00000522273	ENSG00000147697	GSDMC	8	129752901	129753000	1.22657e-16	1.49582e-15	-29.4213	-16	-
ENST00000475158	ENSG00000107736	CDH23	10	71796901	71797000	1.22758e-16	1.49685e-15	-31.997	47	+
ENST00000579438	ENSG00000264990	AC005549.1	17	34178501	34178600	1.31328e-16	1.59556e-15	-30.7089	1965	+
ENST00000427031	ENSG00000225147	RPS12P10	5	142561801	142561900	1.32102e-16	1.60462e-15	-33.0604	-4800	+
ENST00000492059	ENSG00000163520	FBLN2	3	13568801	13568900	1.32146e-16	1.60511e-15	-26.8317	63	+
ENST00000440486	ENSG00000068078	FGFR3	4	1777801	1777900	1.40612e-16	1.7027e-15	-25.6667	-15393	+
ENST00000536384	ENSG00000168528	SERINC2	1	31434401	31434500	1.60896e-16	1.93602e-15	-29.4886	20590	+
ENST00000466398	ENSG00000144331	ZNF385B	2	179586501	179586600	1.7085e-16	2.04977e-15	-29.9451	-597	-
ENST00000421350	ENSG00000204520	MICA	6	31413401	31413500	1.75332e-16	2.10116e-15	28.6242	9731	+
ENST00000299140	ENSG00000166118	SPATA19	11	133830001	133830100	1.76537e-16	2.1146e-15	-25.3661	15402	-
ENST00000525550	ENSG00000175538	KCNE3	11	74462401	74462500	1.92359e-16	2.2942e-15	-25.1079	-35	-
ENST00000484070	ENSG00000062650	WAPL	10	86435801	86435900	1.97301e-16	2.35108e-15	-30.0682	8133	-
ENST00000453776	ENSG00000135926	TMBIM1	2	218286201	218286300	2.02455e-16	2.40876e-15	-38.8833	-194	-
ENST00000605957	ENSG00000272232	RN7SL726P	9	70563301	70563400	2.05326e-16	2.44118e-15	-26.3894	16062	-
ENST00000421423	ENSG00000224243	SOX1-OT	13	112116601	112116700	2.11513e-16	2.51155e-15	-25.9406	9484	+
ENST00000533437	ENSG00000254632	AP003119.1	11	76744601	76744700	2.12743e-16	2.52473e-15	-25.7124	23524	-
ENST00000617896	ENSG00000275329	AL138781.2	9	136132301	136132400	2.16902e-16	2.57174e-15	-30.4015	9782	+
ENST00000619920	ENSG00000165916	PSMC3	11	47430001	47430100	2.29984e-16	2.71987e-15	-40.1024	-3529	-
ENST00000623419	ENSG00000280318	AC027309.3	5	172618901	172619000	2.31078e-16	2.73201e-15	-29.4652	-9458	-
ENST00000511928	ENSG00000250986	AC141928.1	4	3763901	3764000	2.5125e-16	2.9597e-15	-29.0989	-512	-
ENST00000504431	ENSG00000119048	UBE2B	5	134375101	134375200	2.58927e-16	3.04611e-15	-27.3195	3497	+
ENST00000583223	ENSG00000264490	BX640514.1	20	62577601	62577700	2.68778e-16	3.15666e-15	-27.267	2013	+
ENST00000431442	ENSG00000234156	AL162254.1	9	122609401	122609500	2.81218e-16	3.29439e-15	-30.189	-415	+
ENST00000439435	ENSG00000196468	FGF16	X	77428501	77428600	2.88112e-16	3.37072e-15	-26.205	-18805	+
ENST00000517897	ENSG00000253388	AC124067.1	8	37452401	37452500	2.93954e-16	3.43537e-15	-36.6537	-27589	+
ENST00000535598	ENSG00000133704	IPO8	12	30637401	30637500	3.06364e-16	3.57262e-15	-30.6298	-253	-
ENST00000363617	ENSG00000200487	RNA5SP322	10	85922701	85922800	3.1653e-16	3.68453e-15	-30.2708	-129648	+
ENST00000237275	ENSG00000118491	ZC2HC1B	6	143902401	143902500	3.17133e-16	3.69102e-15	-28.7134	37967	+
ENST00000482845	ENSG00000106648	GALNTL5	7	151956801	151956900	3.3437e-16	3.87996e-15	-27.541	341	+
ENST00000522076	ENSG00000253798	AC008694.1	5	157685101	157685200	3.56634e-16	4.12449e-15	-28.2224	5067	-
ENST00000452403	ENSG00000115594	IL1R1	2	102045901	102046000	3.88343e-16	4.47396e-15	-37.9966	-18544	+
ENST00000364746	ENSG00000201616	RNU1-91P	11	3050101	3050200	3.92251e-16	4.51666e-15	-26.1384	-1581	-
ENST00000379375	ENSG00000078401	EDN1	6	12233801	12233900	4.03329e-16	4.6389e-15	-25.9532	-56463	+
ENST00000364830	ENSG00000201700	SNORD113-3	14	100929101	100929200	4.03788e-16	4.64378e-15	-25.3466	-719	+
ENST00000464621	ENSG00000115112	TFCP2L1	2	121222801	121222900	4.0436e-16	4.65009e-15	-33.1616	11375	-
ENST00000492307	ENSG00000243733	AC018450.2	3	143110701	143110800	4.2521e-16	4.87967e-15	-39.6039	-1002	+
ENST00000487132	ENSG00000095794	CREM	10	35128401	35128500	4.4013e-16	5.04139e-15	-28.6257	926	+
ENST00000564888	ENSG00000261007	AC074051.4	16	5365801	5365900	4.82971e-16	5.50811e-15	-26.642	6	+
ENST00000540129	ENSG00000176871	WSB2	12	118060401	118060500	4.884e-16	5.56592e-15	-28.0459	590	-
ENST00000509675	ENSG00000163884	KLF15	3	126343601	126343700	4.98005e-16	5.66975e-15	-25.7164	10586	-
ENST00000492961	ENSG00000164532	TBX20	7	35249801	35249900	5.10736e-16	5.80761e-15	30.6991	3732	-
ENST00000517258	ENSG00000253067	RF00285	5	132103201	132103300	5.11997e-16	5.82129e-15	-29.6004	23137	+
ENST00000368924	ENSG00000203797	DDO	6	110399601	110399700	5.1323e-16	5.83449e-15	-26.4967	15863	-
ENST00000377792	ENSG00000137054	POLR1E	9	37487201	37487300	5.19119e-16	5.89843e-15	-27.1579	1050	+
ENST00000509550	ENSG00000145362	ANK2	4	113271301	113271400	5.41189e-16	6.13707e-15	-25.4152	-21582	+
ENST00000553603	ENSG00000259007	AL358333.3	14	51962701	51962800	6.13198e-16	6.91424e-15	26.5015	7001	-
ENST00000558768	ENSG00000134160	TRPM1	15	31078401	31078500	6.32876e-16	7.12593e-15	31.9181	-10310	-
ENST00000538905	ENSG00000134532	SOX5	12	24490001	24490100	7.52719e-16	8.40027e-15	-26.9837	72283	-
ENST00000439823	ENSG00000232949	AC002480.3	7	22589601	22589700	7.88439e-16	8.77626e-15	-32.8611	-5	+
ENST00000522502	ENSG00000120885	CLU	8	27606101	27606200	8.22879e-16	9.13936e-15	-25.07	-763	-
ENST00000391296	ENSG00000212598	RF00012	3	90090201	90090300	8.34562e-16	9.26194e-15	-25.2813	59919	+
ENST00000359999	ENSG00000148204	CRB2	9	123355201	123355300	8.38792e-16	9.30761e-15	-26.7771	-870	+
ENST00000631142	ENSG00000227028	SLC8A1-AS1	2	39870501	39870600	8.54703e-16	9.4771e-15	-26.9612	19196	+
ENST00000486375	ENSG00000198756	COLGALT2	1	183922101	183922200	9.02605e-16	9.98292e-15	-27.2086	18532	-
ENST00000543364	ENSG00000111737	RAB35	12	120101501	120101600	9.0917e-16	1.00508e-14	-30.0471	-2040	-
ENST00000439960	ENSG00000230729	AL160270.1	9	34521101	34521200	9.30733e-16	1.02739e-14	-27.9761	-327	+
ENST00000539521	ENSG00000256752	HPRT1P3	11	94000001	94000100	9.69106e-16	1.06723e-14	-26.0139	-784	-
ENST00000496148	ENSG00000240863	RN7SL645P	16	58205301	58205400	1.00566e-15	1.10519e-14	-36.0679	-5466	-
ENST00000518246	ENSG00000254045	IGHVIII-22-2	14	106265001	106265100	1.02784e-15	1.12827e-14	-38.978	-287	-
ENST00000603667	ENSG00000270313	COX6CP16	16	85265101	85265200	1.04004e-15	1.1411e-14	-31.7553	13836	-
ENST00000453844	ENSG00000214914	RPL23AP3	21	36017201	36017300	1.08083e-15	1.18346e-14	-29.1188	-656	-
ENST00000373836	ENSG00000204138	PHACTR4	1	28438201	28438300	1.08753e-15	1.19028e-14	30.3516	32	+
ENST00000383898	ENSG00000206625	RNU6-1	15	67888201	67888300	1.08867e-15	1.19143e-14	-26.2499	-48157	-
ENST00000618399	ENSG00000184611	KCNH7	2	162609901	162610000	1.08974e-15	1.19254e-14	-34.3781	-71826	-
ENST00000626532	ENSG00000280890	ELDR	7	55250801	55250900	1.16891e-15	1.2748e-14	-29.2166	4736	-
ENST00000547006	ENSG00000258285	TESC-AS1	12	117102101	117102200	1.20265e-15	1.30975e-14	28.6705	2622	+
ENST00000627246	ENSG00000281106	TMEM272	13	51849001	51849100	1.27338e-15	1.38303e-14	-26.0386	-3827	-
ENST00000636820	ENSG00000169554	ZEB2	2	144479301	144479400	1.44404e-15	1.55904e-14	-25.7666	2942	-
ENST00000561609	ENSG00000067225	PKM	15	72227501	72227600	1.47048e-15	1.58617e-14	-26.7183	1077	-
ENST00000525751	ENSG00000090621	PABPC4	1	39570801	39570900	1.49924e-15	1.61564e-14	-27.8806	276	-
ENST00000520301	ENSG00000198939	ZFP2	5	178912201	178912300	1.52855e-15	1.6452e-14	-28.2765	-406	+
ENST00000452071	ENSG00000230960	AL109910.1	6	170238401	170238500	1.56873e-15	1.68596e-14	-32.0142	24070	-
ENST00000413068	ENSG00000231017	AC013404.1	2	211331501	211331600	1.58916e-15	1.70658e-14	-26.3443	-32313	-
ENST00000370624	ENSG00000180869	LINC01555	1	84634401	84634500	1.61737e-15	1.73507e-14	-27.9973	521	-
ENST00000401679	ENSG00000220326	AL603865.2	6	121641501	121641600	1.64451e-15	1.76269e-14	-26.2076	-281	-
ENST00000482518	ENSG00000153823	PID1	2	229245601	229245700	1.67828e-15	1.79721e-14	-28.0656	-542	-
ENST00000390564	ENSG00000211904	IGHJ2	14	105865101	105865200	1.73916e-15	1.85884e-14	31.634	51	-
ENST00000530113	ENSG00000149131	SERPING1	11	57610801	57610900	1.74549e-15	1.8655e-14	-28.7537	-331	+
ENST00000446318	ENSG00000227593	PHBP16	11	94088701	94088800	1.77389e-15	1.8942e-14	-25.8321	-32730	-
ENST00000437956	ENSG00000225294	OSTCP2	1	26987401	26987500	1.81423e-15	1.93551e-14	-30.8828	-1062	-
ENST00000379789	ENSG00000170525	PFKFB3	10	6136201	6136300	1.82677e-15	1.9477e-14	-37.069	-8634	+
ENST00000527870	ENSG00000166444	ST5	11	8740301	8740400	1.85845e-15	1.97944e-14	-25.6917	-13983	-
ENST00000377067	ENSG00000179399	GPC5	13	91395001	91395100	1.97606e-15	2.09821e-14	-28.7351	-3507	+
ENST00000582709	ENSG00000266074	BAHCC1	17	81465501	81465600	2.02245e-15	2.14531e-14	-33.4062	2944	+
ENST00000604539	ENSG00000271275	AC007326.1	22	18997601	18997700	2.05024e-15	2.17302e-14	-33.3553	-7	-
ENST00000589932	ENSG00000267580	AC008738.3	19	33298101	33298200	2.08504e-15	2.2082e-14	25.1473	-1734	+
ENST00000445391	ENSG00000232081	LARGE-IT1	22	33724401	33724500	2.10573e-15	2.22895e-14	-29.0685	413	-
ENST00000612997	ENSG00000274281	AC022929.2	15	38850001	38850100	2.20836e-15	2.3312e-14	-28.0415	3333	-
ENST00000438651	ENSG00000225940	C5orf67	5	56681701	56681800	2.25559e-15	2.37893e-14	-31.2582	-75470	-
ENST00000491472	ENSG00000088881	EBF4	20	2749501	2749600	2.28525e-15	2.40807e-14	28.8409	-2091	+
ENST00000524001	ENSG00000147443	DOK2	8	21912501	21912600	2.36005e-15	2.48207e-14	-25.3461	0	-
ENST00000469326	ENSG00000123843	C4BPB	1	207094101	207094200	2.36632e-15	2.48814e-14	25.8714	-734	+
ENST00000566704	ENSG00000259922	AC023825.1	16	57013701	57013800	2.40618e-15	2.52761e-14	-27.6016	301	-
ENST00000614644	ENSG00000174514	MFSD4A	1	205581501	205581600	2.44567e-15	2.56755e-14	-25.9661	1905	+
ENST00000425064	ENSG00000234332	BCAS2P2	1	100394801	100394900	2.47904e-15	2.60067e-14	25.8262	-776	-
ENST00000517861	ENSG00000164591	MYOZ3	5	150662101	150662200	2.49798e-15	2.61965e-14	-25.4907	-741	+
ENST00000533834	ENSG00000185946	RNPC3	1	103536301	103536400	2.49803e-15	2.61965e-14	-30.7388	-988	+
ENST00000511806	ENSG00000250788	TUBB8P4	12	34165201	34165300	2.59486e-15	2.71559e-14	-31.8519	1655	-
ENST00000413611	ENSG00000226015	CCT8P1	1	147203901	147204000	2.68571e-15	2.80628e-14	28.3704	933	-
ENST00000531438	ENSG00000196535	MYO18A	17	29090301	29090400	2.6899e-15	2.81015e-14	-40.8245	-142	-
ENST00000518527	ENSG00000182132	KCNIP1	5	170352401	170352500	2.78196e-15	2.90067e-14	-30.5	-987	+
ENST00000623488	ENSG00000278958	AC091931.1	5	104540401	104540500	2.7977e-15	2.91617e-14	26.4839	105631	+
ENST00000470999	ENSG00000008300	CELSR3	3	48642601	48642700	2.86488e-15	2.98318e-14	-30.2327	-465	-
ENST00000475814	ENSG00000088280	ASAP3	1	23442401	23442500	2.87335e-15	2.99131e-14	-28.0708	-131	-
ENST00000427323	ENSG00000093217	XYLB	3	38346001	38346100	3.00064e-15	3.11769e-14	-25.6391	-660	+
ENST00000446949	ENSG00000233335	AC016696.1	2	46257401	46257500	3.05649e-15	3.17203e-14	31.2185	-225	-
ENST00000605501	ENSG00000270900	NUDT19P4	6	44855501	44855600	3.20942e-15	3.32216e-14	44.7113	-43111	+
ENST00000427544	ENSG00000188958	UTS2B	3	191283501	191283600	3.23314e-15	3.34465e-14	-27.2708	-1099	-
ENST00000461751	ENSG00000123243	ITIH5	10	7610801	7610900	3.47978e-15	3.58586e-14	-26.6727	6367	-
ENST00000623663	ENSG00000280425	AL357673.2	1	54124701	54124800	3.53133e-15	3.63663e-14	-25.0461	-12946	+
ENST00000484750	ENSG00000050767	COL23A1	5	178526701	178526800	3.54287e-15	3.64789e-14	-29.7342	35927	-
ENST00000417748	ENSG00000003402	CFLAR	2	201129001	201129100	3.9237e-15	4.01951e-14	-27.2484	-229	+
ENST00000624220	ENSG00000279701	AP003497.2	11	87513901	87514000	3.94677e-15	4.04228e-14	-26.1913	23759	+
ENST00000536648	ENSG00000197301	AC090673.1	12	65857701	65857800	4.06552e-15	4.1577e-14	-27.8014	23779	-
ENST00000404626	ENSG00000217455	AC073316.1	7	3168701	3168800	4.07203e-15	4.16393e-14	-25.3846	5855	-
ENST00000398764	ENSG00000214669	AL157702.1	9	113759201	113759300	4.21831e-15	4.30639e-14	-33.5617	120	-
ENST00000379917	ENSG00000168615	ADAM9	8	39001001	39001100	4.24963e-15	4.33628e-14	-26.8942	3977	+
ENST00000566106	ENSG00000237515	SHISA9	16	13041701	13041800	4.33905e-15	4.42191e-14	-29.3917	-40580	+
ENST00000369705	ENSG00000065833	ME1	6	83462801	83462900	4.47063e-15	4.54839e-14	-27.3369	-31731	-
ENST00000339732	ENSG00000131386	GALNT15	3	16174201	16174300	4.52116e-15	4.59712e-14	26.8791	-349	+
ENST00000626605	ENSG00000237596	AL138828.1	6	136225701	136225800	4.58672e-15	4.65989e-14	-29.285	0	-
ENST00000481301	ENSG00000258227	CLEC5A	7	141937301	141937400	4.81766e-15	4.88267e-14	-31.721	-971	-
ENST00000404783	ENSG00000150672	DLG2	11	83683601	83683700	4.82906e-15	4.89349e-14	-26.2602	-1177	-
ENST00000474616	ENSG00000100360	IFT27	22	36761101	36761200	4.90865e-15	4.96938e-14	-36.965	0	-
ENST00000624025	ENSG00000279399	AL356095.2	10	80104401	80104500	4.958e-15	5.01644e-14	-28.5542	-12535	-
ENST00000471038	ENSG00000271810	AL603832.3	1	112711501	112711600	5.03228e-15	5.08813e-14	25.2681	-69	-
ENST00000423922	ENSG00000229402	AL162151.1	14	99101001	99101100	5.10479e-15	5.15665e-14	25.0145	-57316	+
ENST00000589932	ENSG00000267580	AC008738.3	19	33299401	33299500	5.12355e-15	5.17469e-14	-37.8574	-434	+
ENST00000553657	ENSG00000257621	PSMA3-AS1	14	58295401	58295500	5.14811e-15	5.19832e-14	28.8784	2585	-
ENST00000548427	ENSG00000251138	AC090502.1	12	74294001	74294100	5.18807e-15	5.23644e-14	-26.2728	-1058	-
ENST00000478209	ENSG00000121440	PDZRN3	3	73385701	73385800	5.27377e-15	5.31839e-14	-28.3862	2347	-
ENST00000398754	ENSG00000061492	WNT8A	5	138084301	138084400	5.60404e-15	5.63267e-14	-25.5842	218	+
ENST00000520278	ENSG00000157570	TSPAN18	11	44931001	44931100	5.89732e-15	5.91016e-14	-31.0595	4636	+
ENST00000521257	ENSG00000253665	AC022733.1	8	40115901	40116000	5.92263e-15	5.93345e-14	-28.5185	1252	+
ENST00000421756	ENSG00000126217	MCF2L	13	112980101	112980200	6.4513e-15	6.43805e-14	-27.8041	791	+
ENST00000505699	ENSG00000108846	ABCC3	17	50636001	50636100	7.30978e-15	7.24549e-14	-25.2068	1102	+
ENST00000262207	ENSG00000121005	CRISPLD1	8	74949601	74949700	7.38181e-15	7.3122e-14	-26.6982	-34815	+
ENST00000331588	ENSG00000184545	DUSP8	11	1568201	1568300	7.41627e-15	7.34543e-14	-25.9835	-2266	-
ENST00000512175	ENSG00000249693	THEGL	4	56527601	56527700	7.9228e-15	7.82187e-14	-34.1779	-2909	+
ENST00000522107	ENSG00000253241	IGHV3-50	14	106565801	106565900	8.47689e-15	8.34085e-14	-34.4896	656	-
ENST00000355725	ENSG00000125676	THOC2	X	123736501	123736600	8.61606e-15	8.47011e-14	-31.7018	-3446	-
ENST00000444868	ENSG00000237735	AF130359.1	21	16816601	16816700	8.68877e-15	8.5372e-14	-34.3617	-914	-
ENST00000380776	ENSG00000053918	KCNQ1	11	2521701	2521800	9.08017e-15	8.90285e-14	-32.6829	59816	+
ENST00000509104	ENSG00000113389	NPR3	5	32688201	32688300	9.09768e-15	8.91828e-14	-32.6621	-770	+
ENST00000408442	ENSG00000221369	MIR548G	4	147195101	147195200	9.64834e-15	9.4291e-14	-26.3402	149518	-
ENST00000489015	ENSG00000163746	PLSCR2	3	146496301	146496400	9.85313e-15	9.61896e-14	-25.0849	-311	-
ENST00000525633	ENSG00000123472	ATPAF1	1	46673801	46673900	9.86534e-15	9.63018e-14	-26.1111	0	-
ENST00000272190	ENSG00000143839	REN	1	204167601	204167700	1.00732e-14	9.82381e-14	-27.4529	-1280	-
ENST00000464719	ENSG00000116809	ZBTB17	1	15949501	15949600	1.0337e-14	1.00671e-13	-27.9416	-2210	-
ENST00000557873	ENSG00000140443	IGF1R	15	98865601	98865700	1.12807e-14	1.09348e-13	-25.3996	-8019	+
ENST00000518491	ENSG00000104435	STMN2	8	79678101	79678200	1.1516e-14	1.11513e-13	27.6015	66368	+
ENST00000528970	ENSG00000187398	LUZP2	11	24827701	24827800	1.16947e-14	1.13134e-13	-28.6708	-63965	+
ENST00000461565	ENSG00000135636	DYSF	2	71556101	71556200	1.17755e-14	1.13886e-13	-25.5275	-13938	+
ENST00000545078	ENSG00000197653	DNAH10	12	123926801	123926900	1.26789e-14	1.22162e-13	-25.3374	37	+
ENST00000488776	ENSG00000130294	KIF1A	2	240720201	240720300	1.39058e-14	1.33354e-13	-26.2563	0	-
ENST00000439168	ENSG00000226509	AC005588.1	7	153969101	153969200	1.54239e-14	1.47035e-13	-37.3885	-276	-
ENST00000519484	ENSG00000104324	CPQ	8	96760001	96760100	1.55103e-14	1.47834e-13	-30.23	-874	+
ENST00000463997	ENSG00000162909	CAPN2	1	223771701	223771800	1.6309e-14	1.5494e-13	-28.6062	1080	+
ENST00000502846	ENSG00000250180	AC074344.2	4	159398501	159398600	1.63876e-14	1.55631e-13	-27.0337	0	+
ENST00000471729	ENSG00000128596	CCDC136	7	128814401	128814500	1.71828e-14	1.62722e-13	-31.701	-149	+
ENST00000532531	ENSG00000215440	NPEPL1	20	58717001	58717100	1.76526e-14	1.6701e-13	28.4256	-264	+
ENST00000449302	ENSG00000231256	CFAP97D1	17	43781601	43781700	1.83198e-14	1.72951e-13	-27.0927	1168	+
ENST00000504165	ENSG00000251619	LINC02508	4	188779401	188779500	1.85873e-14	1.75349e-13	-28.5556	2746	+
ENST00000491261	ENSG00000107937	GTPBP4	10	1004801	1004900	1.91563e-14	1.8037e-13	-34.8396	-938	+
ENST00000375486	ENSG00000117115	PADI2	1	17116601	17116700	2.03771e-14	1.9122e-13	-29.7653	2736	-
ENST00000465608	ENSG00000241935	HOGA1	10	97584101	97584200	2.13148e-14	1.99521e-13	-25.559	-123	+
ENST00000487643	ENSG00000172578	KLHL6	3	183536901	183537000	2.14693e-14	2.00865e-13	-30.3209	7786	-
ENST00000427825	ENSG00000230623	AC104461.1	1	200473401	200473500	2.18873e-14	2.04561e-13	-38.8192	-420	+
ENST00000629113	ENSG00000186007	LEMD1	1	205458901	205459000	2.19427e-14	2.05055e-13	-31.2677	-1811	-
ENST00000271331	ENSG00000143125	PROK1	1	110450401	110450500	2.21256e-14	2.06649e-13	-28.5583	-700	+
ENST00000483084	ENSG00000172845	SP3	2	173955101	173955200	2.31227e-14	2.1547e-13	-32.105	8180	-
ENST00000441557	ENSG00000234813	AL357520.1	10	18939401	18939500	2.31895e-14	2.16048e-13	-31.8332	-1001	+
ENST00000444862	ENSG00000232500	AP005273.1	11	64505801	64505900	2.4843e-14	2.30561e-13	-28	4950	+
ENST00000480617	ENSG00000142675	CNKSR1	1	26186001	26186100	2.5149e-14	2.3325e-13	-29.204	-815	+
ENST00000492085	ENSG00000163531	NFASC	1	204987101	204987200	2.52623e-14	2.34241e-13	-28.7285	-270	+
ENST00000504349	ENSG00000249697	AC034245.1	5	56310801	56310900	2.56246e-14	2.37448e-13	-30.7252	10498	-
ENST00000619052	ENSG00000164850	GPER1	7	1101401	1101500	2.63841e-14	2.44165e-13	-26.7421	8465	+
ENST00000434311	ENSG00000226920	AL160004.1	1	229441201	229441300	2.70725e-14	2.50149e-13	-29.4023	-182	-
ENST00000263923	ENSG00000128052	KDR	4	55158001	55158100	2.77791e-14	2.56384e-13	-29.1566	-32407	-
ENST00000524096	ENSG00000120903	CHRNA2	8	27480801	27480900	2.78046e-14	2.56601e-13	-25.3235	-919	-
ENST00000519697	ENSG00000164764	SBSPON	8	73125001	73125100	2.81694e-14	2.59783e-13	-32.535	-914	-
ENST00000358463	ENSG00000140836	ZFHX3	16	73151801	73151900	2.97501e-14	2.73489e-13	-35.4859	-7355	-
ENST00000509001	ENSG00000118194	TNNT2	1	201377801	201377900	2.99638e-14	2.75383e-13	-27.2104	-40	-
ENST00000530764	ENSG00000082175	PGR	11	101034201	101034300	3.00968e-14	2.76511e-13	-25.1506	17171	-
ENST00000455671	ENSG00000229671	LINC01150	11	1908001	1908100	3.0607e-14	2.80897e-13	-27.7989	5356	+
ENST00000435907	ENSG00000182022	CHST15	10	124096501	124096600	3.12015e-14	2.86033e-13	-25.1915	-2895	-
ENST00000468932	ENSG00000131558	EXOC4	7	134046901	134047000	3.1724e-14	2.90565e-13	-26.6396	-17318	+
ENST00000508779	ENSG00000113621	TXNDC15	5	134875301	134875400	3.21847e-14	2.94575e-13	-29.0909	0	+
ENST00000412232	ENSG00000020181	ADGRA2	8	37802601	37802700	3.27507e-14	2.99443e-13	-26.8823	5347	+
ENST00000593169	ENSG00000267440	AC004149.1	17	43696401	43696500	3.30332e-14	3.01868e-13	-26.3065	16130	+
ENST00000416725	ENSG00000224795	NTM-AS1	11	131684301	131684400	3.33069e-14	3.0428e-13	-26.1743	-20719	-
ENST00000462805	ENSG00000142627	EPHA2	1	16133601	16133700	3.3685e-14	3.07531e-13	-28.1146	-40	-
ENST00000564974	ENSG00000187193	MT1X	16	56683001	56683100	3.44501e-14	3.14137e-13	-25.3677	522	+
ENST00000635949	ENSG00000283159	MIR665	14	100875001	100875100	3.55486e-14	3.23626e-13	-36.8506	0	+
ENST00000512547	ENSG00000249460	LINC02500	4	181351101	181351200	3.56363e-14	3.24365e-13	-34.0378	-86073	-
ENST00000368679	ENSG00000148848	ADAM12	10	126350801	126350900	3.56745e-14	3.24691e-13	-32.5297	37556	-
ENST00000356698	ENSG00000146374	RSPO3	6	127117401	127117500	3.61299e-14	3.28546e-13	-29.5274	-1104	+
ENST00000603857	ENSG00000270927	AL645944.1	1	29925001	29925100	3.62775e-14	3.29813e-13	-29.1743	-19645	-
ENST00000454085	ENSG00000228992	RPL5P32	15	27903001	27903100	3.65547e-14	3.32168e-13	-26.66	7299	+
ENST00000479030	ENSG00000240012	SLC9A9-AS1	3	143331501	143331600	3.67582e-14	3.33882e-13	33.9749	-10646	+
ENST00000419546	ENSG00000228928	KPNA2P2	7	88566801	88566900	3.75431e-14	3.4055e-13	-25.4164	-521	-
ENST00000431838	ENSG00000230576	OR6R1P	1	247834701	247834800	3.82332e-14	3.46528e-13	-27.2939	-414	-
ENST00000450068	ENSG00000235838	HSP90AB7P	10	9724701	9724800	4.08225e-14	3.68732e-13	-26.0963	-286	-
ENST00000458368	ENSG00000230226	AL121829.1	20	63501301	63501400	4.23525e-14	3.81797e-13	34.0361	-887	+
ENST00000535886	ENSG00000139364	TMEM132B	12	125652301	125652400	4.32273e-14	3.89264e-13	-29.9791	29807	+
ENST00000518089	ENSG00000158560	DYNC1I1	7	95803901	95804000	4.70434e-14	4.21429e-13	-26.4343	-218	+
ENST00000457478	ENSG00000234423	LINC01250	2	3009101	3009200	5.14152e-14	4.58376e-13	-35.2152	116827	-
ENST00000343003	ENSG00000182957	SPATA13	13	24263901	24264000	5.3047e-14	4.71982e-13	-33.0555	-6687	+
ENST00000489830	ENSG00000244405	ETV5	3	186081001	186081100	5.53558e-14	4.91361e-13	-26.9533	-1096	-
ENST00000580811	ENSG00000007237	GAS7	17	9968601	9968700	5.62463e-14	4.98836e-13	27.0616	-9107	-
ENST00000384231	ENSG00000206958	RF00156	5	88382601	88382700	5.64001e-14	5.00134e-13	-37.509	-72	+
ENST00000473664	ENSG00000101276	SLC52A3	20	731101	731200	5.66243e-14	5.02001e-13	-27.2774	34626	-
ENST00000502582	ENSG00000158985	CDC42SE2	5	131328701	131328800	6.32625e-14	5.57739e-13	-26.7579	-56806	+
ENST00000493075	ENSG00000144771	LRTM1	3	54965501	54965600	6.65997e-14	5.85568e-13	-29.1249	1489	-
ENST00000529596	ENSG00000173442	EHBP1L1	11	65587901	65588000	6.68875e-14	5.87957e-13	-26.673	-3195	+
ENST00000527081	ENSG00000215440	NPEPL1	20	58712001	58712100	6.73156e-14	5.91527e-13	-30.8699	-721	+
ENST00000438293	ENSG00000231437	LINC01750	1	111993201	111993300	6.7454e-14	5.92614e-13	-27.1858	2667	+
ENST00000494699	ENSG00000115694	STK25	2	241497101	241497200	7.25886e-14	6.35003e-13	-28.8115	-564	-
ENST00000474630	ENSG00000176124	DLEU1	13	50387301	50387400	7.26822e-14	6.35739e-13	26.7853	-2798	+
ENST00000478824	ENSG00000244649	LINC02086	17	48704201	48704300	8.31635e-14	7.22246e-13	-27.9962	-903	+
ENST00000330722	ENSG00000205420	KRT6A	12	52493701	52493800	8.7399e-14	7.56807e-13	-33.2423	-445	-
ENST00000498829	ENSG00000188511	C22orf34	22	49418201	49418300	9.18256e-14	7.92935e-13	-30.0961	7138	-
ENST00000574034	ENSG00000184560	SPEM2	17	7425801	7425900	9.55943e-14	8.23798e-13	-25.8776	162	+
ENST00000442997	ENSG00000187134	AKR1C1	10	4963301	4963400	9.86471e-14	8.48578e-13	-25.9322	-49	+
ENST00000399084	ENSG00000179344	HLA-DQB1	6	32667801	32667900	1.00021e-13	8.59699e-13	-35.1477	484	-
ENST00000587592	ENSG00000267448	AC010649.1	19	3295501	3295600	1.02397e-13	8.78807e-13	-37.4793	7322	-
ENST00000341989	ENSG00000100228	RAB36	22	23146801	23146900	1.08672e-13	9.29505e-13	31.0782	1437	+
ENST00000559179	ENSG00000134160	TRPM1	15	31128501	31128600	1.0939e-13	9.35284e-13	-28.8815	-26775	-
ENST00000399905	ENSG00000215277	RNF212B	14	23257701	23257800	1.12182e-13	9.57813e-13	-29.5327	-685	+
ENST00000580794	ENSG00000263512	MIR4311	15	66021001	66021100	1.12227e-13	9.58156e-13	-26.6678	-19133	+
ENST00000592443	ENSG00000267573	KRT8P5	18	44322201	44322300	1.14077e-13	9.72997e-13	-25.1198	0	-
ENST00000368854	ENSG00000121898	CPXM2	10	123940801	123940900	1.19652e-13	1.01775e-12	25.3226	-535	-
ENST00000492969	ENSG00000242341	RN7SL646P	5	178384401	178384500	1.24045e-13	1.05279e-12	-28.885	6479	+
ENST00000622926	ENSG00000279881	AC041040.1	8	48407901	48408000	1.25259e-13	1.06238e-12	-34.0096	23042	-
ENST00000496532	ENSG00000117643	MAN1C1	1	25757001	25757100	1.30166e-13	1.10189e-12	-28.204	-14969	+
ENST00000517561	ENSG00000132842	AP3B1	5	78141401	78141500	1.4067e-13	1.18596e-12	-27.564	-232	-
ENST00000398940	ENSG00000196782	MAML3	4	139933501	139933600	1.43381e-13	1.2076e-12	-33.1189	-43450	-
ENST00000385005	ENSG00000207738	MIR520C	19	53707001	53707100	1.48006e-13	1.24446e-12	-25.4826	-353	+
ENST00000280612	ENSG00000151012	SLC7A11	4	138242901	138243000	1.51331e-13	1.27093e-12	-27.5189	-553	-
ENST00000628795	ENSG00000196208	GREB1	2	11498501	11498600	1.64886e-13	1.37749e-12	-27.3278	16162	+
ENST00000528952	ENSG00000149516	MS4A3	11	60069301	60069400	1.78456e-13	1.48454e-12	25.4351	-131	+
ENST00000524340	ENSG00000196092	PAX5	9	36999701	36999800	1.93606e-13	1.60316e-12	-27.0645	2876	-
ENST00000619866	ENSG00000276231	PIK3R6	17	8868601	8868700	2.01517e-13	1.66528e-12	-27.9207	-925	-
ENST00000506460	ENSG00000248408	LINC02469	4	79663001	79663100	2.0513e-13	1.69377e-12	-34.5797	-661	+
ENST00000478742	ENSG00000133048	CHI3L1	1	203180301	203180400	2.17931e-13	1.79384e-12	-29.5885	-169	-
ENST00000432781	ENSG00000163872	YEATS2	3	183775101	183775200	2.26303e-13	1.85921e-12	-25.5773	-791	+
ENST00000302165	ENSG00000170604	IRF2BP1	19	45882501	45882600	2.35601e-13	1.93185e-12	-25.7354	3571	-
ENST00000473401	ENSG00000065621	GSTO2	10	104274101	104274200	2.4868e-13	2.03288e-12	-27.9599	-698	+
ENST00000357401	ENSG00000197934	CYYR1-AS1	21	26404901	26405000	2.52522e-13	2.06269e-12	-34.9742	-943	+
ENST00000618786	ENSG00000276168	RN7SL1	14	49587301	49587400	2.53378e-13	2.06913e-12	-28.1639	723	+
ENST00000456356	ENSG00000231864	AL807752.3	9	137063801	137063900	2.65124e-13	2.15874e-12	-28.4227	268	+
ENST00000384390	ENSG00000207118	SNORD14D	11	123058801	123058900	2.70562e-13	2.20101e-12	-26.3094	96	-
ENST00000429305	ENSG00000232197	AL596442.1	6	170049401	170049500	2.70814e-13	2.20288e-12	-26.1061	-113017	+
ENST00000604842	ENSG00000271624	AP004372.1	11	131738101	131738200	2.76797e-13	2.24805e-12	-30.8637	33439	-
ENST00000429904	ENSG00000106565	TMEM176B	7	150782401	150782500	2.79827e-13	2.27105e-12	-25.2346	14233	-
ENST00000406079	ENSG00000218107	AL136131.1	6	43715201	43715300	2.81015e-13	2.28018e-12	-30.1909	-8451	-
ENST00000463405	ENSG00000165623	UCMA	10	13235901	13236000	2.81779e-13	2.28596e-12	-27.5582	-1568	-
ENST00000504283	ENSG00000248722	AK3P4	5	115414901	115415000	3.17822e-13	2.56239e-12	-28.4042	12523	+
ENST00000451479	ENSG00000100036	SLC35E4	22	30644001	30644100	3.23883e-13	2.60919e-12	-31.643	7480	+
ENST00000580060	ENSG00000265182	SRP72P1	18	49495701	49495800	3.28833e-13	2.64671e-12	-26.255	1097	-
ENST00000408515	ENSG00000221442	MIR548F4	7	147405901	147406000	3.39492e-13	2.72813e-12	-25.3845	-27781	-
ENST00000442243	ENSG00000227842	AC093166.1	2	111717101	111717200	3.48429e-13	2.79581e-12	-29.8427	-308	+
ENST00000460417	ENSG00000196182	STK40	1	36373501	36373600	3.54062e-13	2.83869e-12	-27.4745	-7430	-
ENST00000624893	ENSG00000280424	BX537318.2	22	46006301	46006400	3.63292e-13	2.9095e-12	-25.178	-216	+
ENST00000480448	ENSG00000242573	ACTR3P3	3	101156701	101156800	3.68062e-13	2.94588e-12	-25.7263	-6294	+
ENST00000312280	ENSG00000109099	PMP22	17	15266301	15266400	3.70361e-13	2.96363e-12	-34.3088	-945	-
ENST00000565120	ENSG00000261514	LINC01976	17	43934101	43934200	3.92935e-13	3.13572e-12	-25.3085	-4163	+
ENST00000424895	ENSG00000236204	LINC01376	2	18911001	18911100	3.99772e-13	3.18686e-12	-26.1248	115872	-
ENST00000535721	ENSG00000155974	GRIP1	12	67070101	67070200	4.1673e-13	3.31449e-12	25.1462	-940	-
ENST00000380924	ENSG00000147862	NFIB	9	14180701	14180800	4.56287e-13	3.61089e-12	-29.8175	0	-
ENST00000384328	ENSG00000207056	RNU1-8P	1	7280601	7280700	4.56753e-13	3.61444e-12	-31.3597	61243	+
ENST00000470580	ENSG00000242979	RPS15AP18	5	179934401	179934500	4.62313e-13	3.65537e-12	27.0351	-206	-
ENST00000641204	ENSG00000232722	MROH4P	8	142572301	142572400	4.64143e-13	3.66923e-12	-32.2915	-805	-
ENST00000244364	ENSG00000151914	DST	6	56659301	56659400	4.87171e-13	3.84108e-12	-32.6667	-16306	-
ENST00000513437	ENSG00000061918	GUCY1B1	4	155806401	155806500	4.96229e-13	3.90897e-12	-30.6287	46944	+
ENST00000433948	ENSG00000167566	NCKAP5L	12	49797001	49797100	5.07352e-13	3.99112e-12	-27.8215	0	-
ENST00000605930	ENSG00000096433	ITPR3	6	33622401	33622500	5.3169e-13	4.17294e-12	-28.3442	1024	+
ENST00000493767	ENSG00000135636	DYSF	2	71587701	71587800	5.42651e-13	4.2534e-12	-30.5435	-905	+
ENST00000484706	ENSG00000153956	CACNA2D1	7	82374901	82375000	5.55849e-13	4.35015e-12	-28.7584	-31666	-
ENST00000529914	ENSG00000255490	EIF4A2P5	11	32084301	32084400	5.7371e-13	4.48216e-12	30.0037	-711	+
ENST00000433455	ENSG00000232739	AL607028.1	10	15216201	15216300	5.80998e-13	4.53555e-12	-27.2607	-21192	+
ENST00000429208	ENSG00000224540	AC092810.1	1	209235101	209235200	6.35639e-13	4.93788e-12	-25.1728	2907	+
ENST00000461757	ENSG00000138074	SLC5A6	2	27185701	27185800	6.40005e-13	4.96987e-12	-25.0147	17250	-
ENST00000505398	ENSG00000250324	MRPL22P1	4	56321701	56321800	6.74493e-13	5.22265e-12	-32.3588	-368	-
ENST00000624221	ENSG00000280159	AC016583.1	5	54611401	54611500	6.76405e-13	5.23696e-12	-25.3601	-32057	+
ENST00000482618	ENSG00000154928	EPHB1	3	134793401	134793500	6.87949e-13	5.31998e-12	-27.3504	-1762	+
ENST00000486969	ENSG00000076356	PLXNA2	1	208232501	208232600	6.95787e-13	5.37769e-12	-25.6056	11702	-
ENST00000521407	ENSG00000029534	ANK1	8	41770701	41770800	6.97168e-13	5.38785e-12	-33.0846	26794	-
ENST00000414640	ENSG00000224407	AL136988.1	1	230282201	230282300	7.36208e-13	5.67048e-12	-26.8477	-309	-
ENST00000524916	ENSG00000149294	NCAM1	11	113255801	113255900	8.41765e-13	6.43542e-12	-26.4168	-50	+
ENST00000598776	ENSG00000171049	FPR2	19	51763401	51763500	9.06686e-13	6.89987e-12	-31.0606	643	+
ENST00000472008	ENSG00000241744	AC079953.1	12	101229801	101229900	9.21712e-13	7.00706e-12	-25.0989	-926	-
ENST00000522416	ENSG00000254236	AP003550.1	8	103023801	103023900	9.40071e-13	7.13758e-12	25.0137	-2374	-
ENST00000235628	ENSG00000116981	NT5C1A	1	39671101	39671200	9.4783e-13	7.19283e-12	29.1971	839	-
ENST00000498403	ENSG00000244159	RPS27AP13	8	53886101	53886200	9.49258e-13	7.20298e-12	-25.1006	1045	-
ENST00000528897	ENSG00000154319	FAM167A	8	11454401	11454500	9.5335e-13	7.23198e-12	29.4111	-9033	-
ENST00000607441	ENSG00000283279	MIR376C	14	101039701	101039800	9.69055e-13	7.34378e-12	-31.6121	13	+
ENST00000449819	ENSG00000226856	AC093901.1	2	118474001	118474100	9.69191e-13	7.34453e-12	-32.5333	-287616	-
ENST00000612444	ENSG00000277692	AL121583.1	20	32355601	32355700	9.73936e-13	7.37896e-12	-25.1556	550	+
ENST00000419703	ENSG00000235086	FNDC1-IT1	6	159271501	159271600	9.83464e-13	7.44652e-12	-27.5778	30717	+
ENST00000560797	ENSG00000140279	DUOX2	15	45093701	45093800	1.02369e-12	7.73359e-12	-31.0948	6614	-
ENST00000422910	ENSG00000175048	ZDHHC14	6	157653901	157654000	1.04081e-12	7.855e-12	-30.7675	22781	+
ENST00000439215	ENSG00000225099	ATP6V1E1P1	1	42902401	42902500	1.06759e-12	8.04744e-12	-31.2242	-732	+
ENST00000247781	ENSG00000187955	COL14A1	8	120258101	120258200	1.0768e-12	8.11253e-12	34.2692	7356	+
ENST00000607531	ENSG00000232310	AL078590.3	6	134535801	134535900	1.07753e-12	8.11762e-12	-25.1752	-1133	-
ENST00000556386	ENSG00000257275	AL139020.1	14	95717201	95717300	1.14084e-12	8.5625e-12	-29.0573	1723	+
ENST00000514277	ENSG00000250067	YJEFN3	19	19532001	19532100	1.15903e-12	8.69139e-12	-26.189	3108	+
ENST00000597346	ENSG00000269821	KCNQ1OT1	11	2700601	2700700	1.18149e-12	8.85153e-12	-27.1869	-608	-
ENST00000473031	ENSG00000241665	RN7SL418P	3	69773401	69773500	1.23951e-12	9.26328e-12	-26.3128	-3629	-
ENST00000368722	ENSG00000143556	S100A7	1	153459701	153459800	1.31384e-12	9.78675e-12	-27.5077	75	-
ENST00000410298	ENSG00000222230	RNA5SP158	4	38731101	38731200	1.32427e-12	9.86006e-12	-25.6879	27693	-
ENST00000614168	ENSG00000274299	AC099654.4	7	57283201	57283300	1.35976e-12	1.01115e-11	-29.2712	12364	+
ENST00000645590	ENSG00000285010	AP000790.4	11	59956301	59956400	1.3654e-12	1.01514e-11	-28.5496	-7633	+
ENST00000626824	ENSG00000133742	CA1	8	85379901	85380000	1.39293e-12	1.03433e-11	-25.286	-888	-
ENST00000367134	ENSG00000174502	SLC26A9	1	205944701	205944800	1.49335e-12	1.10415e-11	-26.2195	-1242	-
ENST00000577504	ENSG00000264330	MIR5186	3	151567701	151567800	1.49363e-12	1.10433e-11	-30.1252	-1707	-
ENST00000334179	ENSG00000186150	UBL4B	1	110127301	110127400	1.52386e-12	1.12548e-11	-28.7964	14835	+
ENST00000440148	ENSG00000237759	AL590483.2	1	244213101	244213200	1.55309e-12	1.146e-11	-32.4367	105738	+
ENST00000455089	ENSG00000146648	EGFR	7	55005101	55005200	1.62489e-12	1.19623e-11	-25.7254	-13821	+
ENST00000477035	ENSG00000118194	TNNT2	1	201361301	201361400	1.66402e-12	1.22356e-11	-28.1538	0	-
ENST00000468131	ENSG00000241756	RN7SL83P	7	38559101	38559200	1.67199e-12	1.22893e-11	-27.8873	-27764	-
ENST00000530134	ENSG00000121753	ADGRB2	1	31755401	31755500	1.73513e-12	1.27282e-11	-25.9952	765	-
ENST00000438013	ENSG00000178623	GPR35	2	240628301	240628400	1.80731e-12	1.32302e-11	-25.456	870	+
ENST00000567919	ENSG00000261467	AC099398.1	7	73977101	73977200	1.87942e-12	1.37233e-11	-25.9713	-8792	+
ENST00000520758	ENSG00000253652	AC136628.4	5	179516601	179516700	1.8847e-12	1.37598e-11	-25.345	-1023	-
ENST00000395954	ENSG00000019186	CYP24A1	20	54169601	54169700	2.09259e-12	1.51844e-11	-25.9336	2254	-
ENST00000639531	ENSG00000120071	KANSL1	17	46172501	46172600	2.1203e-12	1.53739e-11	-26.2201	-319	-
ENST00000534229	ENSG00000166833	NAV2	11	19849201	19849300	2.15436e-12	1.56045e-11	-26.6255	71401	+
ENST00000585328	ENSG00000187775	DNAH17	17	78576001	78576100	2.16894e-12	1.57028e-11	-26.203	1295	-
ENST00000473575	ENSG00000114812	VIPR1	3	42513301	42513400	2.2179e-12	1.60341e-11	-25.5433	-399	+
ENST00000516814	ENSG00000252623	RNA5SP481	20	31994201	31994300	2.30734e-12	1.66457e-11	-27.6633	-14051	+
ENST00000558849	ENSG00000172379	ARNT2	15	80526601	80526700	2.31066e-12	1.66684e-11	-34.6691	-24404	+
ENST00000472247	ENSG00000134899	ERCC5	13	102873801	102873900	2.40123e-12	1.72765e-11	-28.8404	-835	+
ENST00000409781	ENSG00000153563	CD8A	2	86785701	86785800	2.47119e-12	1.77532e-11	-25.0643	5026	-
ENST00000453261	ENSG00000230192	AC073387.1	7	109659601	109659700	2.50466e-12	1.79779e-11	-28.5151	-394	+
ENST00000463388	ENSG00000130294	KIF1A	2	240771201	240771300	2.51309e-12	1.80339e-11	-28.2491	0	-
ENST00000466511	ENSG00000151789	ZNF385D	3	22374201	22374300	2.54499e-12	1.82511e-11	-28.5675	-881	-
ENST00000190611	ENSG00000079156	OSBPL6	2	178212001	178212100	2.55085e-12	1.82905e-11	-25.6813	17354	+
ENST00000602458	ENSG00000269973	AC010969.2	2	9914801	9914900	2.81698e-12	2.00937e-11	-29.3333	-21460	+
ENST00000506173	ENSG00000251468	AC135352.1	8	12955701	12955800	2.99549e-12	2.12941e-11	-25.2005	-2587	+
ENST00000441429	ENSG00000170889	RPS9	19	54201801	54201900	3.06111e-12	2.17353e-11	-27.6611	643	+
ENST00000485767	ENSG00000148180	GSN	9	121308201	121308300	3.11385e-12	2.20863e-11	-28.8825	-71	+
ENST00000358463	ENSG00000140836	ZFHX3	16	73151701	73151800	3.16876e-12	2.24465e-11	-30.2188	-7255	-
ENST00000532515	ENSG00000254718	AL157756.1	14	60245601	60245700	3.27613e-12	2.31618e-11	-25.6138	0	-
ENST00000460253	ENSG00000148204	CRB2	9	123364201	123364300	3.47842e-12	2.45108e-11	-27.3463	-4479	+
ENST00000457797	ENSG00000180316	PNPLA1	6	36269801	36269900	3.52558e-12	2.48219e-11	-26.8849	-560	+
ENST00000620845	ENSG00000278716	AC133540.1	16	85431801	85431900	3.64025e-12	2.55812e-11	-27.6398	-57913	+
ENST00000591624	ENSG00000140623	SEPT12	16	4787901	4788000	3.64237e-12	2.55953e-11	-25.3247	255	-
ENST00000297354	ENSG00000164764	SBSPON	8	73097101	73097200	3.69935e-12	2.59634e-11	-28.7601	-3830	-
ENST00000470868	ENSG00000158417	EIF5B	2	99389401	99389500	3.7561e-12	2.63365e-11	-27.0351	-107	+
ENST00000452071	ENSG00000230960	AL109910.1	6	170250901	170251000	3.8629e-12	2.70405e-11	-25.9987	11570	-
ENST00000497827	ENSG00000040487	PQLC2	1	19315801	19315900	3.98565e-12	2.78512e-11	25.0187	3074	+
ENST00000535170	ENSG00000106261	ZKSCAN1	7	100014801	100014900	4.00078e-12	2.79526e-11	-30.564	-672	+
ENST00000319340	ENSG00000180767	CHST13	3	126523501	126523600	4.05935e-12	2.83372e-11	-32.133	-683	+
ENST00000522099	ENSG00000157110	RBPMS	8	30544101	30544200	4.30436e-12	2.99394e-11	-25.0167	-1000	+
ENST00000514175	ENSG00000213493	ACTN4P1	4	116709801	116709900	4.30684e-12	2.99551e-11	-26.1331	111642	+
ENST00000624214	ENSG00000280173	AC104447.1	3	47347101	47347200	4.38879e-12	3.04887e-11	25.0818	153	+
ENST00000457178	ENSG00000227479	AC124861.1	2	240247801	240247900	4.4284e-12	3.07484e-11	-39.8693	8136	-
ENST00000510549	ENSG00000163071	SPATA18	4	52078601	52078700	4.43596e-12	3.07993e-11	-25.0448	259	+
ENST00000517967	ENSG00000157168	NRG1	8	32170301	32170400	4.47413e-12	3.10489e-11	27.6771	-982	+
ENST00000465426	ENSG00000133256	PDE6B	4	646301	646400	4.6627e-12	3.228e-11	-28.1652	-5159	+
ENST00000542991	ENSG00000171681	ATF7IP	12	14391301	14391400	4.75442e-12	3.28736e-11	-31.4215	-3463	+
ENST00000319423	ENSG00000178586	OR6B3	2	240040901	240041000	4.92567e-12	3.39858e-11	-25.1008	5073	-
ENST00000532130	ENSG00000198382	UVRAG	11	76025001	76025100	5.08579e-12	3.50281e-11	28.1763	44943	+
ENST00000454842	ENSG00000146373	RNF217	6	124971001	124971100	5.10797e-12	3.51742e-11	-25.6894	-155	+
ENST00000267219	ENSG00000139737	SLAIN1	13	77724301	77724400	5.21485e-12	3.58691e-11	-25.9251	4705	+
ENST00000505156	ENSG00000249917	LINC00536	8	116353701	116353800	5.25702e-12	3.61411e-11	-30.4888	-28643	-
ENST00000558034	ENSG00000272886	DCP1A	3	53287001	53287100	5.31628e-12	3.6528e-11	-25.5544	1262	-
ENST00000479985	ENSG00000100425	BRD1	22	49767601	49767700	5.3604e-12	3.68116e-11	-26.1448	8416	-
ENST00000527707	ENSG00000147642	SYBU	8	109581901	109582000	5.60705e-12	3.84096e-11	33.9762	-844	-
ENST00000369684	ENSG00000134245	WNT2B	1	112510301	112510400	5.69964e-12	3.90007e-11	27.5933	1525	+
ENST00000301691	ENSG00000167941	SOST	17	43758701	43758800	5.73898e-12	3.92538e-11	-26.3544	0	-
ENST00000493501	ENSG00000081479	LRP2	2	169246801	169246900	5.84065e-12	3.99092e-11	-30.6844	28454	-
ENST00000362145	ENSG00000199015	MIR377	14	101061801	101061900	5.84201e-12	3.99164e-11	-32.5008	-150	+
ENST00000520601	ENSG00000104221	BRF2	8	37827401	37827500	5.86698e-12	4.00769e-11	-29.5631	22339	-
ENST00000572862	ENSG00000167291	TBC1D16	17	79940701	79940800	6.09173e-12	4.15175e-11	-31.3765	10029	-
ENST00000419667	ENSG00000230035	IGSF21-AS1	1	18227501	18227600	6.14809e-12	4.18825e-11	-29.4871	-48156	-
ENST00000445998	ENSG00000175520	UBQLN3	11	5509801	5509900	6.25143e-12	4.25403e-11	-29.8753	59	-
ENST00000525715	ENSG00000117983	MUC5B	11	1203601	1203700	6.41716e-12	4.36017e-11	-35.8559	-19366	+
ENST00000427603	ENSG00000071054	MAP4K4	2	101622701	101622800	6.60158e-12	4.47738e-11	-28.5365	-74050	+
ENST00000518346	ENSG00000070614	NDST1	5	150506601	150506700	7.01305e-12	4.74037e-11	-28.9634	-940	+
ENST00000493636	ENSG00000117480	FAAH	1	46409601	46409700	7.1886e-12	4.85291e-11	-26.2671	-352	+
ENST00000582242	ENSG00000150394	CDH8	16	61820101	61820200	7.32871e-12	4.94161e-11	-26.0499	-2059	-
ENST00000535243	ENSG00000256630	AC090424.1	12	128439901	128440000	7.68799e-12	5.17025e-11	-30.553	-696	-
ENST00000434559	ENSG00000234308	LINC01878	2	212794901	212795000	7.70312e-12	5.17982e-11	-29.5213	-331	+
ENST00000489129	ENSG00000171914	TLN2	15	62739701	62739800	7.84273e-12	5.26815e-11	-25.1628	-645	+
ENST00000507141	ENSG00000113389	NPR3	5	32788201	32788300	8.25863e-12	5.53014e-11	27.0469	75872	+
ENST00000641568	ENSG00000284713	AP003071.5	11	69144901	69145000	8.36608e-12	5.59809e-11	-28.1637	-10478	+
ENST00000495306	ENSG00000027869	SH2D2A	1	156816301	156816400	8.46069e-12	5.65659e-11	-31.7184	361	-
ENST00000507502	ENSG00000039560	RAI14	5	34699301	34699400	8.59926e-12	5.74408e-11	-25.4113	11114	+
ENST00000466782	ENSG00000074964	ARHGEF10L	1	17639201	17639300	8.60493e-12	5.74757e-11	-25.2352	-453	+
ENST00000464284	ENSG00000198929	NOS1AP	1	162360001	162360100	8.83876e-12	5.89455e-11	-32.7456	-437	+
ENST00000528102	ENSG00000204381	LAYN	11	111556201	111556300	9.12277e-12	6.07057e-11	-26.3295	14651	+
ENST00000517916	ENSG00000254299	LINC01944	5	172559501	172559600	9.3124e-12	6.18917e-11	-26.5969	-488	-
ENST00000423086	ENSG00000228290	TBX18-AS1	6	84689801	84689900	9.68252e-12	6.41829e-11	-26.5193	298	+
ENST00000512002	ENSG00000142319	SLC6A3	5	1407001	1407100	9.69926e-12	6.42883e-11	-25.7824	-5695	-
ENST00000623224	ENSG00000225510	PCDH8P1	13	53202201	53202300	9.7162e-12	6.43912e-11	27.0433	696	+
ENST00000503925	ENSG00000151150	ANK3	10	60305601	60305700	1.00298e-11	6.63335e-11	-26.5859	-5120	-
ENST00000377252	ENSG00000120594	PLXDC2	10	19853901	19854000	1.0032e-11	6.63465e-11	-31.4484	37664	+
ENST00000454836	ENSG00000188668	OR7E90P	2	158893101	158893200	1.06476e-11	7.01833e-11	-26.5441	18461	+
ENST00000547968	ENSG00000257404	AC107016.2	12	52787901	52788000	1.08161e-11	7.12355e-11	-25.3717	5253	+
ENST00000448543	ENSG00000234279	LINC01937	2	238719401	238719500	1.08854e-11	7.16593e-11	-28.0007	-824	+
ENST00000449616	ENSG00000107518	ATRNL1	10	116059901	116060000	1.10277e-11	7.25219e-11	-25.151	150552	+
ENST00000320415	ENSG00000213530	MTHFD2P5	7	82530201	82530300	1.22001e-11	7.97823e-11	-25.3501	60392	-
ENST00000394628	ENSG00000213514	AL731556.1	10	77711801	77711900	1.22125e-11	7.98579e-11	-25.0329	-18866	+
ENST00000423981	ENSG00000178171	AMER3	2	130760301	130760400	1.29439e-11	8.43115e-11	-25.7022	4012	+
ENST00000493231	ENSG00000261210	CLEC19A	16	19285501	19285600	1.32193e-11	8.6002e-11	-28.6008	-139	+
ENST00000394628	ENSG00000213514	AL731556.1	10	77686601	77686700	1.34091e-11	8.71619e-11	-25.7157	-44066	+
ENST00000412730	ENSG00000146666	LINC00525	7	47744401	47744500	1.34515e-11	8.74196e-11	-26.8441	-16976	+
ENST00000641780	ENSG00000254613	OR6M2P	11	123842701	123842800	1.39536e-11	9.04877e-11	-29.9475	-772	-
ENST00000312371	ENSG00000174945	AMZ1	7	2681901	2682000	1.43409e-11	9.2857e-11	-27.4558	2381	+
ENST00000377371	ENSG00000148482	SLC39A12	10	17953001	17953100	1.46874e-11	9.4969e-11	27.8388	1089	+
ENST00000607233	ENSG00000228412	AL022068.1	6	19790201	19790300	1.51229e-11	9.76044e-11	-28.4631	14069	-
ENST00000305479	ENSG00000168634	WFDC13	20	45702201	45702300	1.52886e-11	9.86125e-11	-26.061	187	+
ENST00000422831	ENSG00000236046	AC004920.1	7	50838801	50838900	1.59189e-11	1.02453e-10	-30.8563	3093	-
ENST00000466261	ENSG00000138286	FAM149B1	10	73229601	73229700	1.62966e-11	1.04719e-10	29.0625	-596	+
ENST00000519647	ENSG00000157110	RBPMS	8	30392301	30392400	1.63557e-11	1.05065e-10	-26.9339	5095	+
ENST00000427973	ENSG00000230261	OR52J2P	11	5036401	5036500	1.66107e-11	1.06593e-10	-26.082	-513	+
ENST00000478915	ENSG00000146776	ATXN7L1	7	105849301	105849400	1.79794e-11	1.14823e-10	-34.0367	27078	-
ENST00000559855	ENSG00000259217	AC068867.1	15	35698601	35698700	1.83338e-11	1.16958e-10	-25.7098	-76101	+
ENST00000461410	ENSG00000150722	PPP1R1C	2	182068401	182068500	1.91192e-11	1.21647e-10	-31.9589	6940	+
ENST00000440466	ENSG00000232922	MTND6P24	7	112374101	112374200	1.99466e-11	1.26587e-10	-28.4695	51	-
ENST00000617529	ENSG00000254872	AC139749.1	11	1056801	1056900	2.0074e-11	1.27339e-10	-26.7349	4192	+
ENST00000484358	ENSG00000100316	RPL3	22	39317401	39317500	2.06039e-11	1.30462e-10	-30.1452	-334	-
ENST00000460780	ENSG00000118194	TNNT2	1	201364701	201364800	2.17292e-11	1.37081e-10	-25.4466	-514	-
ENST00000533525	ENSG00000149256	TENM4	11	78810701	78810800	2.17696e-11	1.37322e-10	-32.3512	-5291	-
ENST00000456324	ENSG00000167635	ZNF146	19	36214001	36214100	2.28039e-11	1.43414e-10	-27.2824	-502	+
ENST00000472573	ENSG00000158769	F11R	1	161001101	161001200	2.34579e-11	1.47281e-10	-25.3794	0	-
ENST00000329421	ENSG00000175130	MARCKSL1	1	32339701	32339800	2.36322e-11	1.48292e-10	-25.098	-3323	-
ENST00000532857	ENSG00000101493	ZNF516	18	76457001	76457100	2.3928e-11	1.5001e-10	31.457	33680	-
ENST00000317876	ENSG00000181322	NME9	3	138325801	138325900	2.60551e-11	1.62496e-10	-27.3798	-870	-
ENST00000521673	ENSG00000066827	ZFAT	8	134457801	134457900	2.65108e-11	1.65171e-10	26.7766	52283	-
ENST00000542797	ENSG00000256258	AC117500.3	12	131622001	131622100	2.65442e-11	1.65364e-10	-27.1694	1104	-
ENST00000473079	ENSG00000182580	EPHB3	3	184631301	184631400	2.71407e-11	1.6879e-10	-25.5769	51555	+
ENST00000262094	ENSG00000041353	RAB27B	18	54824301	54824400	2.7994e-11	1.7376e-10	-33.0041	-3799	+
ENST00000614743	ENSG00000268324	LRRC2-AS1	3	46558801	46558900	2.91094e-11	1.80264e-10	28.4542	1399	+
ENST00000514282	ENSG00000279240	AC063980.1	5	136397901	136398000	2.92678e-11	1.81194e-10	-25.1378	-860	-
ENST00000497352	ENSG00000243499	RPS6P21	12	131684301	131684400	3.2036e-11	1.97296e-10	29.323	16811	+
ENST00000511217	ENSG00000156463	SH3RF2	5	145937801	145937900	3.24055e-11	1.99446e-10	-26.1438	0	+
ENST00000581328	ENSG00000073861	TBX21	17	47736001	47736100	3.25774e-11	2.00427e-10	-32.1429	2578	+
ENST00000433383	ENSG00000225735	NEK4P1	21	17212301	17212400	3.5176e-11	2.15452e-10	-29.1746	-955	-
ENST00000611977	ENSG00000274588	DGKK	X	50471101	50471200	3.61173e-11	2.20881e-10	-25.1255	-364	-
ENST00000483960	ENSG00000148180	GSN	9	121281601	121281700	3.76964e-11	2.29909e-10	-26.5978	131	+
ENST00000369282	ENSG00000095627	TDRD1	10	114178901	114179000	4.02067e-11	2.44237e-10	-28.2186	-270	+
ENST00000402902	ENSG00000218890	NUFIP1P	6	66094401	66094500	4.02807e-11	2.44638e-10	-27.3309	410	-
ENST00000424793	ENSG00000227395	EIF2AP4	10	44715701	44715800	4.25665e-11	2.57696e-10	-28.1506	-90643	+
ENST00000314040	ENSG00000176515	AL033381.1	6	1056601	1056700	4.39771e-11	2.65715e-10	-26.2802	-23229	+
ENST00000468629	ENSG00000187048	CYP4A11	1	46941501	46941600	4.41071e-11	2.6644e-10	-26.4921	-18	-
ENST00000437132	ENSG00000235403	AC114808.1	2	1055301	1055400	4.50445e-11	2.71781e-10	-30.4847	12942	-
ENST00000554161	ENSG00000258572	AL133467.1	14	95520401	95520500	4.66437e-11	2.80856e-10	-35.2278	4267	+
ENST00000448627	ENSG00000227862	HNRNPA1P31	13	80620901	80621000	4.71864e-11	2.83946e-10	-26.8908	-835	-
ENST00000531349	ENSG00000131620	ANO1	11	70108301	70108400	4.85645e-11	2.91714e-10	-29.6712	118	+
ENST00000252575	ENSG00000130287	NCAN	19	19217101	19217200	4.96386e-11	2.97761e-10	-26.5478	5130	+
ENST00000410829	ENSG00000222761	RNU6-684P	14	104397501	104397600	4.96491e-11	2.9782e-10	-26.3649	3449	-
ENST00000265104	ENSG00000039139	DNAH5	5	13994701	13994800	5.08385e-11	3.04495e-10	-25.9596	-50159	-
ENST00000426593	ENSG00000227555	MIR4290HG	9	90044701	90044800	5.30631e-11	3.16979e-10	-26.3191	-3203	-
ENST00000370655	ENSG00000165887	ANKRD2	10	97570501	97570600	5.45853e-11	3.25506e-10	-26.8863	-1899	+
ENST00000343849	ENSG00000182533	CAV3	3	8733401	8733500	5.49502e-11	3.27513e-10	-26.0387	-300	+
ENST00000579237	ENSG00000141052	MYOCD	17	12662901	12663000	5.77541e-11	3.43049e-10	-29.9119	-2890	+
ENST00000442580	ENSG00000091129	NRCAM	7	108327201	108327300	5.88006e-11	3.48894e-10	-28.5459	1189	-
ENST00000538059	ENSG00000140853	NLRC5	16	57004201	57004300	5.90169e-11	3.501e-10	-27.6813	-186	+
ENST00000452479	ENSG00000141337	ARSG	17	68307201	68307300	6.0108e-11	3.56184e-10	-29.8592	15685	+
ENST00000579327	ENSG00000264622	AC022903.1	17	34821401	34821500	6.11667e-11	3.62073e-10	-26.8361	37547	-
ENST00000407787	ENSG00000162927	PUS10	2	61016201	61016300	6.55901e-11	3.86498e-10	-26.3539	894	-
ENST00000434431	ENSG00000284701	TMEM247	2	46478301	46478400	6.71159e-11	3.94991e-10	-27.2793	-1165	+
ENST00000558943	ENSG00000090487	SPG21	15	64985801	64985900	6.93233e-11	4.07243e-10	27.8536	1577	-
ENST00000521584	ENSG00000254090	MTND2P32	8	33015601	33015700	7.07436e-11	4.14974e-10	-29.5049	342	+
ENST00000338270	ENSG00000187682	ERAS	X	48829101	48829200	7.7922e-11	4.54278e-10	-25.8058	230	+
ENST00000541264	ENSG00000165617	DACT1	14	58698001	58698100	7.79637e-11	4.54508e-10	-33.0688	59166	+
ENST00000520080	ENSG00000164935	DCSTAMP	8	104365501	104365600	7.82745e-11	4.56148e-10	-31.3304	10447	+
ENST00000360358	ENSG00000238243	OR2W3	1	247894601	247894700	7.96607e-11	4.63776e-10	-28.71	-887	+
ENST00000528611	ENSG00000127603	MACF1	1	39328301	39328400	8.15736e-11	4.74303e-10	-29.8314	0	+
ENST00000615334	ENSG00000276521	AP001486.3	11	102989401	102989500	8.19515e-11	4.76402e-10	-27.4966	-22774	-
ENST00000642969	ENSG00000124788	ATXN1	6	16413401	16413500	8.30384e-11	4.82336e-10	-27.2852	-85121	-
ENST00000487699	ENSG00000182568	SATB1	3	18438701	18438800	8.50191e-11	4.93172e-10	25.5035	0	-
ENST00000512097	ENSG00000080709	KCNN2	5	114335501	114335600	8.58378e-11	4.97662e-10	-25.7623	-25345	+
ENST00000544663	ENSG00000256281	AP003174.2	11	115532801	115532900	9.08263e-11	5.2479e-10	25.3551	54	-
ENST00000521412	ENSG00000250420	AACSP1	5	178792301	178792400	9.95254e-11	5.71717e-10	-28.384	5212	-
ENST00000452782	ENSG00000142973	CYP4B1	1	46809901	46810000	1.00535e-10	5.77148e-10	-25.4776	-1073	+
ENST00000432694	ENSG00000224228	AL031599.1	1	172779101	172779200	1.06399e-10	6.08402e-10	-26.0162	3198	+
ENST00000607464	ENSG00000271964	AC090948.1	3	16305901	16306000	1.10107e-10	6.28076e-10	30.7133	-8439	+
ENST00000257359	ENSG00000134917	ADAMTS8	11	130421301	130421400	1.1066e-10	6.30973e-10	-31.9953	7594	-
ENST00000584112	ENSG00000108588	CCDC47	17	63772801	63772900	1.11725e-10	6.36588e-10	-27.7612	665	-
ENST00000426449	ENSG00000157873	TNFRSF14	1	2555401	2555500	1.1273e-10	6.41982e-10	28.3133	-139	+
ENST00000510753	ENSG00000251511	AC096736.3	4	156475801	156475900	1.14182e-10	6.49648e-10	-31.7876	-110079	+
ENST00000591647	ENSG00000187775	DNAH17	17	78425701	78425800	1.23008e-10	6.97032e-10	29.3214	921	-
ENST00000582305	ENSG00000264470	MIR4794	1	64572901	64573000	1.24186e-10	7.03239e-10	-28.4783	-6847	+
ENST00000427961	ENSG00000230122	ECEL1P3	2	232348801	232348900	1.24725e-10	7.06111e-10	-28.1408	2410	-
ENST00000530377	ENSG00000255452	AC084851.2	11	49092201	49092300	1.26552e-10	7.15722e-10	-25.6983	-104	+
ENST00000452514	ENSG00000214548	MEG3	14	100829501	100829600	1.27151e-10	7.18753e-10	-25.4068	-11	+
ENST00000645405	ENSG00000119866	BCL11A	2	60423001	60423100	1.27154e-10	7.18758e-10	-34.9228	29982	-
ENST00000608792	ENSG00000233117	LINC00702	10	4289401	4289500	1.27407e-10	7.20081e-10	-28.8166	-45490	-
ENST00000536445	ENSG00000177084	POLE	12	132658501	132658600	1.38776e-10	7.80078e-10	27.8947	2314	-
ENST00000441836	ENSG00000223402	AC074121.1	7	98467701	98467800	1.39915e-10	7.86056e-10	-38.2589	11426	-
ENST00000391093	ENSG00000212395	RF00272	9	131793901	131794000	1.40377e-10	7.88464e-10	-26.6355	-10944	-
ENST00000400354	ENSG00000215444	AL138807.1	20	51750401	51750500	1.46101e-10	8.18454e-10	-31.8876	15870	+
ENST00000345060	ENSG00000188778	ADRB3	8	37966901	37967000	1.48921e-10	8.33182e-10	-28.6138	0	-
ENST00000316073	ENSG00000215853	RPTN	1	152158401	152158500	1.5183e-10	8.48462e-10	-26.3878	729	-
ENST00000549503	ENSG00000184304	PRKD1	14	30211001	30211100	1.55608e-10	8.68308e-10	-27.3017	-19104	-
ENST00000315323	ENSG00000180340	FZD2	17	44561601	44561700	1.56375e-10	8.72335e-10	-27.7372	4144	+
ENST00000487582	ENSG00000182796	TMEM198B	12	55832701	55832800	1.6154e-10	8.99061e-10	-29.8479	-47	+
ENST00000409237	ENSG00000144278	GALNT13	2	153985901	153986000	1.62326e-10	9.03099e-10	-26.8053	41405	+
ENST00000510077	ENSG00000112139	MDGA1	6	37653401	37653500	1.66414e-10	9.24196e-10	-28.2587	-4772	-
ENST00000472212	ENSG00000133624	ZNF767P	7	149626001	149626100	1.69841e-10	9.41978e-10	-26.3907	-1250	-
ENST00000581889	ENSG00000265853	AL353996.1	17	16879001	16879100	1.76702e-10	9.77601e-10	-28.3602	14330	-
ENST00000514341	ENSG00000173610	UGT2A1	4	69600201	69600300	1.78175e-10	9.85171e-10	-26.1875	-441	-
ENST00000392730	ENSG00000215030	RPL13P12	17	17380401	17380500	1.88975e-10	1.04099e-09	-25.1591	3513	-
ENST00000520725	ENSG00000105339	DENND3	8	141208901	141209000	1.91078e-10	1.05175e-09	28.9299	16572	+
ENST00000445534	ENSG00000224132	AC112715.1	2	237263901	237264000	1.9268e-10	1.06002e-09	-31.0235	6812	+
ENST00000555334	ENSG00000136367	ZFHX2	14	23544901	23545000	1.94454e-10	1.06924e-09	-32.0517	3455	-
ENST00000516438	ENSG00000252247	RNU6-70P	13	27353201	27353300	2.07617e-10	1.13723e-09	-26.5688	-9456	-
ENST00000505025	ENSG00000248206	AC074194.1	4	183989901	183990000	2.1777e-10	1.18901e-09	-25.6941	2225	+
ENST00000422460	ENSG00000229101	ELOCP20	1	115556601	115556700	2.26368e-10	1.23288e-09	-26.5318	-126	+
ENST00000504178	ENSG00000172403	SYNPO2	4	119023401	119023500	2.38481e-10	1.29458e-09	-26.4444	0	+
ENST00000372071	ENSG00000122375	OPN4	10	86651901	86652000	2.38839e-10	1.29629e-09	-26.192	-2557	+
ENST00000495934	ENSG00000136819	C9orf78	9	129833701	129833800	2.48308e-10	1.34418e-09	30.2571	-185	-
ENST00000317292	ENSG00000176840	MIR7-3HG	19	4768501	4768600	2.48464e-10	1.34495e-09	-25.6783	-540	+
ENST00000362803	ENSG00000199673	SNORD16	15	66502901	66503000	2.51559e-10	1.3607e-09	-25.7615	0	-
ENST00000619781	ENSG00000278737	AC013553.4	15	65081301	65081400	2.5184e-10	1.36206e-09	-27.7417	2264	-
ENST00000507547	ENSG00000249681	KRT19P3	4	109880201	109880300	2.57207e-10	1.38916e-09	-26.8817	-305	-
ENST00000518031	ENSG00000254362	AC011726.3	8	26446001	26446100	2.5721e-10	1.38916e-09	-28.4621	5512	+
ENST00000342528	ENSG00000188162	OTOG	11	17580501	17580600	2.64122e-10	1.42457e-09	-26.4261	2239	+
ENST00000437722	ENSG00000144560	VGLL4	3	11610801	11610900	2.69076e-10	1.44945e-09	25.8431	-298	-
ENST00000611342	ENSG00000108813	DLX4	17	49975301	49975400	2.69293e-10	1.4505e-09	-26.7114	2364	+
ENST00000341509	ENSG00000188501	LCTL	15	66565601	66565700	2.70407e-10	1.45613e-09	-27.2879	-105	-
ENST00000528429	ENSG00000110693	SOX6	11	16403401	16403500	2.78925e-10	1.49917e-09	-31.7718	-539	-
ENST00000534768	ENSG00000166787	SAA3P	11	18116601	18116700	2.94433e-10	1.57703e-09	26.0484	-470	-
ENST00000433119	ENSG00000163517	HDAC11	3	13476201	13476300	3.14697e-10	1.6782e-09	-30.7025	-3424	+
ENST00000476002	ENSG00000243095	RPL3P10	8	39159601	39159700	3.27606e-10	1.74257e-09	-28.3516	-901	-
ENST00000367363	ENSG00000164520	RAET1E	6	149891501	149891600	3.3083e-10	1.75867e-09	-27.8933	-468	-
ENST00000465551	ENSG00000114416	FXR1	3	180868801	180868900	3.44934e-10	1.82886e-09	-25.2805	52	+
ENST00000414627	ENSG00000231855	AL161935.2	10	31618801	31618900	3.5044e-10	1.85609e-09	-27.1148	9700	-
ENST00000477287	ENSG00000088881	EBF4	20	2754801	2754900	3.53877e-10	1.87304e-09	-26.7014	-188	+
ENST00000636528	ENSG00000283443	AC018688.1	20	30579201	30579300	3.72762e-10	1.96679e-09	-25.8559	33602	+
ENST00000305817	ENSG00000171864	PRND	20	4722001	4722100	3.8331e-10	2.01905e-09	-25.4529	93	+
ENST00000510067	ENSG00000250198	LINC02199	5	8843801	8843900	3.87069e-10	2.03748e-09	-33.6314	4038	+
ENST00000467695	ENSG00000130707	ASS1	9	130457901	130458000	3.91513e-10	2.05967e-09	-25.5088	-518	+
ENST00000574923	ENSG00000153060	TEKT5	16	10642801	10642900	3.92856e-10	2.06632e-09	-25.4753	28879	-
ENST00000560120	ENSG00000156970	BUB1B	15	40151501	40151600	4.08008e-10	2.14098e-09	-27.381	-9423	+
ENST00000559554	ENSG00000169684	CHRNA5	15	78566701	78566800	4.1827e-10	2.19165e-09	26.7805	1132	+
ENST00000440282	ENSG00000165626	BEND7	10	13481701	13481800	4.23501e-10	2.2175e-09	-26.5443	-629	-
ENST00000619587	ENSG00000107187	LHX3	9	136178801	136178900	4.33974e-10	2.269e-09	-25.7387	22775	-
ENST00000568957	ENSG00000260727	SLC7A5P1	16	29618701	29618800	4.56803e-10	2.38114e-09	-28.0093	-5062	-
ENST00000415635	ENSG00000237261	RF00017	2	14508401	14508500	4.58836e-10	2.39106e-09	-25.6462	-22441	+
ENST00000599957	ENSG00000131409	LRRC4B	19	50547701	50547800	4.59364e-10	2.39365e-09	-26.5954	3243	-
ENST00000419388	ENSG00000231743	AC026396.1	10	2950101	2950200	4.59504e-10	2.39426e-09	-26.3268	14082	+
ENST00000636077	ENSG00000103264	FBXO31	16	87380801	87380900	4.69975e-10	2.44561e-09	-26.8663	2849	-
ENST00000510401	ENSG00000145555	MYO10	5	16785101	16785200	4.84998e-10	2.51884e-09	-27.3761	-26876	-
ENST00000411367	ENSG00000223299	RN7SKP108	14	96622401	96622500	5.14177e-10	2.65982e-09	-26.3374	16015	-
ENST00000569982	ENSG00000166479	TMX3	18	68713801	68713900	5.1832e-10	2.67988e-09	-26.5181	544	-
ENST00000380931	ENSG00000205622	AP001043.1	21	38938901	38939000	5.26231e-10	2.71802e-09	-27.5164	-473	-
ENST00000548309	ENSG00000182809	CRIP2	14	105476401	105476500	5.59573e-10	2.8784e-09	-26.55	-264	+
ENST00000398940	ENSG00000196782	MAML3	4	139989501	139989600	5.75748e-10	2.95619e-09	-26.0558	-99450	-
ENST00000583854	ENSG00000263574	AC125421.1	17	73737001	73737100	5.99073e-10	3.06788e-09	-25.9741	-754	+
ENST00000542833	ENSG00000163618	CADPS	3	62669101	62669200	6.00436e-10	3.07463e-09	-26.4689	-83856	-
ENST00000333976	ENSG00000186119	OR5D18	11	55818701	55818800	6.05927e-10	3.10042e-09	-25.4791	-807	+
ENST00000562989	ENSG00000261710	AC104417.2	8	142131001	142131100	6.07191e-10	3.10649e-09	-26.2097	41176	+
ENST00000525575	ENSG00000255021	AC093496.1	3	14279101	14279200	6.07887e-10	3.10977e-09	-29.516	24646	-
ENST00000343932	ENSG00000140505	CYP1A2	15	74748301	74748400	6.26978e-10	3.20019e-09	-25.5789	-444	+
ENST00000497584	ENSG00000058404	CAMK2B	7	44335201	44335300	6.29146e-10	3.21036e-09	-25.3315	-625	-
ENST00000543482	ENSG00000140563	MCTP2	15	94203501	94203600	6.41328e-10	3.26837e-09	-28.5135	-27938	+
ENST00000523943	ENSG00000151914	DST	6	56473901	56474000	6.43533e-10	3.27857e-09	-28.092	0	-
ENST00000612258	ENSG00000113578	FGF1	5	142687201	142687300	6.47233e-10	3.29621e-09	-26.5407	-707	-
ENST00000493135	ENSG00000188833	ENTPD8	9	137434501	137434600	6.51158e-10	3.31489e-09	-25.8185	3647	-
ENST00000635017	ENSG00000206113	CFAP99	4	2422301	2422400	6.9796e-10	3.53743e-09	-28.1761	3329	+
ENST00000405108	ENSG00000084710	EFR3B	2	25099101	25099200	7.1118e-10	3.60025e-09	-26.812	-16788	+
ENST00000518417	ENSG00000253557	AC100849.1	8	19184201	19184300	7.18381e-10	3.63442e-09	-30.925	51378	-
ENST00000513907	ENSG00000164300	SERINC5	5	80253301	80253400	7.35572e-10	3.71588e-09	-25.2635	1799	-
ENST00000528810	ENSG00000147799	ARHGAP39	8	144545801	144545900	7.70509e-10	3.87969e-09	28.0132	-138	-
ENST00000538328	ENSG00000171631	P2RY6	11	73291901	73292000	7.71733e-10	3.88547e-09	-26.0498	-782	+
ENST00000479453	ENSG00000173557	C2orf70	2	26564801	26564900	7.72991e-10	3.89126e-09	-26.3832	1768	+
ENST00000357865	ENSG00000117632	STMN1	1	25907301	25907400	8.04846e-10	4.04164e-09	-28.0198	-311	-
ENST00000476395	ENSG00000124164	VAPB	20	58438001	58438100	8.17283e-10	4.09924e-09	-29.4697	-877	+
ENST00000526314	ENSG00000140521	POLG	15	89326701	89326800	8.39892e-10	4.20519e-09	25.083	0	-
ENST00000527139	ENSG00000203499	IQANK1	8	143734801	143734900	8.4981e-10	4.25181e-09	-27.1704	663	+
ENST00000562262	ENSG00000260599	AC011467.1	19	22515401	22515500	8.50687e-10	4.25569e-09	-28.2335	12450	-
ENST00000299752	ENSG00000166589	CDH16	16	66918901	66919000	9.00782e-10	4.48881e-09	-28.0392	0	-
ENST00000383640	ENSG00000204657	OR2H2	6	29588101	29588200	9.05246e-10	4.5091e-09	-26.6247	648	+
ENST00000432108	ENSG00000233258	AL390786.1	10	83924701	83924800	9.16834e-10	4.56355e-09	-26.8925	-11780	-
ENST00000467602	ENSG00000163576	EFHB	3	19711101	19711200	9.19725e-10	4.57674e-09	-25.9866	187625	-
ENST00000494935	ENSG00000112320	SOBP	6	107576701	107576800	9.31027e-10	4.62955e-09	-25.3335	-58190	+
ENST00000431915	ENSG00000234967	AL357558.2	20	47949901	47950000	9.82352e-10	4.86772e-09	-25.9811	-799	+
ENST00000424957	ENSG00000152595	MEPE	4	87823101	87823200	1.02303e-09	5.05705e-09	-25.9038	1692	+
ENST00000587845	ENSG00000108106	UBE2S	19	55406701	55406800	1.03505e-09	5.11204e-09	-25.7824	920	-
ENST00000373031	ENSG00000000005	TNMD	X	100584201	100584300	1.12126e-09	5.50937e-09	-25.5627	-502	+
ENST00000425837	ENSG00000230435	AC004160.2	7	11416801	11416900	1.14148e-09	5.6019e-09	-27.8333	9848	+
ENST00000488337	ENSG00000160584	SIK3	11	116871301	116871400	1.14793e-09	5.63098e-09	27.2465	-1051	-
ENST00000392316	ENSG00000128641	MYO1B	2	191307801	191307900	1.21105e-09	5.92213e-09	-30.7169	30918	+
ENST00000470837	ENSG00000136280	CCM2	7	45072201	45072300	1.26932e-09	6.18782e-09	-30.3196	-38	+
ENST00000487390	ENSG00000182000	PPIAP73	3	149990401	149990500	1.41072e-09	6.82785e-09	-27.0615	6008	+
ENST00000523046	ENSG00000132840	BHMT2	5	79081901	79082000	1.45333e-09	7.02038e-09	-25.0575	-392	+
ENST00000637477	ENSG00000283544	ABBA01000935.2	3	91516401	91516500	1.45653e-09	7.03489e-09	-26.7192	-2627	-
ENST00000510297	ENSG00000145526	CDH18	5	19531501	19531600	1.56634e-09	7.52939e-09	-26.0204	-52866	-
ENST00000431686	ENSG00000235221	AL355478.1	13	69310701	69310800	1.58253e-09	7.60265e-09	-25.4115	-533	+
ENST00000371477	ENSG00000096401	CDC5L	6	44376901	44377000	1.58395e-09	7.60858e-09	-25.0636	-10525	+
ENST00000315938	ENSG00000178795	GDPD4	11	77288301	77288400	1.59434e-09	7.65507e-09	-25.2495	-884	-
ENST00000637194	ENSG00000197283	SYNGAP1	6	33419101	33419200	1.60076e-09	7.68344e-09	-27.0387	-461	+
ENST00000395060	ENSG00000106665	CLIP2	7	74343901	74344000	1.62424e-09	7.78868e-09	-29.7099	26356	+
ENST00000613819	ENSG00000276092	AC040896.1	18	68722301	68722400	1.66564e-09	7.97466e-09	-25.2997	1221	+
ENST00000488765	ENSG00000126217	MCF2L	13	113094901	113095000	1.74497e-09	8.32859e-09	-25.9974	-222	+
ENST00000504172	ENSG00000163995	ABLIM2	4	8011501	8011600	1.81089e-09	8.6213e-09	-29.2006	-774	-
ENST00000323061	ENSG00000177432	NAP1L5	4	88697301	88697400	1.85207e-09	8.80298e-09	-25.697	430	-
ENST00000562901	ENSG00000074696	HACD3	15	65529801	65529900	1.8723e-09	8.89272e-09	-30.5398	-518	+
ENST00000606892	ENSG00000231889	TRAF3IP2-AS1	6	111559201	111559300	1.89132e-09	8.97713e-09	25.6283	-5951	+
ENST00000488217	ENSG00000146755	TRIM50	7	73316701	73316800	2.0298e-09	9.58743e-09	-28.9904	143	-
ENST00000494338	ENSG00000056736	IL17RB	3	53849601	53849700	2.13806e-09	1.00628e-08	-25.2941	3018	+
ENST00000607061	ENSG00000272235	AL590438.1	1	3352501	3352600	2.21453e-09	1.03984e-08	25.0152	-42406	-
ENST00000512987	ENSG00000248409	AP000344.2	22	23393901	23394000	2.43047e-09	1.13448e-08	-27.8824	1350	+
ENST00000457517	ENSG00000238077	NMNAT1P3	3	190183501	190183600	2.46835e-09	1.15069e-08	-28.1901	16739	+
ENST00000434088	ENSG00000162779	AXDND1	1	179368801	179368900	2.59518e-09	1.20583e-08	-25.7471	0	+
ENST00000510299	ENSG00000248376	AC112698.1	4	183402601	183402700	2.60579e-09	1.21047e-08	-26.3481	17106	-
ENST00000533983	ENSG00000172379	ARNT2	15	80440601	80440700	2.62703e-09	1.21963e-08	-25.2673	-531	+
ENST00000557025	ENSG00000258970	AC104002.1	15	27398701	27398800	2.64351e-09	1.22678e-08	-31.698	21936	-
ENST00000490148	ENSG00000125879	OTOR	20	16751201	16751300	2.89257e-09	1.3344e-08	-25.0163	1829	+
ENST00000421485	ENSG00000130592	LSP1	11	1862701	1862800	2.91965e-09	1.34594e-08	-27.8971	-446	+
ENST00000409603	ENSG00000146592	CREB5	7	28481301	28481400	3.05028e-09	1.40249e-08	-27.8273	-9730	+
ENST00000609323	ENSG00000226759	DAB1-AS1	1	57878301	57878400	3.10229e-09	1.42471e-08	-26.646	2131	+
ENST00000384891	ENSG00000284485	MIR205	1	209431701	209431800	3.2576e-09	1.49164e-08	-26.6589	-333	+
ENST00000422558	ENSG00000226785	AC068599.1	2	34408401	34408500	4.38232e-09	1.9663e-08	-25.9573	24615	+
ENST00000445258	ENSG00000235312	KRTAP19-10P	21	30515001	30515100	4.54184e-09	2.03266e-08	-25.971	-203	-
ENST00000459906	ENSG00000136848	DAB2IP	9	121783701	121783800	5.13567e-09	2.27794e-08	25.7432	23363	+
ENST00000416018	ENSG00000137312	FLOT1	6	30741701	30741800	5.55048e-09	2.44914e-08	-29.2896	404	-
ENST00000620068	ENSG00000277255	MIR7854	16	81545501	81545600	5.61653e-09	2.47642e-08	-28.2269	11601	+
ENST00000415865	ENSG00000231487	AP006285.2	11	1660801	1660900	5.92678e-09	2.60455e-08	-25.3447	2444	-
ENST00000623589	ENSG00000277288	C10orf142	10	44279701	44279800	5.94783e-09	2.6132e-08	-31.3865	-12769	+
ENST00000533341	ENSG00000023171	GRAMD1B	11	123438401	123438500	6.06258e-09	2.65998e-08	-30.3461	7666	+
ENST00000435269	ENSG00000213169	AC069218.1	3	174375901	174376000	6.12056e-09	2.68358e-08	-25.0783	-1244	+
ENST00000298628	ENSG00000123453	SARDH	9	133797301	133797400	6.15553e-09	2.69802e-08	-27.1151	-57347	-
ENST00000521721	ENSG00000034239	EFCAB1	8	48737201	48737300	7.04262e-09	3.05939e-08	-25.7831	-1891	-
ENST00000529936	ENSG00000254591	AP003532.1	11	127775101	127775200	7.06522e-09	3.06865e-08	-27.3928	117535	+
ENST00000572965	ENSG00000181031	RPH3AL	17	208601	208700	8.0301e-09	3.4568e-08	-26.7908	7234	-
ENST00000613966	ENSG00000189223	PAX8-AS1	2	113238301	113238400	8.05696e-09	3.46777e-08	28.4378	708	+
ENST00000637131	ENSG00000158445	KCNB1	20	49374801	49374900	8.20666e-09	3.52786e-08	-31.0075	-1699	-
ENST00000484268	ENSG00000179869	ABCA13	7	48312601	48312700	8.2607e-09	3.5495e-08	-26.1468	-367	+
ENST00000518018	ENSG00000104447	TRPS1	8	115428501	115428600	8.39159e-09	3.60162e-08	-25.4646	63622	-
ENST00000415700	ENSG00000237667	LINC01115	2	865001	865100	8.41391e-09	3.61047e-08	28.197	3092	-
ENST00000522137	ENSG00000250317	SMIM20	4	25993701	25993800	8.45337e-09	3.62632e-08	-26.9473	65488	+
ENST00000504606	ENSG00000038382	TRIO	5	14290601	14290700	8.45507e-09	3.62701e-08	29.3048	-277	+
ENST00000519262	ENSG00000169122	FAM110B	8	57991201	57991300	8.55398e-09	3.66599e-08	-25.7967	-3209	+
ENST00000367495	ENSG00000118508	RAB32	6	146550001	146550100	9.73481e-09	4.13445e-08	-25.3183	6310	+
ENST00000475932	ENSG00000151967	SCHIP1	3	159888501	159888600	1.04119e-08	4.40139e-08	-27.9768	-192	+
ENST00000474580	ENSG00000145198	VWA5B2	3	184235001	184235100	1.09597e-08	4.61748e-08	-25.5134	0	+
ENST00000509550	ENSG00000145362	ANK2	4	113292801	113292900	1.1224e-08	4.72163e-08	-25.7143	-82	+
ENST00000543617	ENSG00000111452	ADGRD1	12	131075701	131075800	1.24364e-08	5.19518e-08	-26.9648	-971	+
ENST00000473305	ENSG00000242650	RN7SL292P	7	51857401	51857500	1.25849e-08	5.25244e-08	-27.3185	140746	+
ENST00000376414	ENSG00000169508	GPR183	13	99295901	99296000	1.25911e-08	5.25486e-08	-27.2228	11406	-
ENST00000566195	ENSG00000261595	AL603832.2	1	112716601	112716700	1.30737e-08	5.44017e-08	-26.3577	931	+
ENST00000519793	ENSG00000254084	AP001208.2	8	101452901	101453000	1.33695e-08	5.55423e-08	-25.5361	-450	-
ENST00000539881	ENSG00000140853	NLRC5	16	56988701	56988800	1.34416e-08	5.58212e-08	-25.1702	-685	+
ENST00000558551	ENSG00000100664	EIF5	14	103335601	103335700	1.37507e-08	5.70206e-08	-29.9413	122	+
ENST00000593572	ENSG00000105374	NKG7	19	51371601	51371700	1.40703e-08	5.82554e-08	-25.0355	704	-
ENST00000542452	ENSG00000168014	C2CD3	11	74026101	74026200	1.45865e-08	6.02336e-08	-25.8797	7710	-
ENST00000510220	ENSG00000048342	CC2D2A	4	15526801	15526900	1.65569e-08	6.7765e-08	-25.0202	-719	+
ENST00000223167	ENSG00000106436	MYL10	7	101688201	101688300	1.67012e-08	6.83124e-08	-27.381	-58906	-
ENST00000375453	ENSG00000159339	PADI4	1	17306501	17306600	1.72242e-08	7.02889e-08	-29.5157	-1595	+
ENST00000609860	ENSG00000124493	GRM4	6	34063301	34063400	1.78266e-08	7.2562e-08	-25.9285	-63	-
ENST00000553613	ENSG00000258602	LINC01629	14	76953501	76953600	2.03798e-08	8.22022e-08	-29.0005	-6038	+
ENST00000419440	ENSG00000238117	AP000844.2	11	131889801	131889900	2.19975e-08	8.82063e-08	-25.17	7209	-
ENST00000624175	ENSG00000279839	AL512383.1	1	3217401	3217500	2.32678e-08	9.29151e-08	-31.0736	11415	+
ENST00000527486	ENSG00000181282	OR5AK3P	11	56971301	56971400	2.3446e-08	9.35758e-08	-27.8496	453	+
ENST00000555466	ENSG00000258836	AL121579.2	14	58077001	58077100	2.4686e-08	9.81632e-08	-28.1753	-23885	+
ENST00000522428	ENSG00000254373	AC112191.2	5	160253201	160253300	2.49619e-08	9.91689e-08	-31.9293	-4953	+
ENST00000424321	ENSG00000234177	LINC01114	2	104755901	104756000	2.54408e-08	1.00923e-07	-25.2142	-147	-
ENST00000517586	ENSG00000145934	TENM2	5	167820101	167820200	2.72474e-08	1.07552e-07	-25.6103	-868	+
ENST00000580869	ENSG00000266251	COX6CP3	18	1177001	1177100	2.76912e-08	1.09145e-07	-25.3567	0	-
ENST00000637838	ENSG00000152208	GRID2	4	93645001	93645100	2.98015e-08	1.16818e-07	-28.8118	-124130	+
ENST00000562064	ENSG00000261175	LINC02188	16	86759701	86759800	3.21525e-08	1.2536e-07	-25.0926	37611	+
ENST00000414449	ENSG00000229031	MTCO1P25	7	69333901	69334000	3.24897e-08	1.26581e-07	-26.0935	-269	-
ENST00000443049	ENSG00000229142	HCG4P8	6	29838001	29838100	3.43702e-08	1.33402e-07	-25.182	-9638	-
ENST00000355710	ENSG00000165731	RET	10	43067101	43067200	3.47592e-08	1.34817e-07	-26.5822	-9827	+
ENST00000423208	ENSG00000224506	LINC02523	6	125670501	125670600	3.91898e-08	1.50742e-07	-26.0382	-3753	+
ENST00000528662	ENSG00000118113	MMP8	11	102726901	102727000	3.95732e-08	1.52095e-07	-29.4436	51	-
ENST00000586661	ENSG00000267128	RNF157-AS1	17	76153601	76153700	3.95831e-08	1.52131e-07	-28.3477	-12	+
ENST00000451209	ENSG00000233971	RPS20P10	2	71929801	71929900	4.16079e-08	1.59378e-07	-28.8162	54535	-
ENST00000263413	ENSG00000039537	C6	5	41275801	41275900	4.36672e-08	1.66666e-07	-27.1095	-14364	-
ENST00000521187	ENSG00000112769	LAMA4	6	112179401	112179500	4.3967e-08	1.67747e-07	-27.9079	3	-
ENST00000393907	ENSG00000213403	CISD1P1	2	19819201	19819300	4.49296e-08	1.71172e-07	-25.2502	-6949	+
ENST00000523988	ENSG00000174032	SLC25A30	13	45404501	45404600	4.55234e-08	1.73283e-07	26.6227	-119	-
ENST00000607048	ENSG00000272168	CASC15	6	21711201	21711300	5.15885e-08	1.94598e-07	27.2556	42384	+
ENST00000233143	ENSG00000034510	TMSB10	2	84902201	84902300	5.42724e-08	2.03952e-07	-26.0584	-3325	+
ENST00000616395	ENSG00000054116	TRAPPC3	1	36151801	36151900	5.51296e-08	2.06894e-07	-27.1139	-2288	-
ENST00000328087	ENSG00000127318	IL22	12	68248701	68248800	5.52103e-08	2.07177e-07	-27.7473	4705	-
ENST00000431915	ENSG00000234967	AL357558.2	20	47951801	47951900	5.53679e-08	2.07706e-07	30.4585	1004	+
ENST00000513386	ENSG00000248529	AC026746.1	5	61698201	61698300	6.28724e-08	2.33626e-07	-29	133	-
ENST00000394086	ENSG00000131759	RARA	17	40338101	40338200	6.77544e-08	2.50367e-07	-26.9231	-3188	+
ENST00000369315	ENSG00000165806	CASP7	10	113682301	113682400	7.08077e-08	2.6081e-07	-28.9248	2363	+
ENST00000440189	ENSG00000228527	AC016396.1	10	58303801	58303900	7.34101e-08	2.69709e-07	-27.307	-653	+
ENST00000518129	ENSG00000253171	AC037450.1	8	88041101	88041200	7.35097e-08	2.7004e-07	-26.1297	66938	+
ENST00000503943	ENSG00000164180	TMEM161B	5	88251101	88251200	7.55322e-08	2.7688e-07	-25.108	-65	-
ENST00000475308	ENSG00000197375	SLC22A5	5	132389401	132389500	7.6846e-08	2.81345e-07	-27.551	443	+
ENST00000495129	ENSG00000240486	RPL23AP54	8	5475601	5475700	9.30091e-08	3.35775e-07	-29.4229	-848	+
ENST00000624820	ENSG00000279526	AC011239.2	2	23609201	23609300	9.48838e-08	3.42039e-07	-27.8692	8688	-
ENST00000317037	ENSG00000180988	OR52N2	11	5820201	5820300	1.05203e-07	3.76206e-07	-29.1879	-14	+
ENST00000557051	ENSG00000087303	NID2	14	52023801	52023900	1.05993e-07	3.78866e-07	-25.2494	-3540	-
ENST00000384759	ENSG00000207490	RNU6-987P	6	25344001	25344100	1.08662e-07	3.87701e-07	-26.2912	-39499	+
ENST00000558572	ENSG00000259575	AC012404.2	15	61216701	61216800	1.11014e-07	3.95408e-07	-25.4197	4790	+
ENST00000373705	ENSG00000121764	HCRTR1	1	31619601	31619700	1.14489e-07	4.06891e-07	-26.0042	410	+
ENST00000409223	ENSG00000168427	KLHL30	2	238133801	238133900	1.2195e-07	4.31345e-07	-25.334	-4822	+
ENST00000257020	ENSG00000213423	RBMX2P2	X	141263401	141263500	1.36525e-07	4.78893e-07	-25.1939	714	-
ENST00000363999	ENSG00000200869	RNU6-457P	16	6904101	6904200	1.3668e-07	4.79378e-07	-25.3642	30204	+
ENST00000557256	ENSG00000259144	RANBP20P	14	20724601	20724700	1.54442e-07	5.36809e-07	-25.1351	-1475	-
ENST00000485268	ENSG00000181355	OFCC1	6	10115301	10115400	1.58283e-07	5.4921e-07	-28.7149	-528	-
ENST00000521484	ENSG00000221914	PPP2R2A	8	26294801	26294900	1.60264e-07	5.55539e-07	-28.9095	1213	+
ENST00000394974	ENSG00000233216	AL357373.1	1	58238501	58238600	1.63492e-07	5.65876e-07	-28.709	-9499	-
ENST00000636375	ENSG00000225760	LINC00431	13	110982301	110982400	1.76755e-07	6.08303e-07	-26.2032	-7580	+
ENST00000623333	ENSG00000279771	AP000997.3	11	115653501	115653600	1.7857e-07	6.14104e-07	-26.0146	-5568	+
ENST00000385013	ENSG00000207746	MIR575	4	82754101	82754200	1.94454e-07	6.64393e-07	-26.0889	-672	-
ENST00000383904	ENSG00000206631	RNU6-657P	10	94177601	94177700	2.03133e-07	6.91764e-07	-25.6244	-21857	-
ENST00000556865	ENSG00000183643	C15orf32	15	92473701	92473800	2.18307e-07	7.39176e-07	-26.691	1782	+
ENST00000456660	ENSG00000235454	HAUS6P3	7	53862201	53862300	2.77422e-07	9.22002e-07	-27.5285	0	+
ENST00000536621	ENSG00000205277	MUC12	7	100973201	100973300	2.77605e-07	9.22572e-07	-26.2966	3580	+
ENST00000474467	ENSG00000144711	IQSEC1	3	12964301	12964400	3.06559e-07	1.0111e-06	26.0216	3061	-
ENST00000506093	ENSG00000251365	AC122710.2	5	6766601	6766700	3.16982e-07	1.04272e-06	25.2386	712	+
ENST00000464833	ENSG00000090539	CHRD	3	184384901	184385000	3.22648e-07	1.06001e-06	-25.6005	115	+
ENST00000515993	ENSG00000251802	RF00322	7	34902301	34902400	3.25569e-07	1.06886e-06	-29.0362	9886	+
ENST00000424692	ENSG00000250484	PPIAP76	4	123996001	123996100	3.25964e-07	1.07007e-06	-26.413	-66362	+
ENST00000509057	ENSG00000250481	AC010451.1	5	5033001	5033100	3.41039e-07	1.11563e-06	-25.2525	1168	-
ENST00000438155	ENSG00000224510	POLR2KP2	13	48137601	48137700	3.45709e-07	1.1298e-06	-28.254	-3068	-
ENST00000525284	ENSG00000154237	LRRK1	15	100923901	100924000	3.90943e-07	1.26549e-06	-26.6228	-603	+
ENST00000635504	ENSG00000120549	KIAA1217	10	24214301	24214400	3.92186e-07	1.26914e-06	-25.6845	5136	+
ENST00000551161	ENSG00000257268	AC002375.1	12	110815701	110815800	4.37392e-07	1.40305e-06	-26.2811	-15979	+
ENST00000408518	ENSG00000221445	MIR1301	2	25302101	25302200	4.60423e-07	1.47112e-06	-25.0779	26522	-
ENST00000518947	ENSG00000254369	HOXA-AS3	7	27146201	27146300	4.68246e-07	1.49401e-06	-25.0227	-863	+
ENST00000553525	ENSG00000182732	RGS6	14	71919201	71919300	4.69424e-07	1.4975e-06	-25.0126	-13139	+
ENST00000564028	ENSG00000050820	BCAR1	16	75252901	75253000	5.51593e-07	1.7369e-06	-25.4157	-1022	-
ENST00000450186	ENSG00000151929	BAG3	10	119668301	119668400	5.76974e-07	1.81049e-06	26.8639	11693	+
ENST00000641481	ENSG00000284632	AL354702.2	1	38822701	38822800	5.89261e-07	1.84609e-06	-33.676	-6723	-
ENST00000519285	ENSG00000160882	CYP11B1	8	142873801	142873900	5.92205e-07	1.85475e-06	-27.7053	1898	-
ENST00000220772	ENSG00000104332	SFRP1	8	41330801	41330900	7.99785e-07	2.44553e-06	-26.4469	-21305	-
ENST00000587623	ENSG00000060069	CTDP1	18	79681701	79681800	8.07239e-07	2.46658e-06	-28.8615	244	+
ENST00000463018	ENSG00000116675	DNAJC6	1	65248201	65248300	8.73596e-07	2.65205e-06	-33.4404	0	+
ENST00000486969	ENSG00000076356	PLXNA2	1	208232201	208232300	8.86962e-07	2.68955e-06	-25.0197	12002	-
ENST00000477948	ENSG00000162631	NTNG1	1	107255501	107255600	8.87659e-07	2.69157e-06	-26.5077	-5203	+
ENST00000509447	ENSG00000163864	NMNAT3	3	139560201	139560300	9.00496e-07	2.72722e-06	-25.0919	15349	-
ENST00000496848	ENSG00000181847	TIGIT	3	114309101	114309200	1.142e-06	3.39288e-06	-26.0738	1528	+
ENST00000455363	ENSG00000226643	AL513314.1	1	222439401	222439500	1.17473e-06	3.48236e-06	-26.9413	15206	-
ENST00000474644	ENSG00000108821	COL1A1	17	50201901	50202000	1.18386e-06	3.50711e-06	-28.2532	-270	-
ENST00000494452	ENSG00000130294	KIF1A	2	240737701	240737800	1.44917e-06	4.22068e-06	-27.5228	-160	-
ENST00000573897	ENSG00000169347	GP2	16	20310501	20310600	1.46876e-06	4.27292e-06	-25.5418	13154	-
ENST00000509001	ENSG00000118194	TNNT2	1	201379001	201379100	1.55693e-06	4.50782e-06	-25.4019	-1240	-
ENST00000437982	ENSG00000230756	RHOQP3	2	130209601	130209700	1.5664e-06	4.53301e-06	-27.3024	3791	-
ENST00000468683	ENSG00000173175	ADCY5	3	123318501	123318600	1.67843e-06	4.83122e-06	-25.4444	-350	-
ENST00000422038	ENSG00000227935	AL390243.1	1	57386301	57386400	1.69478e-06	4.87479e-06	-26.8993	-176	+
ENST00000421386	ENSG00000171951	SCG2	2	223597701	223597800	1.7641e-06	5.05792e-06	-26.1656	4485	-
ENST00000478606	ENSG00000184163	C1QTNF12	1	1240301	1240400	1.88142e-06	5.36746e-06	-25.0122	2759	-
[truncated: 17 more rows]

## Sheet: DR_VR
Diffrentially Methylated Regions for Virologic Responders Compared to Control Group
[truncated: 1,002 more rows]

[truncated: 1 more sheets: DMR_EC]
