# Supplementary material for: Latency-associated DNA methylation patterns among HIV-1 infected individuals with distinct disease progression courses or antiretroviral virologic response
Source: Sci Rep. 2021 Nov 26;11:22993. doi: 10.1038/s41598-021-02463-0 (PMC8626465; doi:10.1038/s41598-021-02463-0)
Supplement: Supplementary file 6 — Supplementary Information 6. [file 41598_2021_2463_MOESM6_ESM.xlsx]

## Sheet: Virologic Failure
KEGG analysis for hypomethylated DMR in Virologic failures
geneSet	description	size	overlap	expect	enrichmentRatio	pValue	FDR	overlapId	userId
hsa04974	Protein digestion and absorption	90	25	9.507296826884456	2.629559217011688	3.841064482257295e-6	0.001252187021215878	1277;1278;1287;1289;1293;1302;1303;169044;2006;255631;256076;3783;3784;4224;483;6505;6510;6520;6546;6550;7373;81578;85301;8645;9056	COL22A1;COL1A1;SLC1A5;ATP1B3;COL21A1;COL12A1;SLC1A1;COL5A1;COL27A1;COL4A5;MEP1A;KCNN4;COL6A3;ELN;COL24A1;SLC7A7;SLC8A1;KCNQ1;COL14A1;COL1A2;KCNK5;SLC9A3;SLC3A2;COL6A5;COL11A2
hsa04512	ECM-receptor interaction	82	22	8.662203775605837	2.5397693900893383	2.6474608042947878e-5	0.004315361111000504	1277;1278;1287;1293;22798;256076;2815;3339;3675;3680;3691;375790;3910;3915;3918;5649;6382;63923;7058;7148;7450;948	COL1A1;TNN;LAMA4;VWF;ITGA3;TNXB;GP9;ITGB4;RELN;COL4A5;SDC1;COL6A3;LAMB4;CD36;LAMC1;ITGA9;HSPG2;LAMC2;COL1A2;THBS2;COL6A5;AGRN
hsa04360	Axon guidance	175	35	18.486410496719778	1.8932826362484154	1.3344128852721404e-4	0.01450062001995726	1808;1944;1947;1948;1969;2043;2048;2050;22885;23365;5291;5362;5364;5530;5594;57144;5747;57689;5998;6387;64218;6469;6585;6586;7220;81029;816;818;84552;8633;8829;91584;9423;9723;9901	SLIT3;DPYSL2;NTN1;EFNA3;SRGAP3;EPHB2;PARD6G;SLIT1;EPHA2;PTK2;EFNB2;RGS3;PAK5;SEMA4A;MAPK1;CXCL12;EPHB4;UNC5C;SHH;PPP3CA;PLXNA2;TRPC1;ARHGEF12;LRRC4C;ABLIM3;NRP1;CAMK2G;PIK3CB;EPHA4;WNT5B;SEMA3E;EFNB1;PLXNB1;CAMK2B;PLXNA4
hsa05230	Central carbon metabolism in cancer	65	17	6.866381041638774	2.4758311397094666	2.9986648841562324e-4	0.02294453683524552	1956;208;2263;2645;3091;3101;3815;3939;5159;5160;5291;5315;5594;5979;6510;6513;9997	RET;FGFR2;SLC1A5;KIT;GCK;PDHA1;SLC2A1;MAPK1;HK3;AKT2;PIK3CB;EGFR;LDHA;PDGFRB;SCO2;PKM;HIF1A
hsa04510	Focal adhesion	199	37	21.021689650555633	1.7600868728942556	4.025648949712579e-4	0.02294453683524552	1277;1278;1287;1293;1956;208;22798;2324;256076;329;3480;3675;3680;3691;3910;3915;3918;4638;5154;5159;5291;53358;5594;56034;5649;57144;5747;58498;595;63923;7058;7148;7450;824;83660;859;93408	CAPN2;COL1A1;TNN;PDGFC;LAMA4;VWF;BIRC2;ITGA3;PDGFA;PTK2;TNXB;PAK5;SHC3;IGF1R;TLN2;ITGB4;CCND1;MAPK1;RELN;COL4A5;AKT2;MYL7;COL6A3;LAMB4;MYLK;CAV3;LAMC1;PIK3CB;ITGA9;MYL10;LAMC2;EGFR;FLT4;COL1A2;THBS2;PDGFRB;COL6A5
hsa04911	Insulin secretion	85	20	8.97911366983532	2.227391336762842	4.222920889922488e-4	0.02294453683524552	10242;108;11069;111;2645;27345;3710;3778;3781;3783;483;6513;6833;775;778;816;818;90993;9586;9699	KCNMB4;CACNA1F;ATP1B3;CREB5;GCK;KCNN2;ITPR3;RAPGEF4;SLC2A1;KCNMA1;KCNN4;RIMS2;ADCY5;KCNMB2;CREB3L1;ADCY2;CAMK2G;ABCC8;CAMK2B;CACNA1C
hsa04724	Glutamatergic synapse	114	24	12.042575980720311	1.992929090787806	6.844116239934639e-4	0.031874027060267034	108;111;123745;1742;22941;246213;255189;2786;2792;2793;2890;2893;2899;2902;2906;2914;3710;5338;5530;5594;6505;6506;7220;775	GRIN2D;GRM4;GNG4;PLD2;GRIN1;ITPR3;SLC17A8;SLC1A1;MAPK1;DLG4;GNGT1;GNGT2;GRIA4;ADCY5;SLC1A2;PPP3CA;GRIA1;PLA2G4F;TRPC1;ADCY2;PLA2G4E;SHANK2;GRIK3;CACNA1C
hsa04514	Cell adhesion molecules (CAMs)	144	28	15.21167492301513	1.8406914519081818	9.696731374613243e-4	0.039514180351548966	1003;10686;201633;22871;23114;23705;26047;29126;3107;3108;3113;3115;3122;3680;4099;4684;4897;57689;5792;6382;6404;80381;9071;9075;9080;925;9369;9378	CADM1;NFASC;CD274;HLA-DPB1;HLA-DRA;TIGIT;CLDN16;CDH5;NRCAM;HLA-DMA;HLA-C;PTPRF;NCAM1;CNTNAP2;SDC1;NRXN1;CD8A;LRRC4C;NLGN1;HLA-DPA1;ITGA9;CD276;NRXN3;MAG;CLDN9;SELPLG;CLDN10;CLDN2
hsa04151	PI3K-Akt signaling pathway	354	56	37.39536751907886	1.4975116896880123	0.0011579857145274097	0.04194481588177062	10110;1026;1128;1277;1278;1287;1293;1944;1956;1969;2065;208;2246;2253;2263;22798;2324;256076;2786;2792;2793;285;3480;3675;3680;3691;3815;3910;3915;3918;5105;5154;5159;5291;5516;5522;5594;56034;5617;5649;5747;57521;595;6194;6256;627;63923;7039;7058;7148;7450;8817;90993;9180;9586;9863	MAGI2;COL1A1;TNN;TGFA;FGF8;FGFR2;PDGFC;GNG4;LAMA4;VWF;RPS6;EFNA3;KIT;CREB5;ITGA3;PCK1;EPHA2;BDNF;RPTOR;PDGFA;PTK2;TNXB;CDKN1A;PPP2R2C;PPP2CB;IGF1R;SGK2;ITGB4;CCND1;MAPK1;ERBB3;RXRA;RELN;COL4A5;AKT2;GNGT1;GNGT2;COL6A3;PRL;LAMB4;OSMR;LAMC1;CREB3L1;PIK3CB;ITGA9;FGF1;LAMC2;ANGPT2;EGFR;FLT4;COL1A2;FGF18;THBS2;PDGFRB;COL6A5;CHRM1
hsa04261	Adrenergic signaling in cardiomyocytes	144	27	15.21167492301513	1.7749524714828897	0.0020713372282654685	0.06752559364145427	108;11069;111;1390;147;185;208;3784;483;491;492;493;5516;5522;5594;6332;6546;7139;775;778;781;785;816;818;90993;93589;9586	TNNT2;CACNA2D1;ATP2B3;CREM;CACNA1F;ATP2B2;ATP1B3;CREB5;SCN7A;AGTR1;RAPGEF4;PPP2R2C;PPP2CB;ATP2B4;MAPK1;AKT2;ADCY5;CACNA2D4;CREB3L1;ADRA1B;ADCY2;CAMK2G;SLC8A1;KCNQ1;CACNB4;CAMK2B;CACNA1C
hsa04066	HIF-1 signaling pathway	100	20	10.56366314098273	1.8932826362484156	0.0035107242273124672	0.10404509982762403	1026;1906;1956;208;2597;285;3091;3101;3458;3480;3939;5160;5209;5291;5594;6194;6513;7018;816;818	PFKFB3;EDN1;RPS6;PDHA1;CDKN1A;SLC2A1;IGF1R;IFNG;MAPK1;GAPDH;HK3;AKT2;CAMK2G;PIK3CB;ANGPT2;EGFR;LDHA;CAMK2B;TF;HIF1A
hsa04020	Calcium signaling pathway	183	31	19.331503547998395	1.6036000470956526	0.005156280189924645	0.14007894515961952	10105;108;1128;135;147;185;1956;2065;2185;2902;2906;3710;3973;4638;491;492;493;5159;5530;5724;57620;6261;6546;7419;775;777;778;816;818;89869;9127	GRIN2D;P2RX6;PTK2B;ATP2B3;GRIN1;CACNA1F;ATP2B2;ADORA2A;AGTR1;ITPR3;ATP2B4;ERBB3;PLCZ1;STIM2;PPP3CA;MYLK;RYR1;ADRA1B;ADCY2;CAMK2G;EGFR;LHCGR;SLC8A1;PPIF;CAMK2B;PTAFR;CACNA1E;PDGFRB;CHRM1;CACNA1C;VDAC3
hsa04270	Vascular smooth muscle contraction	121	22	12.782032400589102	1.721166032953105	0.007490000816983922	0.1878261743335968	10242;10267;10268;108;111;123745;135;147;1579;185;23365;255189;27345;2983;3710;3778;4638;5583;5594;775;778;800	RAMP1;KCNMB4;GUCY1B1;CACNA1F;ADORA2A;AGTR1;ITPR3;RAMP3;MAPK1;CYP4A11;KCNMA1;ADCY5;MYLK;PRKCH;KCNMB2;PLA2G4F;ADRA1B;ARHGEF12;ADCY2;CALD1;PLA2G4E;CACNA1C
hsa04934	Cushing syndrome	154	26	16.268041237113405	1.598225602027883	0.010333703235628433	0.22003864604947554	1026;10297;1031;108;111;1395;1584;185;1956;196;2516;324;3710;5087;5151;5594;57552;595;775;778;81029;816;818;8321;90993;9586	CACNA1F;NCEH1;CREB5;AGTR1;ITPR3;CDKN1A;CCND1;MAPK1;PBX1;APC;ADCY5;CREB3L1;ADCY2;CDKN2C;FZD1;PDE8A;CAMK2G;NR5A1;WNT5B;CYP11B1;APC2;CRHR2;EGFR;CAMK2B;AHR;CACNA1C
hsa04668	TNF signaling pathway	110	20	11.620029455081003	1.721166032953105	0.010479687384991832	0.22003864604947554	153090;1906;192111;197259;208;23118;329;3659;5291;5594;5743;602;6352;7128;7132;7185;7186;840;90993;9586	CCL5;EDN1;TRAF1;BCL3;BIRC2;CREB5;TNFAIP3;DAB2IP;TRAF2;IRF1;MAPK1;CASP7;AKT2;CREB3L1;TNFRSF1A;PIK3CB;PTGS2;TAB2;MLKL;PGAM5
KEGG analysis for hypermethylated DMR in Virologic failures
geneSet	description	size	overlap	expect	enrichmentRatio	pValue	FDR	overlapId	userId
hsa04550	Signaling pathways regulating pluripotency of stem cells	139	11	3.200963984469139	3.436464781663042	3.4172213384020544e-4	0.11140141563190697	10000;208;3479;3572;3720;4088;64211;657;6774;6926;8312	BMPR1A;STAT3;TBX3;IL6ST;AKT3;AXIN1;IGF1;SMAD3;LHX5;JARID2;AKT2
hsa04211	Longevity regulating pathway	89	8	2.049538090775204	3.9033185262607795	9.709272595921359e-4	0.1352059219208623	10000;113;208;2309;27244;3479;64764;9776	ADCY7;SESN1;FOXO3;AKT3;IGF1;ATG13;CREB3L2;AKT2
hsa01521	EGFR tyrosine kinase inhibitor resistance	79	7	1.8192529120364171	3.8477332940830147	0.0021857215566083443	0.1352059219208623	10000;208;2309;3084;3479;5578;6774	STAT3;FOXO3;AKT3;IGF1;PRKCA;NRG1;AKT2
hsa04213	Longevity regulating pathway_1	62	6	1.4277681081804792	4.202363090772693	0.002889866800201979	0.1352059219208623	10000;113;208;2309;3310;3479	ADCY7;FOXO3;AKT3;IGF1;HSPA6;AKT2
hsa00061	Fatty acid biosynthesis	13	3	0.29937073236042305	10.021019677996422	0.002895480510052728	0.1352059219208623	23305;51703;55301	ACSL5;ACSL6;OLAH
hsa04926	Relaxin signaling pathway	130	9	2.9937073236042306	3.006305903398927	0.0029940599312587857	0.1352059219208623	10000;113;208;2778;2790;4088;5578;64764;7046	GNG10;ADCY7;AKT3;SMAD3;CREB3L2;PRKCA;GNAS;AKT2;TGFBR1
hsa04659	Th17 cell differentiation	107	8	2.4640514125050204	3.246685503151489	0.0031591315277509358	0.1352059219208623	2625;3119;3572;4088;51561;6774;7046;920	HLA-DQB1;STAT3;IL6ST;IL23A;GATA3;SMAD3;CD4;TGFBR1
hsa04068	FoxO signaling pathway	132	9	3.039764359351988	2.9607558139534884	0.00331793673425429	0.1352059219208623	10000;1387;208;2309;3479;4088;6446;6774;7046	SGK1;CREBBP;STAT3;FOXO3;AKT3;IGF1;SMAD3;AKT2;TGFBR1
hsa05223	Non-small cell lung cancer	66	6	1.519882179675994	3.9476744186046515	0.0039606630351002314	0.1434640166047417	10000;1029;208;2309;5578;6774	CDKN2A;STAT3;FOXO3;AKT3;PRKCA;AKT2
hsa05161	Hepatitis B	144	9	3.3161065738385322	2.714026162790698	0.00588258987476209	0.18027856498161826	10000;1387;208;4088;5578;64764;6774;7046;843	CREBBP;CASP10;STAT3;AKT3;SMAD3;CREB3L2;PRKCA;AKT2;TGFBR1
hsa04520	Adherens junction	72	6	1.6580532869192661	3.6187015503875974	0.006083019063796935	0.18027856498161826	1387;4088;51176;7046;87;8826	IQGAP1;CREBBP;LEF1;SMAD3;ACTN1;TGFBR1
hsa01522	Endocrine resistance	98	7	2.256794751640112	3.101744186046512	0.007251336397885888	0.18384953517744484	10000;1029;1031;113;208;2778;3479	CDKN2A;ADCY7;AKT3;IGF1;CDKN2C;GNAS;AKT2
hsa05212	Pancreatic cancer	75	6	1.7271388405409023	3.4739534883720933	0.007409917002256461	0.18384953517744484	10000;1029;208;4088;6774;7046	CDKN2A;STAT3;AKT3;SMAD3;AKT2;TGFBR1
hsa05220	Chronic myeloid leukemia	76	6	1.750167358414781	3.428243574051408	0.007895378811301312	0.18384953517744484	10000;1029;1488;208;4088;7046	CDKN2A;AKT3;SMAD3;CTBP2;AKT2;TGFBR1
hsa04660	T cell receptor signaling pathway	101	7	2.3258803052617485	3.009613170619388	0.008513931905126504	0.18503612007141604	10000;1493;1739;208;8915;920;959	BCL10;CD40LG;AKT3;CD4;DLG1;AKT2;CTLA4

## Sheet: LTNP
KEGG analysis for hypomethylated DMR in Long-term nonprogressors
geneSet	description	size	overlap	expect	enrichmentRatio	pValue	FDR	overlapId	userId
hsa04360	Axon guidance	175	22	9.02061855670103	2.438857142857143	8.681711609048737e-5	0.028302379845498882	151449;1969;2041;2047;2048;2049;223117;22854;3983;5058;5062;5336;5361;5362;5894;6469;6586;81029;816;84448;9037;9423	EPHB2;PLCG2;SHH;PAK2;PAK1;GDF7;RAF1;SEMA5A;SLIT3;ABLIM2;ABLIM1;NTN1;EPHA2;EPHA1;EPHB1;SEMA3D;NTNG1;WNT5B;PLXNA2;EPHB3;CAMK2B;PLXNA1
hsa04514	Cell adhesion molecules (CAMs)	144	18	7.422680412371133	2.4250000000000003	4.0580948057211685e-4	0.06614694533325505	100132463;100506658;10686;201633;22854;23114;23705;26047;3117;3119;3683;4684;4897;50848;5792;80381;925;94030	CLDN16;HLA-DQB1;ITGAL;CADM1;CD276;OCLN;HLA-DQA1;NFASC;NRCAM;LRRC4B;NTNG1;CLDN24;NCAM1;PTPRF;CNTNAP2;TIGIT;F11R;CD8A
hsa04261	Adrenergic signaling in cardiomyocytes	144	17	7.422680412371133	2.290277777777778	0.001123844534516527	0.12212443941746262	108;11069;111;1390;146850;3784;4634;5520;5522;5528;70;7139;781;783;816;93589;9586	KCNQ1;PPP2R5D;RAPGEF4;PPP2R2A;CACNA2D1;CREM;ACTC1;TNNT2;PIK3R6;CREB5;ADCY2;PPP2R2C;MYL3;CACNB2;ADCY5;CACNA2D4;CAMK2B
hsa04015	Rap1 signaling pathway	206	21	10.618556701030927	1.9776699029126215	0.0020747093946051898	0.164448760571539	10636;108;11069;111;1956;1969;2246;2261;3480;3683;3791;3815;4254;5587;56034;5894;8074;83660;8823;9564;9855	KIT;RGS14;RAF1;FGF23;ITGAL;PDGFC;RAPGEF4;KDR;EPHA2;PRKD1;ADCY2;FARP2;FGF1;FGF16;KITLG;EGFR;FGFR3;ADCY5;BCAR1;IGF1R;TLN2
hsa04010	MAPK signaling pathway	295	27	15.206185567010309	1.775593220338983	0.0025222202541647087	0.164448760571539	1850;1956;1969;2065;2246;2261;2316;23542;3480;3554;3791;3815;3925;4254;5058;5062;56034;5894;7039;7186;781;783;8074;8823;9064;93589;9448	IL1R1;PAK2;KIT;MAP3K6;PAK1;MAPK8IP2;RAF1;FGF23;TRAF2;PDGFC;TGFA;KDR;CACNA2D1;MAP4K4;EPHA2;STMN1;FGF1;FGF16;DUSP8;CACNB2;KITLG;EGFR;FGFR3;CACNA2D4;IGF1R;ERBB3;FLNA
hsa05205	Proteoglycans in cancer	201	20	10.36082474226804	1.930348258706468	0.0034833936855447334	0.1885099585964375	1956;2065;2316;2535;286;287;288;3480;3710;3791;406991;5058;5336;5894;6469;7477;7478;81029;816;859	PLCG2;SHH;ANK1;PAK1;RAF1;KDR;ITPR3;FZD2;WNT7B;ANK3;WNT5B;CAV3;EGFR;ANK2;WNT8A;MIR21;IGF1R;ERBB3;CAMK2B;FLNA
hsa04911	Insulin secretion	85	11	4.381443298969072	2.510588235294118	0.0040477598471627685	0.1885099585964375	108;11069;111;27094;27345;3710;3781;3782;6513;816;9586	KCNMB3;KCNMB4;RAPGEF4;SLC2A1;ITPR3;CREB5;ADCY2;KCNN3;KCNN2;ADCY5;CAMK2B
hsa05230	Central carbon metabolism in cancer	65	9	3.3505154639175254	2.6861538461538466	0.005759465312266565	0.2204221659098507	1956;2261;3101;3815;5160;5315;5894;5979;6513	RET;KIT;RAF1;SLC2A1;PKM;HK3;EGFR;FGFR3;PDHA1
hsa01521	EGFR tyrosine kinase inhibitor resistance	79	10	4.072164948453608	2.4556962025316458	0.0070344177503832706	0.2204221659098507	1956;2065;2261;2309;3480;3791;5336;56034;5894;7039	FOXO3;PLCG2;RAF1;PDGFC;TGFA;KDR;EGFR;FGFR3;IGF1R;ERBB3
hsa05200	Pathways in cancer	526	40	27.11340206185567	1.4752851711026616	0.00785211805897712	0.2204221659098507	108;111;112399;119391;1438;1495;1956;2034;2246;2261;22798;2535;2736;3480;3560;3815;3910;4254;5336;5894;5914;5979;6256;6469;6513;6778;7039;7186;7187;7477;7478;7709;8030;8074;81029;816;840;861;8823;9915	CCDC6;PLCG2;SHH;RET;ARNT2;KIT;RAF1;FGF23;TRAF2;CTNNA1;TGFA;CASP7;LAMB4;SLC2A1;GLI2;EPAS1;GSTO2;ZBTB17;LAMA4;FZD2;RUNX1;ADCY2;WNT7B;RARA;CSF2RA;TRAF3;FGF1;RXRA;WNT5B;FGF16;STAT6;KITLG;EGFR;FGFR3;WNT8A;ADCY5;IL2RB;IGF1R;CAMK2B;EGLN3
hsa04072	Phospholipase D signaling pathway	146	15	7.525773195876289	1.9931506849315068	0.008056282570728768	0.2204221659098507	10555;108;11069;111;139189;146850;1956;2185;2914;3815;4254;5336;56034;5894;9266	PTK2B;PLCG2;KIT;RAF1;PDGFC;GRM4;RAPGEF4;CYTH2;AGPAT2;PIK3R6;ADCY2;KITLG;EGFR;ADCY5;DGKK
hsa04928	Parathyroid hormone synthesis, secretion and action	106	12	5.463917525773196	2.1962264150943396	0.00811369935864481	0.2204221659098507	108;111;1591;1956;3710;50964;5142;5745;5894;6256;8074;9586	RAF1;FGF23;PTH1R;ITPR3;CREB5;ADCY2;SOST;RXRA;CYP24A1;EGFR;ADCY5;PDE4B
hsa04670	Leukocyte transendothelial migration	112	12	5.77319587628866	2.0785714285714287	0.012359266274316605	0.30993236964824716	100132463;100506658;10686;11069;1495;2185;3683;4689;50848;5336;93408;9564	NCF4;PTK2B;CLDN16;PLCG2;ITGAL;CTNNA1;OCLN;RAPGEF4;MYL10;CLDN24;BCAR1;F11R
hsa04916	Melanogenesis	101	11	5.206185567010309	2.112871287128713	0.014500163948203193	0.33764667479387434	108;111;1906;2535;3815;4254;5894;7477;7478;81029;816	KIT;RAF1;FZD2;ADCY2;WNT7B;WNT5B;EDN1;KITLG;WNT8A;ADCY5;CAMK2B
hsa05211	Renal cell carcinoma	69	8	3.556701030927835	2.2492753623188406	0.024756994112635544	0.522339910260511	112399;2034;5058;5062;5894;6513;7039;9915	PAK2;ARNT2;PAK1;RAF1;TGFA;SLC2A1;EPAS1;EGLN3
KEGG analysis for hypermethylated DMR in Long-term nonprogressors
geneSet	description	size	overlap	expect	enrichmentRatio	pValue	FDR	overlapId	userId
hsa04933	AGE-RAGE signaling pathway in diabetic complications	99	5	0.8880706921944036	5.630182421227197	0.0018641208702296908	0.6077034036948792	208;2335;4846;5579;7046	PRKCB;NOS3;TGFBR1;FN1;AKT2
hsa04973	Carbohydrate digestion and absorption	44	3	0.3946980854197349	7.600746268656716	0.0070285136366949885	0.7238652149897313	208;3098;5579	HK1;PRKCB;AKT2
hsa05166	Human T-cell leukemia virus 1 infection	255	7	2.2874548132280093	3.060169739537606	0.00755004790918179	0.7238652149897313	10524;208;3122;3718;5426;7046;7482	JAK3;WNT2B;TGFBR1;POLE;HLA-DRA;AKT2;KAT5
hsa04514	Cell adhesion molecules (CAMs)	144	5	1.2917391886464051	3.870750414593698	0.009207246892747989	0.7238652149897313	1364;1493;214;26047;3122	CLDN4;HLA-DRA;CTLA4;ALCAM;CNTNAP2
hsa04066	HIF-1 signaling pathway	100	4	0.8970411032266703	4.45910447761194	0.01217712330174714	0.7238652149897313	208;3098;4846;5579	HK1;PRKCB;NOS3;AKT2
hsa04659	Th17 cell differentiation	107	4	0.9598339804525372	4.16738736225415	0.015298136050199806	0.7238652149897313	3122;3718;7046;861	RUNX1;JAK3;TGFBR1;HLA-DRA
hsa04370	VEGF signaling pathway	59	3	0.5292542509037355	5.668353149506704	0.015686538271177497	0.7238652149897313	208;4846;5579	PRKCB;NOS3;AKT2
hsa00515	Mannose type O-glycan biosynthesis	23	2	0.20631945374213415	9.693705386112914	0.017763563558030215	0.7238652149897313	146664;148789	MGAT5B;B3GALNT2
hsa05223	Non-small cell lung cancer	66	3	0.5920471281296024	5.067164179104478	0.021125461590925987	0.7652111642935413	208;3718;5579	PRKCB;JAK3;AKT2
hsa00760	Nicotinate and nicotinamide metabolism	30	2	0.2691123309680011	7.4318407960199	0.029341266037551605	0.8004001833925951	10135;84618	NT5C1A;NAMPT
hsa05220	Chronic myeloid leukemia	76	3	0.6817512384522694	4.400432050274941	0.03047420735651385	0.8004001833925951	208;7046;861	RUNX1;TGFBR1;AKT2
hsa01521	EGFR tyrosine kinase inhibitor resistance	79	3	0.7086624715490695	4.233327035707538	0.03364002739893546	0.8004001833925951	208;3084;5579	PRKCB;NRG1;AKT2
hsa05205	Proteoglycans in cancer	201	5	1.8030526174856072	2.7730749238880223	0.03376588228398458	0.8004001833925951	208;2335;5579;7482;79923	PRKCB;NANOG;WNT2B;FN1;AKT2
hsa04550	Signaling pathways regulating pluripotency of stem cells	139	4	1.2468871334850717	3.2079888328143453	0.03573059426199554	0.8004001833925951	208;3718;7482;79923	NANOG;JAK3;WNT2B;AKT2
hsa04012	ErbB signaling pathway	85	3	0.7624849377426697	3.934503950834065	0.04046559084116219	0.8004001833925951	208;3084;5579	PRKCB;NRG1;AKT2

## Sheet: Virologic responder
KEGG analysis for hypomethylated DMR in Virologic responder
geneSet	description	size	overlap	expect	enrichmentRatio	pValue	FDR	overlapId	userId
hsa04510	Focal adhesion	199	10	3.8633016468068013	2.588459539074684	0.005234651286432079	1	1277;1793;5058;5062;63923;7143;7410;824;85366;859	PAK2;VAV2;PAK1;MYLK2;CAPN2;TNN;CAV3;DOCK1;TNR;COL1A1
hsa05100	Bacterial invasion of epithelial cells	74	5	1.436604632480921	3.480428704566636	0.014188700888139616	1	1495;1793;23176;8218;859	CTNNA1;CAV3;DOCK1;CLTCL1;SEPT8
hsa04392	Hippo signaling pathway	29	3	0.5629937073236042	5.328656361474436	0.018105133038218257	1	5058;83937;9770	PAK1;RASSF2;RASSF4
hsa04927	Cortisol synthesis and secretion	64	4	1.2424688713348506	3.219396551724138	0.035296815260726255	1	1584;57552;779;949	CACNA1S;NCEH1;CYP11B1;SCARB1
hsa04022	cGMP-PKG signaling pathway	163	7	3.1644129066809477	2.212100698117199	0.03905765801864314	1	146850;150;27345;2983;491;779;85366	MYLK2;ATP2B2;CACNA1S;GUCY1B1;KCNMB4;ADRA2A;PIK3R6
hsa04976	Bile secretion	71	4	1.3783639041370999	2.901991257892181	0.04871965098516495	1	10864;57552;9429;949	NCEH1;SLC22A7;ABCG2;SCARB1
hsa04360	Axon guidance	175	7	3.397375820056232	2.0604137931034483	0.05366822006016059	1	5058;5062;56896;81029;84448;8829;91584	PAK2;NRP1;PAK1;WNT5B;PLXNA4;DPYSL5;ABLIM2
hsa00532	Glycosaminoglycan biosynthesis	20	2	0.3882715222921408	5.151034482758622	0.056610139763227485	1	10090;55501	CHST12;UST
hsa04020	Calcium signaling pathway	183	7	3.5526844289730883	1.9703410589787076	0.0650950231113695	1	2065;2185;491;5136;57620;779;85366	PTK2B;MYLK2;ATP2B2;STIM2;CACNA1S;PDE1A;ERBB3
hsa04670	Leukocyte transendothelial migration	112	5	2.1743205248359887	2.2995689655172415	0.06639279585834545	1	10686;1495;2185;4689;7410	PTK2B;CLDN16;VAV2;NCF4;CTNNA1
hsa04512	ECM-receptor interaction	82	4	1.5919132413977775	2.5126997476871322	0.07473697847736349	1	1277;63923;7143;9899	TNN;TNR;COL1A1;SV2B
hsa05032	Morphine addiction	91	4	1.7666354264292408	2.264190981432361	0.10029373469682556	1	10846;2559;2570;5136	GABRA6;GABRR2;PDE1A;PDE10A
hsa00750	Vitamin B6 metabolism	6	1	0.11648145668764225	8.585057471264369	0.11100773766432359	1	8566	PDXK
hsa04925	Aldosterone synthesis and secretion	96	4	1.863703307002276	2.146264367816092	0.11602818710983853	1	491;51305;779;949	ATP2B2;CACNA1S;KCNK9;SCARB1
hsa04810	Regulation of actin cytoskeleton	213	7	4.1350917124113	1.6928282337704388	0.12014468651760957	1	1132;1793;23191;5058;5062;7410;85366	PAK2;VAV2;PAK1;MYLK2;CYFIP1;DOCK1;CHRM4
KEGG analysis for hypermethylated DMR in Virologic responder
geneSet	description	size	overlap	expect	enrichmentRatio	pValue	FDR	overlapId	userId
hsa04015	Rap1 signaling pathway	206	7	2.537421341545053	2.7587062051498523	0.013282188732330003	1	108;208;25780;3937;5159;5584;5899	PRKCI;LCP2;ADCY2;AKT2;RASGRP3;PDGFRB;RALB
hsa04611	Platelet activation	123	5	1.5150622573302985	3.300194414987628	0.017591811879391184	1	108;208;3937;4846;5584	PRKCI;LCP2;ADCY2;AKT2;NOS3
hsa04380	Osteoclast differentiation	128	5	1.5766501539697415	3.1712805706521743	0.02053953399039421	1	208;3937;55423;7046;8792	LCP2;AKT2;SIRPG;TGFBR1;TNFRSF11A
hsa00670	One carbon pool by folate	20	2	0.24635158655777212	8.118478260869566	0.02469133827191372	1	10841;25902	MTHFD1L;FTCD
hsa00220	Arginine biosynthesis	21	2	0.2586691658856607	7.7318840579710155	0.027074809518045084	1	1373;4846	CPS1;NOS3
hsa05231	Choline metabolism in cancer	99	4	1.219440353460972	3.280193236714976	0.03344916732835301	1	1607;208;5159;80736	DGKB;SLC44A4;AKT2;PDGFRB
hsa04072	Phospholipase D signaling pathway	146	5	1.7983665818717365	2.780300774270399	0.03376367624191878	1	108;1607;208;5159;5899	ADCY2;DGKB;AKT2;PDGFRB;RALB
hsa01100	Metabolic pathways	1305	23	16.07444102289463	1.4308429118773949	0.042373100935790387	1	10841;1373;148789;1607;1650;2235;23382;25902;26227;271;3242;337876;3631;3707;438;4846;51102;525;54578;80146;8854;9517;9663	UXS1;SPTLC2;AHCYL2;CPS1;PHGDH;MECR;DDOST;DGKB;MTHFD1L;B3GALNT2;CHSY3;FTCD;INPP4A;NOS3;HPD;ALDH1A2;ITPKB;UGT1A6;AMPD2;ATP6V1B1;LPIN2;ASMT;FECH
hsa05230	Central carbon metabolism in cancer	65	3	0.8006426563127593	3.7469899665551845	0.045689054342609614	1	208;5159;8140	SLC7A5;AKT2;PDGFRB
hsa05212	Pancreatic cancer	75	3	0.9238184495916454	3.2473913043478264	0.06477533989381523	1	208;5899;7046	AKT2;TGFBR1;RALB
hsa04014	Ras signaling pathway	232	6	2.8576784040701564	2.099606446776612	0.06596865323008139	1	208;22821;25780;5159;5899;8437	RASAL1;RASA3;AKT2;RASGRP3;PDGFRB;RALB
hsa01521	EGFR tyrosine kinase inhibitor resistance	79	3	0.9730887669031998	3.0829664281783162	0.07328891893938783	1	208;3084;5159	AKT2;PDGFRB;NRG1
hsa04926	Relaxin signaling pathway	130	4	1.6012853126255187	2.4979933110367893	0.07608718722992758	1	108;208;4846;7046	ADCY2;AKT2;TGFBR1;NOS3
hsa04371	Apelin signaling pathway	137	4	1.687508367920739	2.370358616312282	0.08830407839953258	1	108;208;4846;7046	ADCY2;AKT2;TGFBR1;NOS3
hsa05210	Colorectal cancer	86	3	1.0593118221984201	2.832027300303337	0.08931424706175273	1	208;5899;7046	AKT2;TGFBR1;RALB

## Sheet: EC
KEGG analysis for hypomethylated DMR in Elite controllers
geneSet	description	size	overlap	expect	enrichmentRatio	pValue	FDR	overlapId	userId
hsa04927	Cortisol synthesis and secretion	64	15	4.909894229481858	3.0550556282722514	7.275341082113584e-5	0.023717611927690285	108;115;1584;185;3164;3708;3710;3777;5087;56246;57552;775;8622;8913;90993	NCEH1;PBX1;PDE8B;ITPR1;ITPR3;ADCY9;AGTR1;ADCY2;NR4A1;CACNA1G;MRAP;CREB3L1;KCNK3;CACNA1C;CYP11B1
hsa04925	Aldosterone synthesis and secretion	96	18	7.364841344222787	2.444044502617801	3.089781254801416e-4	0.05036343445326308	108;115;185;3164;3708;3710;3762;3777;3991;4881;491;492;51305;5587;775;816;8913;90993	ITPR1;LIPE;ITPR3;ADCY9;AGTR1;ADCY2;ATP2B2;CAMK2B;NR4A1;CACNA1G;KCNK9;KCNJ5;NPR1;CREB3L1;ATP2B3;KCNK3;CACNA1C;PRKD1
hsa04510	Focal adhesion	199	29	15.266702369795151	1.8995588764064655	5.541472219880994e-4	0.060217331456040135	1280;1284;1293;1793;1950;1956;2317;2324;2534;284217;3655;3675;3680;3691;3910;3911;5062;5063;56034;595;63923;64098;7143;7148;7410;85366;859;87;896	ITGA6;TNN;COL4A2;CAV3;ITGA3;PAK2;ACTN1;DOCK1;ITGB4;LAMA5;PARVG;VAV2;COL6A3;LAMA4;PAK3;COL2A1;FLNB;FLT4;FYN;EGFR;TNXB;CCND1;EGF;PDGFC;MYLK2;LAMA1;ITGA9;TNR;CCND3
hsa04512	ECM-receptor interaction	82	15	6.2908019815236305	2.384433661090538	0.0012518530849118248	0.09908151753831751	1280;1284;1293;284217;3339;3655;3675;3680;3691;3910;3911;63923;7143;7148;948	ITGA6;TNN;COL4A2;ITGA3;ITGB4;LAMA5;COL6A3;LAMA4;COL2A1;CD36;TNXB;HSPG2;LAMA1;ITGA9;TNR
hsa04360	Axon guidance	175	25	13.425492033739456	1.862129144851658	0.0017392962283926394	0.09908151753831751	10371;10507;10512;1943;2043;22854;2534;285220;5062;5063;5336;5362;5364;54437;55740;57522;57556;658;7223;81029;816;8440;8829;9423;9901	SEMA4D;SEMA6A;SEMA3C;PAK2;NRP1;EPHA6;PLXNA2;EPHA4;BMPR1B;PLCG2;CAMK2B;NTN1;NCK2;TRPC4;EFNA2;PAK3;NTNG1;SEMA3A;WNT5B;SEMA5B;FYN;SRGAP3;ENAH;SRGAP1;PLXNB1
hsa04911	Insulin secretion	85	15	6.520953273530592	2.3002771789344014	0.001823586212361672	0.09908151753831751	108;11069;115;27094;27345;3710;3778;3781;3782;6262;6513;6833;775;816;90993	KCNMB4;RYR2;KCNN3;ITPR3;ADCY9;KCNN2;ADCY2;KCNMB3;ABCC8;CAMK2B;SLC2A1;CREB3L1;KCNMA1;CACNA1C;RAPGEF4
hsa05033	Nicotine addiction	40	9	3.068683893426161	2.932853403141362	0.0027367195215239892	0.12745293771668864	2555;2558;2559;2562;2570;2890;2903;2904;8973	GABRA2;GRIA1;GRIN2A;GABRB3;GABRR2;CHRNA6;GABRA6;GABRA5;GRIN2B
hsa04934	Cushing syndrome	154	22	11.81443298969072	1.8621291448516581	0.0032106513733246578	0.1308340434629798	10297;108;115;1584;185;1855;1956;3164;3708;3710;3777;5087;56246;57552;595;7481;775;81029;816;8622;8913;90993	NCEH1;PBX1;PDE8B;ITPR1;ITPR3;ADCY9;AGTR1;ADCY2;CAMK2B;NR4A1;CACNA1G;WNT11;MRAP;CREB3L1;WNT5B;EGFR;APC2;KCNK3;CACNA1C;CCND1;DVL1;CYP11B1
hsa04022	cGMP-PKG signaling pathway	163	22	12.504886865711606	1.7593121982034072	0.0064048916475786255	0.21670392353352808	10335;108;115;1258;185;27094;27345;3708;3710;3778;4625;4772;4846;4881;491;492;6546;7416;775;85366;90993;9569	KCNMB4;ITPR1;VDAC1;ITPR3;NFATC1;ADCY9;AGTR1;ADCY2;KCNMB3;ATP2B2;GTF2IRD1;NPR1;SLC8A1;CREB3L1;NOS3;KCNMA1;MRVI1;ATP2B3;MYH7;CACNA1C;CNGB1;MYLK2
hsa04514	Cell adhesion molecules (CAMs)	144	20	11.04726201633418	1.8104033352724453	0.006647359617592885	0.21670392353352808	10686;214;22854;23114;23562;26047;29126;3111;3115;3117;3655;3680;4099;5792;58494;6402;6900;80381;9080;925	ITGA6;HLA-DPB1;ALCAM;CD274;CLDN14;CNTNAP2;CNTN2;HLA-DOA;MAG;CLDN16;NTNG1;HLA-DQA1;SELL;PTPRF;CLDN9;NFASC;CD276;JAM2;ITGA9;CD8A
hsa05414	Dilated cardiomyopathy (DCM)	90	14	6.904538760208863	2.0276517355051387	0.008197716452078119	0.2429505057615879	108;115;3655;3675;3680;3691;4624;4625;6262;6444;6546;7124;7273;775	ITGA6;RYR2;ITGA3;ADCY9;ADCY2;TTN;ITGB4;SGCD;SLC8A1;MYH6;TNF;MYH7;CACNA1C;ITGA9
hsa05410	Hypertrophic cardiomyopathy (HCM)	83	13	6.367519078859284	2.041611472066276	0.010055715921602815	0.2652114649066729	3655;3675;3680;3691;4624;4625;51422;6262;6444;6546;7124;7273;775	ITGA6;RYR2;PRKAG2;ITGA3;TTN;ITGB4;SGCD;SLC8A1;MYH6;TNF;MYH7;CACNA1C;ITGA9
hsa04270	Vascular smooth muscle contraction	121	17	9.282768777614137	1.8313501507218786	0.010575917312229288	0.2652114649066729	10267;10268;10335;108;115;1579;185;27094;27345;3708;3710;3778;4881;5322;72;775;85366	KCNMB4;ACTG2;ITPR1;ITPR3;ADCY9;AGTR1;ADCY2;KCNMB3;RAMP3;CYP4A11;NPR1;PLA2G5;KCNMA1;MRVI1;CACNA1C;MYLK2;RAMP1
hsa04020	Calcium signaling pathway	183	23	14.039228812424687	1.638266624705557	0.012490223152151092	0.290843767685804	108;115;185;1956;2903;3708;3710;3973;4846;491;492;5136;5336;57620;6262;6546;6786;7416;775;816;85366;8913;9127	PDE1A;LHCGR;RYR2;ITPR1;VDAC1;ITPR3;STIM2;ADCY9;AGTR1;ADCY2;GRIN2A;P2RX6;PLCG2;ATP2B2;CAMK2B;CACNA1G;STIM1;SLC8A1;NOS3;EGFR;ATP2B3;CACNA1C;MYLK2
hsa05412	Arrhythmogenic right ventricular cardiomyopathy (ARVC)	72	11	5.52363100816709	1.99144366879969	0.02041265340796583	0.4218264997060975	1495;1496;3655;3675;3680;3691;6262;6444;6546;775;88	ITGA6;CTNNA1;RYR2;ITGA3;ITGB4;SGCD;SLC8A1;CACNA1C;ACTN2;ITGA9;CTNNA2
KEGG analysis for hypermethylated DMR in Elite controllers
geneSet	description	size	overlap	expect	enrichmentRatio	pValue	FDR	overlapId	userId
hsa04934	Cushing syndrome	154	20	4.185567010309279	4.778325123152709	4.963645605648992e-9	1.6181484674415714e-6	108;109;113;115;1584;196;2516;2778;51176;5443;64764;7473;7476;776;779;79798;80326;8312;8912;949	ADCY7;WNT3;POMC;SCARB1;AHR;ARMC5;AXIN1;GNAS;WNT10A;ADCY2;CACNA1S;CREB3L2;NR5A1;CACNA1H;ADCY3;CYP11B1;WNT7A;CACNA1D;ADCY9;LEF1
hsa04927	Cortisol synthesis and secretion	64	13	1.739456419868791	7.473599137931035	1.1677226074979785e-8	1.903387850221705e-6	108;109;113;115;1584;2516;2778;5443;64764;776;779;8912;949	ADCY7;POMC;SCARB1;GNAS;ADCY2;CACNA1S;CREB3L2;NR5A1;CACNA1H;ADCY3;CYP11B1;CACNA1D;ADCY9
hsa04925	Aldosterone synthesis and secretion	96	13	2.6091846298031864	4.9823994252873565	1.6685907573421588e-6	1.8132019563118126e-4	108;109;113;115;221955;2778;5138;5443;64764;776;779;8912;949	ADCY7;POMC;SCARB1;GNAS;ADCY2;PDE2A;CACNA1S;CREB3L2;CACNA1H;ADCY3;CACNA1D;ADCY9;DAGLB
hsa04916	Melanogenesis	101	11	2.745079662605436	4.00716968248549	8.522256581788845e-5	0.006086271520096398	108;109;113;115;2778;51176;5443;64764;7473;7476;80326	ADCY7;WNT3;POMC;GNAS;WNT10A;ADCY2;CREB3L2;ADCY3;WNT7A;ADCY9;LEF1
hsa04911	Insulin secretion	85	10	2.310215557638238	4.328600405679513	9.3347722700865e-5	0.006086271520096398	108;109;113;115;2778;54795;64764;6844;776;779	ADCY7;TRPM4;GNAS;ADCY2;CACNA1S;CREB3L2;ADCY3;CACNA1D;VAMP2;ADCY9
hsa04913	Ovarian steroidogenesis	49	7	1.331771321462043	5.25615763546798	3.219405736998304e-4	0.017492104504357453	108;109;113;115;2778;283748;949	ADCY7;PLA2G4D;SCARB1;GNAS;ADCY2;ADCY3;ADCY9
hsa04962	Vasopressin-regulated water reabsorption	44	6	1.1958762886597938	5.017241379310345	0.001116184839390133	0.05198232252016905	109;115;2778;554;64764;6844	GNAS;AVPR2;CREB3L2;ADCY3;VAMP2;ADCY9
hsa04072	Phospholipase D signaling pathway	146	11	3.9681349578256793	2.772083136513935	0.002024162021265763	0.08248460236657984	108;109;113;115;1609;2549;2778;283748;55326;554;8612	ADCY7;PLA2G4D;GAB1;PLPP2;GNAS;ADCY2;AVPR2;ADCY3;AGPAT5;DGKQ;ADCY9
hsa04921	Oxytocin signaling pathway	152	11	4.131208997188379	2.6626588021778583	0.0027799504052723467	0.08929862935218963	108;109;113;115;27092;2778;283748;4882;7226;776;779	ADCY7;PLA2G4D;TRPM2;NPR2;GNAS;ADCY2;CACNG4;CACNA1S;ADCY3;CACNA1D;ADCY9
hsa05414	Dilated cardiomyopathy (DCM)	90	8	2.446110590440487	3.270498084291188	0.0029819608613490534	0.08929862935218963	108;109;113;115;27092;2778;776;779	ADCY7;GNAS;ADCY2;CACNG4;CACNA1S;ADCY3;CACNA1D;ADCY9
hsa04976	Bile secretion	71	7	1.92970946579194	3.627489072365226	0.0030131439351965827	0.08929862935218963	108;109;113;115;2778;57835;949	ADCY7;SCARB1;GNAS;ADCY2;ADCY3;SLC4A5;ADCY9
hsa04912	GnRH signaling pathway	93	8	2.527647610121837	3.164998146088246	0.0036561368191559973	0.09378125254925603	108;109;113;115;2778;283748;776;779	ADCY7;PLA2G4D;GNAS;ADCY2;CACNA1S;ADCY3;CACNA1D;ADCY9
hsa04724	Glutamatergic synapse	114	9	3.098406747891284	2.9047186932849365	0.0037397431998169584	0.09378125254925603	108;109;113;115;22941;2752;2778;283748;776	ADCY7;PLA2G4D;GNAS;ADCY2;ADCY3;GLUL;CACNA1D;SHANK2;ADCY9
hsa04022	cGMP-PKG signaling pathway	163	11	4.430178069353327	2.4829701713560395	0.00474840974329338	0.10624775070429725	108;109;113;115;291;4209;4882;5138;64764;776;779	ADCY7;NPR2;ADCY2;PDE2A;CACNA1S;CREB3L2;ADCY3;MEF2D;SLC25A4;CACNA1D;ADCY9
hsa01522	Endocrine resistance	98	8	2.663542642924086	3.003518648838846	0.00503556914781611	0.10624775070429725	108;109;113;115;2778;2852;4855;5747	ADCY7;GPER1;GNAS;ADCY2;PTK2;ADCY3;NOTCH4;ADCY9
