# Supplementary material for: Latency-associated DNA methylation patterns among HIV-1 infected individuals with distinct disease progression courses or antiretroviral virologic response
Source: Sci Rep. 2021 Nov 26;11:22993. doi: 10.1038/s41598-021-02463-0 (PMC8626465; doi:10.1038/s41598-021-02463-0)
Supplement: Supplementary file 7 — Supplementary Information 7. [file 41598_2021_2463_MOESM7_ESM.xlsx]

## Sheet: RNA-seq
Differentially Expressed Genes in Virologic Failures compared to Control Group
ensembl_id	baseMean	log2FoldChange	lfcSE	pvalue	padj	gene_name
ENSG00000001617	22.805115501552695	8.105715057969707	1.4141257867681205	7.6713629523978e-15	1.234470777033433e-12	SEMA3F
ENSG00000006075	162.24022334682462	3.415183473477657	0.9095363351519059	1.174702875205239e-5	2.2566235579643437e-4	CCL3
ENSG00000006283	2.376956070222577	5.890088714711044	2.9615333728907682	8.168862437124321e-4	0.007375632627618946	CACNA1G
ENSG00000006327	137.06556442819704	4.381620271686486	0.43227161200666897	5.690075523758056e-25	3.068642351380223e-22	TNFRSF12A
ENSG00000008056	28.872098972313783	3.7830753186271786	0.8325980090875699	2.624396218645215e-7	8.169610319320845e-6	SYN1
ENSG00000071909	17.858221152583692	3.248851205548993	0.8000856481370552	3.2214577770870305e-6	7.288091664851997e-5	MYO3B
ENSG00000073756	471.419656592979	5.133228397531341	0.4130963864042758	1.729597606897979e-36	2.465170760574448e-33	PTGS2
ENSG00000077327	2.3682280606160426	3.568026438485444	2.0626465649579524	0.0017709737386628942	0.013539467425777545	SPAG6
ENSG00000078401	26.362877175353926	3.5097743111429094	0.807160624670744	9.47157243541883e-7	2.5260858091447018e-5	EDN1
ENSG00000078804	367.20420376775246	3.1205956050347257	0.37037760841789014	2.66172913067777e-18	7.376686537992254e-16	TP53INP2
ENSG00000081041	566.6178674193474	6.935185864511485	0.47080222965276153	1.7616748689836287e-50	1.1717486778566442e-46	CXCL2
ENSG00000087085	3.7591238451573883	4.109205681333198	1.358325747058959	6.881151163207608e-5	9.835708474974542e-4	ACHE
ENSG00000090104	1592.5996567963944	4.223785874891163	0.37874274407979847	6.975126340882051e-30	6.62769861933145e-27	RGS1
ENSG00000090539	4.312076960250181	6.9115076931377075	2.911948895616201	3.94491916681705e-5	6.217765960084314e-4	CHRD
ENSG00000099985	955.5254218791173	3.2220997951975265	0.34933100457989863	2.3622764099812484e-21	9.064781439378044e-19	OSM
ENSG00000100302	10.44844572790611	6.862720498134662	1.533147945834044	4.102884497037611e-9	1.9632843466160308e-7	RASD2
ENSG00000100644	3186.288987387367	3.0990735694731684	0.3288659452878425	3.7704189505370735e-22	1.635542168239495e-19	HIF1A
ENSG00000100985	23.00257897381783	3.7748545605253354	0.7711756759733395	6.767219424838045e-8	2.4831319004918522e-6	MMP9
ENSG00000101187	61.42233854679993	4.907870511988708	1.0142323887073554	8.810080803127056e-8	3.1169566018722923e-6	SLCO4A1
ENSG00000102794	6.078172157096212	4.084633068115951	1.3910566864438	1.0059646284784207e-4	0.0013471824293059332	IRG1
ENSG00000103257	624.1118903227098	3.2348716581128847	0.4221995933557174	1.6740814169200876e-15	3.0930204252984657e-13	SLC7A5
ENSG00000105835	9175.523356741629	4.323660087072818	0.3307658556735045	4.8758229057528476e-40	9.729217026139232e-37	NAMPT
ENSG00000105976	10.095628655808753	5.306244949187209	1.0937696200362557	3.4864787093792795e-8	1.3858405610947042e-6	MET
ENSG00000106714	2.277920069229886	3.9093089140725623	1.9074839376751889	0.0010845054159745432	0.009252551457319307	CNTNAP3
ENSG00000108691	684.8086509484838	9.166172685302826	1.3467358797388966	1.3873165765194587e-12	1.3981068165590545e-10	CCL2
ENSG00000108950	61.91669520710419	3.4276358843941765	0.6549458156091418	1.0392096638239239e-8	4.5876968212262335e-7	FAM20A
ENSG00000109321	45.030578627427545	4.111064153572848	0.4947775347863957	1.689910906313451e-17	4.3792834057894295e-15	AREG
ENSG00000111981	4.6793233651401405	5.415822733016866	1.5347018777013965	1.4810437307398065e-6	3.722008388310088e-5	ULBP1
ENSG00000112137	303.8363092522924	4.397806170190408	0.4008004974412323	5.034271509985994e-29	3.863609758086943e-26	PHACTR1
ENSG00000112149	2682.5275041389345	3.740411993161891	0.4040199250418183	1.9042633344071917e-21	7.45052364211002e-19	CD83
ENSG00000113302	3.4145195008930975	3.824688498968164	2.2653261001479525	0.001566878955073367	0.012343269905066706	IL12B
ENSG00000114315	26.555644400057357	3.253393513310417	0.5210142287614888	3.226701633083126e-11	2.5857672444393857e-9	HES1
ENSG00000115008	24.430046059852128	6.793974041766652	1.1016428211062743	1.9136316485206638e-11	1.611164806522419e-9	IL1A
ENSG00000115009	24.419885500760962	4.486847501520871	0.7682023781571139	1.9910830640157374e-10	1.2983683483454256e-8	CCL20
ENSG00000115155	369.01165687721544	5.742890743370893	0.8959074465469901	1.4226601361216588e-11	1.2342504502683296e-9	OTOF
ENSG00000115594	133.0693446405517	3.049095466281317	0.47675010069470686	1.4104456783238843e-11	1.2289970770862352e-9	IL1R1
ENSG00000115598	10.366042111060139	4.64546893070926	0.999963612029779	2.2393525912772538e-7	7.092705016880369e-6	IL1RL2
ENSG00000117525	16.97406508648657	4.833862876970216	0.8574645966521788	1.0784059073041631e-9	5.994014338258293e-8	F3
ENSG00000118515	4748.6108163450745	4.816693565995159	0.2733670832791052	1.5681514855083808e-70	3.129089474183423e-66	SGK1
ENSG00000118785	112.93328091945705	8.187654622156327	1.9330143301004534	7.559760106767997e-7	2.049557787641965e-5	SPP1
ENSG00000119508	555.7507678618374	6.536286782645201	0.5392362289381434	1.1999813386504927e-34	1.4084957430254077e-31	NR4A3
ENSG00000119986	196.3035374010774	3.4206930812108376	0.36729966623418825	1.4093306073942056e-21	5.624356587988796e-19	AVPI1
ENSG00000120337	2.8660876412859446	3.4012913790981254	1.7420554889089592	0.0019053545882251742	0.014341548643321435	TNFSF18
ENSG00000120738	381.8505652239915	4.774803270903587	0.5391488247629334	6.839305816723022e-20	2.2745251377815196e-17	EGR1
ENSG00000121594	30.148245815059497	3.3321392292241243	0.6040263630227704	1.5155414564968785e-9	7.975952196037255e-8	CD80
ENSG00000121797	212.16810211822738	4.630752482741883	0.37184920226304435	1.2125961138837191e-36	2.016345238036311e-33	CCRL2
ENSG00000122641	39.32438198391242	7.788721073810844	2.606504510461391	6.151149428609413e-5	8.971472263802169e-4	INHBA
ENSG00000122877	297.7609501632176	7.31361101398575	0.513306155480563	1.0779261638022781e-47	5.377234668127664e-44	EGR2
ENSG00000123342	48.23009905561501	3.256717118993315	0.5848309664742195	1.934833083847836e-9	9.950427668840133e-8	MMP19
ENSG00000123610	42.28744149386178	4.527152793316306	0.8078104382216554	8.249289069889263e-10	4.716513298010612e-8	TNFAIP6
ENSG00000124145	153.90983994842574	3.4733052230341173	0.33077910414835965	7.907525768272239e-27	5.2595589726701415e-24	SDC4
ENSG00000124216	177.84594241506258	3.607625927779582	0.39773093606722665	8.612855480435951e-21	3.068944968868196e-18	SNAI1
ENSG00000124875	1.8698183661178827	3.5916952928433172	2.0708541042531636	0.00318723889337751	0.021248969221000617	CXCL6
ENSG00000124882	472.1091330711239	4.003980031286812	0.5020904101396533	1.3307315284935966e-16	2.855206120382927e-14	EREG
ENSG00000125538	1448.48736306755	6.499917694342811	0.5092423699007718	2.9361240134816526e-38	5.326128960455718e-35	IL1B
ENSG00000126262	263.2832386344511	3.2667988277492723	0.5600259502787885	4.2552242442392396e-10	2.572992259683327e-8	FFAR2
ENSG00000128274	4.408752664428656	3.1574589158012705	1.1711688851049822	4.3186965929998254e-4	0.004455479181286113	A4GALT
ENSG00000128342	63.417337322844375	4.565972681413216	0.7149283481914565	8.225536164420876e-12	7.426803105197021e-10	LIF
ENSG00000129277	1037.2620728516772	3.5162133394989206	0.5050977119091556	3.0408635331070754e-13	3.611749460691582e-11	CCL4
ENSG00000129990	4.645870649902369	3.9456349212759076	1.7797565651568792	6.03995351436068e-4	0.005791505642746421	SYT5
ENSG00000130844	1004.296984821278	3.012037705106598	0.44661795668755294	1.3866412762451158e-12	1.3981068165590545e-10	ZNF331
ENSG00000131015	10.676255254907893	4.127316023933007	0.7795013661346625	8.120213357182681e-9	3.7248445363039815e-7	ULBP2
ENSG00000134070	283.80725727719204	3.088465837332172	0.4017229287516461	1.2688086455540711e-15	2.366150253587471e-13	IRAK2
ENSG00000134531	473.9585658764078	4.678154409506349	0.49688858959152665	6.043041640307989e-22	2.565592614695864e-19	EMP1
ENSG00000135094	73.32972914380667	4.381127875507338	0.5641278038825478	7.499452580890489e-16	1.425181683800846e-13	SDS
ENSG00000135114	598.3068524434461	3.053932828871302	0.43686510113499377	2.450254262276838e-13	2.981242289601953e-11	OASL
ENSG00000136158	127.80384038789002	4.431529723153071	0.9500223080726586	2.567771989894228e-7	8.030928258048499e-6	SPRY2
ENSG00000136160	19.623258191308025	6.1361927463314	0.8419699468639215	5.2490770737894356e-14	7.12517577757785e-12	EDNRB
ENSG00000136244	27.629439875415237	3.5331892927624144	0.7249990860326505	4.534137060785344e-8	1.7332216649599763e-6	IL6
ENSG00000136634	36.07673634506474	3.560691050974194	0.39881545688766085	2.031030114602963e-20	6.987443949446125e-18	IL10
ENSG00000137507	49.5432921416521	3.3270246122776057	0.6145828369518099	3.6635122442173207e-9	1.7730117137315006e-7	LRRC32
ENSG00000138670	1379.908554538363	4.305901205209859	0.3458644739407944	1.4002183002840961e-36	2.1492273818360656e-33	RASGEF1B
ENSG00000138759	4.884286004354355	5.395833758879826	1.758827556427205	3.135061525551911e-5	5.159776885274028e-4	FRAS1
ENSG00000139289	281.79455695316284	4.812452176318571	0.44874391535462554	6.573906521237787e-28	4.85836039721403e-25	PHLDA1
ENSG00000139354	45.14984381990443	3.7973206579186964	0.5257018838242551	6.673272497384378e-14	8.818442345219063e-12	GAS2L3
ENSG00000139572	86.31149087853125	4.501812793118905	0.579136108420655	5.04333399014978e-16	9.963830340539476e-14	GPR84
ENSG00000141448	5.771968167160315	3.0219200799894588	0.873421324400818	4.493253115981689e-5	6.912750399097812e-4	GATA6
ENSG00000142910	3.33165087426423	4.546900369291806	1.7296002616130879	1.1403853492215955e-4	0.0014882439017899097	TINAGL1
ENSG00000143333	38.480951811268056	3.4414140626241703	0.5627826655654956	4.2236336945565744e-11	3.3180467220937753e-9	RGS16
ENSG00000143341	8.697970902562382	3.1343159327418237	0.97118217608790125	9.265731078499533e-5	0.001259457751637464	HMCN1
ENSG00000145632	222.96143969818476	4.086580980329842	0.42646547451656847	7.217724118330403e-23	3.349359699003834e-20	PLK2
ENSG00000145685	330.0913150152512	3.230537695925373	0.46501001737364833	3.5713487392897074e-13	4.1383312951745194e-11	LHFPL2
ENSG00000146072	121.18354020318368	3.122859710989858	0.3623149288170691	6.011769589384845e-19	1.904108736295003e-16	TNFRSF21
ENSG00000147872	2324.7256006402163	3.053836011983187	0.3462544155896715	1.0844597961805944e-19	3.547427995571735e-17	PLIN2
ENSG00000150510	3.03727048783085	3.267365254437157	1.3734317386983155	8.979520432897074e-4	0.007940522619720803	FAM124A
ENSG00000151012	15.720901994457138	4.066657550309094	0.5884466929341184	4.5223517147830807e-13	5.127216256635318e-11	SLC7A11
ENSG00000153234	1688.6147282132267	3.5290434377305067	0.43467844304330444	4.322143076598634e-17	1.0146357994170487e-14	NR4A2
ENSG00000158578	21.01185232869243	3.220756545027674	0.7332869674070318	6.435917549408869e-7	1.776242030164655e-5	ALAS2
ENSG00000162407	17.149494363320205	4.344867272217367	0.8672706985673002	6.89362392602448e-8	2.5147234336360595e-6	PPAP2B
ENSG00000162692	35.2238796036376	6.754856585351165	0.846161391076391	2.1800735007688367e-16	4.531373607743892e-14	VCAM1
ENSG00000162723	12.332432368332652	3.0886955746368385	0.9941919053990026	7.431991015458019e-5	0.0010486630656447579	SLAMF9
ENSG00000162747	66.14440511015337	4.097524755690295	0.555887472109544	2.2878108330627126e-14	3.4584073759798004e-12	FCGR3B
ENSG00000162772	822.9938796387908	3.8630205740094734	0.5096192045276215	2.9364656463847634e-15	5.185330575925802e-13	ATF3
ENSG00000163661	234.96623732208957	5.4007327602999196	0.4327059007474333	1.9413124833808204e-36	2.5824632862253926e-33	PTX3
ENSG00000163734	142.92504133703446	7.234930276223829	0.5424088297687957	1.5798812861672145e-41	3.5027723537978446e-38	CXCL3
ENSG00000163739	51.23947938529027	5.649021070254425	0.5024637496510256	3.001921892181741e-30	2.995017471829723e-27	CXCL1
ENSG00000163814	42.64154320147181	3.3030216695944605	0.5542163515764117	2.3275802199292387e-10	1.5030594080410363e-8	CDCP1
ENSG00000163823	1891.7744052962541	4.918576718762956	0.3555194242189553	1.810442369806759e-44	5.160795292446296e-41	CCR1
ENSG00000164400	1.963099860848105	3.4227254242496667	2.0635143780604017	0.0025138952548712365	0.01775655430644271	CSF2
ENSG00000164935	6.609361063219056	3.550472079160068	1.236131972598373	1.896394322074443e-4	0.002278788865608162	DCSTAMP
ENSG00000164949	21.391361562076817	4.509361215575984	0.7989419135798972	1.1880766549129717e-9	6.530821369733729e-8	GEM
ENSG00000165029	490.59813992778504	3.9281282784588667	0.502330098754498	4.2950497075062913e-16	8.717788271288888e-14	ABCA1
ENSG00000165474	13.67790920689346	7.247954631609437	1.5184933742745474	2.7789067553336235e-10	1.7437202954694065e-8	GJB2
ENSG00000165685	21.60569507234215	4.949452530556272	0.7459331712074445	2.1670406489765183e-12	2.109323371203778e-10	TMEM52B
ENSG00000165891	6.552800869045762	3.0364776975379413	0.9800421834347239	1.2801102099439842e-4	0.0016259273793266873	E2F7
ENSG00000165949	607.5687805769451	6.674633254046447	0.8123442462026632	2.3852615617385975e-17	5.875988790485429e-15	IFI27
ENSG00000166592	24.43169376734988	4.383543709887438	0.6573592375208104	1.8375594754157728e-12	1.8333330886223164e-10	RRAD
ENSG00000166920	71.88408482793658	6.961363776965514	1.1206158777870523	4.293380479761794e-11	3.346370895085001e-9	C15orf48
ENSG00000169184	175.6583799102359	4.51055999312569	0.5307734503781594	1.7686059263407695e-18	5.11460328321793e-16	MN1
ENSG00000169429	6648.589653383231	6.18646503187848	0.41771032023177135	1.4641422075896006e-50	1.1717486778566442e-46	IL8
ENSG00000169439	179.85341321079176	5.802283935159934	0.48818549223080987	7.245722001484351e-34	8.032285378756597e-31	SDC2
ENSG00000170160	21.610470115383873	3.1443091601652458	0.8201934782317895	9.27201023014808e-6	1.848288632691057e-4	CCDC144A
ENSG00000170525	2944.9995798154796	3.5665267463171695	0.3712683530300247	7.085647959903925e-23	3.349359699003834e-20	PFKFB3
ENSG00000171049	284.987607717448	3.618051233168644	0.4496976584274875	6.991055939955477e-17	1.5852219343849043e-14	FPR2
ENSG00000171174	213.75539175409708	3.8196707112566166	0.420295150738637	6.782505327645611e-21	2.5062613205155656e-18	RBKS
ENSG00000171729	53.38878506177386	3.043891255325917	0.6234496783234198	5.7352132628646246e-8	2.1329069417522402e-6	TMEM51
ENSG00000171860	1008.6872724761969	3.805625625488728	0.3847182465444119	4.155979160857851e-24	2.1263694404040402e-21	C3AR1
ENSG00000172548	20.580504125670178	3.0169853839084855	0.6248533110344917	1.4169789371301766e-7	4.728160152424004e-6	NIPAL4
ENSG00000173114	70.260702546237	-3.1626317201237724	0.4628657309561798	3.1633876720963994e-13	3.7130728005300915e-11	LRRN3
ENSG00000173320	3.094290935464615	3.425120773566866	1.916843379059153	0.0028277088579573583	0.019436480382942174	STOX2
ENSG00000173391	413.0418912410595	7.573796236991394	1.047640787501732	5.0727402369791496e-14	6.932976622512463e-12	OLR1
ENSG00000175352	161.25762136472324	6.267460537700798	0.6023533625721553	3.8196899016613994e-26	2.309639160537926e-23	NRIP3
ENSG00000175592	70.48221528089508	4.025291091201338	0.5490194677108666	1.4591687234487995e-14	2.292618323440736e-12	FOSL1
ENSG00000176222	22.762704209416807	-3.006915114016887	0.5198216358207455	6.645211918903382e-10	3.865847190373122e-8	ZNF404
ENSG00000176597	483.65462718928154	5.321182594329207	0.4726485124314133	2.962576752552784e-30	2.995017471829723e-27	B3GNT5
ENSG00000176641	62.389050812487234	6.055871996572165	0.540186851475053	1.1161552670163684e-29	9.683374868715051e-27	RNF152
ENSG00000178726	765.058489432537	4.967314717048314	0.4463875223796217	1.0217503807195615e-29	9.267275953126422e-27	THBD
ENSG00000179388	231.99010125374397	7.296546086498663	0.5324472575612984	2.3889122469998977e-43	5.958544372079495e-40	EGR3
ENSG00000181126	18.37412090844489	9.251535026833633	3.5361844559945186	4.9718833628703205e-5	7.493123914102294e-4	HLA-V
ENSG00000181418	2.5233554019961835	3.4068281036714785	1.481483357624394	7.150963854597977e-4	0.0066213611487075654	DDN
ENSG00000181577	3.193717329566837	6.765352259294455	2.7935916380616703	2.5492567301198547e-5	4.3291803227924744e-4	C6orf223
ENSG00000182759	2.3239071539626943	3.7122042355832288	2.192867170611881	0.003119129719481985	0.020899635467610318	MAFA
ENSG00000182782	194.33331279131158	5.681781205471148	0.4106328561247504	8.136001299549462e-45	2.705762832186833e-41	HCAR2
ENSG00000183876	3.277014904306167	6.023175843041649	3.1105235885804645	7.875775232247548e-4	0.007166129456646947	ARSI
ENSG00000184371	128.55362538260977	3.295724857322445	0.8146593659566366	3.935188599355852e-6	8.695764486328534e-5	CSF1
ENSG00000184492	3.037280520304567	3.9752906027218136	2.1381022579136237	0.0015849803767999983	0.012466179912758047	FOXD4L1
ENSG00000186431	885.8179442067384	4.0156554173520576	0.3965606000256148	3.904042410612667e-25	2.163923951704588e-22	FCAR
ENSG00000187479	4.988537129201543	3.9845974837338445	1.1689174658240618	6.195302210583212e-5	9.023435059122439e-4	C11orf96
ENSG00000188886	35.30427064359474	4.384776427775914	0.6465924705115238	6.412624730997589e-13	7.037696742247105e-11	ASTL
ENSG00000196878	93.51292959783736	5.111180764309337	0.4803737549530927	2.4529414967238357e-27	1.7480712366295506e-24	LAMB3
ENSG00000197262	16.749907624509998	6.204326617053976	1.6472613116889425	2.7124379029071834e-6	6.278884676868903e-5	CCL4L2
ENSG00000197565	3.2083897218002133	4.3981013649515885	1.9365844060294488	5.624865008622669e-4	0.005484654678483757	COL4A6
ENSG00000197632	529.8565962406415	6.468159896079858	0.9714104117445668	2.7442042797920827e-12	2.645306869515518e-10	SERPINB2
ENSG00000197880	56.26758503286684	-3.177390211084799	0.688213901935101	2.0558518084875726e-7	6.542658211572731e-6	MDS2
ENSG00000198435	32.130763345728	3.8791427098835225	0.4967637907414122	6.972637129192254e-16	1.3507961288922545e-13	NRARP
ENSG00000204010	2.496037843083537	3.49137501943185	2.397665475258429	0.004054217157138834	0.02550714837988397	IFIT1B
ENSG00000204103	3091.2620819631447	3.745871162185315	0.2642138875312561	1.1116587403010367e-46	4.436407700793378e-43	MAFB
ENSG00000205927	6.040444149014371	5.010729576798783	1.3260795622129598	2.69124020175328e-6	6.24173627794082e-5	OLIG2
ENSG00000218565	18.910124977163132	3.3741293265477093	0.7138647605369747	1.3437050334818086e-7	4.513853575437039e-6	RP11-12A2.1
ENSG00000218809	11.416813378179976	4.338044986079918	0.9165271117373366	1.318959058299269e-7	4.445694096166151e-6	RP1-229K20.5
ENSG00000220378	6.272004465623987	6.023153720309559	1.4610053308122042	2.5324566489728375e-8	1.0419101025485361e-6	KRT8P42
ENSG00000222040	14.863156809278731	4.825315802698735	1.0880585718811764	4.30621714523848e-7	1.2599157905584844e-5	ADRA2B
ENSG00000226644	4.415973576930329	3.0997381354618874	1.183152214282639	5.149803160267196e-4	0.005120038478324446	RP11-128M1.1
ENSG00000226674	2.8000906643318455	3.031738792156875	1.6087259640156923	0.002843105962497503	0.019528859337581816	TEX41
ENSG00000226738	11.656894138737472	4.321468335783897	1.1652289740164599	8.39216360990017e-6	1.6931974992107985e-4	CTA-384D8.31
ENSG00000228318	6.617591225117282	3.548633366739191	1.2469159384806778	1.659829900869571e-4	0.002043198386301753	AP001610.5
ENSG00000228763	3.8251654564104194	3.683312925292984	1.7763084191577352	0.0010400256089502272	0.008948974127206915	AC010095.5
ENSG00000229498	2.534624934643194	3.1423078795808084	2.4720922968713657	0.003505055942111762	0.02291608331222087	AC105053.3
ENSG00000229644	78.084124955658325	3.91203475811696	0.390723692615479	1.3671605690503146e-24	7.179032103902625e-22	NAMPTL
ENSG00000231734	4.848211615847466	-3.3696932138853466	1.2424570891860542	3.763845584794387e-4	0.003986399936251974	RP6-206I17.2
ENSG00000232043	9.194567034837817	3.1877879567863157	0.9853822037613275	4.772318929955866e-5	7.236082973278066e-4	RP4-530I15.9
ENSG00000232517	2.634592512526511	3.096157724030823	1.7080231854358734	0.0018963934674020976	0.014317304293810614	AC112198.1
ENSG00000235151	13.25178916775309	4.794068923035939	0.9527372599951495	5.965420470684744e-8	2.20433333466747e-6	AC114730.2
ENSG00000236700	3.2225309039603056	6.68884698783915	2.9131070671280495	1.264383630426655e-4	0.0016090249337712675	LINC01010
ENSG00000238975	20.198748209594257	3.101122124258528	0.847553101047033	1.262321708937803e-5	2.3920576809254439e-4	snoU13
ENSG00000248367	11.961666409544108	-3.528932976390222	1.1267411906453912	8.597847966215477e-5	0.00118892209506489	CTB-129O4.1
ENSG00000249835	10.336870973085151	3.2079941220060375	1.0406546537988537	7.106901051339943e-5	0.0010114914663226621	VCAN-AS1
ENSG00000251127	4.470488869127552	7.403688457320944	2.8436432024580007	4.789016144853741e-6	1.0341994389005579e-4	RP11-280G9.1
ENSG00000251230	19.473181614446926	4.460531289801517	0.8656172480172832	1.2447486867375158e-8	5.411266948836686e-7	RP11-701P16.5
ENSG00000255398	168.00849501979098	5.488632913620952	0.8392198029513095	4.469979867834109e-12	4.2473322991791345e-10	HCAR3
ENSG00000255443	16.16678135582473	3.0607036901639844	1.055307807949653	1.6378052998181425e-4	0.002018577328756715	RP1-68D18.4
ENSG00000258987	2.409009234920245	3.220675812439776	2.5199444666042345	0.004620113261430904	0.02820964882990874	RP11-131H24.4
ENSG00000259342	6.430075566497774	5.690492223181698	1.784544649590312	1.5081779201017787e-5	2.778779521487617e-4	RP11-519G16.5
ENSG00000259354	3.537125753228284	4.465128363336761	1.7842762442835147	1.6832638125776212e-4	0.0020641637979286094	RP11-519G16.3
ENSG00000261026	14.054220902765783	7.271097063942614	1.4888807362735308	7.986806353918178e-11	5.79522669040303e-9	CTD-3247F14.2
ENSG00000262745	4.143338832082142	3.0034074229547367	1.1686174460474072	5.965467217535784e-4	0.005742157880304344	CTD-2377D24.8
ENSG00000267453	6.536156516111502	-3.0162906183639424	1.350169252103482	0.0011701187627938142	0.009826830720870273	AC004791.2
ENSG00000267632	5.236819581572962	3.7888275675960843	1.4936659059669397	3.1985990364037924e-4	0.003504552684800747	RP11-400F19.18
ENSG00000268734	334.0267584504725	3.342416901527936	0.3907157994384291	8.107563154657947e-19	2.488897156739149e-16	CTB-61M7.2
ENSG00000268865	4.478339450049325	5.192859914881249	1.830735837822753	1.0022215286407343e-4	0.0013448774971417088	AC026310.1
ENSG00000269952	5.956255145565838	3.0043726041750523	1.2574166176865027	7.259992034040428e-4	0.006699471126452137	RP11-324I22.3
ENSG00000271614	342.19057801759345	3.0038035334153212	0.3867275762199416	7.372859790821492e-16	1.4145965794812696e-13	LINC00936
ENSG00000271858	2.6305926155908477	-4.350369776160603	2.842038432697027	0.002607924970450522	0.018297656420664457	XXcos-LUCA11.4
ENSG00000272112	9.319669371616413	-3.9107542827579276	1.1144963304195916	1.8616436576175747e-5	3.2990441868651054e-4	CTB-113P19.5
ENSG00000272379	117.37128692583892	3.34671828073026	0.5713894427840126	3.258836620308453e-10	2.0132144248184168e-8	RP1-257A7.5
ENSG00000272576	2.9155576272549304	-4.4541309089800745	2.984161145349496	0.0027219465742669446	0.01889172937145134	RP11-365H22.2
ENSG00000272953	5.179490260690289	-3.318109149637346	1.813445881142002	6.489359121497518e-4	0.006128190814498886	RP11-1275H24.2
