# Supplementary material for: Latency-associated DNA methylation patterns among HIV-1 infected individuals with distinct disease progression courses or antiretroviral virologic response
Source: Sci Rep. 2021 Nov 26;11:22993. doi: 10.1038/s41598-021-02463-0 (PMC8626465; doi:10.1038/s41598-021-02463-0)
Supplement: Supplementary file 8 — Supplementary Information 8. [file 41598_2021_2463_MOESM8_ESM.xlsx]

## Sheet: Plan1
Biologic pathways for differentially Expressed Genes in Virologic Failure compared to Control Group
geneSet	description	link	size	overlap	expect	enrichmentRatio	pValue	FDR	overlapId	userId
R-HSA-6783783	Interleukin-10 signaling	http://reactome.org/PathwayBrowser/#/R-HSA-6783783	47	18	0.454235	39.627	0	0	1230; 1435; 1437; 2919; 2920; 3552; 3553; 3554; 3569; 3586; 3593; 3976; 5743; 6347; 6348; 6351; 6364; 941	IL1R1; CSF1; CD80; CCL3; CSF2; CCL4; IL6; IL10; IL12B; CCL20; LIF; CCR1; PTGS2; CXCL1; IL1B; IL1A; CXCL2; CCL2
R-HSA-1280215	Cytokine Signaling in Immune system	http://reactome.org/PathwayBrowser/#/R-HSA-1280215	688	30	6.64923	4.5118	9.63452e-13	6.07322e-10	1230; 1435; 1437; 1958; 2919; 2920; 3091; 3429; 3552; 3553; 3554; 3569; 3586; 3593; 3656; 3976; 4318; 5008; 5055; 51330; 5743; 6347; 6348; 6351; 6364; 7412; 8638; 8808; 8995; 941	IL1R1; OASL; IRAK2; HIF1A; OSM; CSF1; CD80; TNFSF18; CCL3; CSF2; CCL4; IL6; IL10; MMP9; IL12B; TNFRSF12A; CCL20; LIF; IL1RL2; EGR1; CCR1; PTGS2; CXCL1; SERPINB2; IL1B; IFI27; VCAM1; IL1A; CXCL2; CCL2
R-HSA-449147	Signaling by Interleukins	http://reactome.org/PathwayBrowser/#/R-HSA-449147	462	25	4.46504	5.59906	1.05438e-12	6.07322e-10	1230; 1435; 1437; 2919; 2920; 3091; 3552; 3553; 3554; 3569; 3586; 3593; 3656; 3976; 4318; 5008; 5055; 5743; 6347; 6348; 6351; 6364; 7412; 8808; 941	IL1R1; IRAK2; HIF1A; OSM; CSF1; CD80; CCL3; CSF2; CCL4; IL6; IL10; MMP9; IL12B; CCL20; LIF; IL1RL2; CCR1; PTGS2; CXCL1; SERPINB2; IL1B; VCAM1; IL1A; CXCL2; CCL2
R-HSA-6785807	Interleukin-4 and Interleukin-13 signaling	http://reactome.org/PathwayBrowser/#/R-HSA-6785807	108	12	1.04377	11.4967	4.44241e-10	1.91912e-07	3091; 3552; 3553; 3569; 3586; 3593; 3976; 4318; 5008; 5743; 6347; 7412	HIF1A; OSM; IL6; IL10; MMP9; IL12B; LIF; PTGS2; IL1B; VCAM1; IL1A; CCL2
R-HSA-418594	G alpha (i) signalling events	http://reactome.org/PathwayBrowser/#/R-HSA-418594	396	17	3.82717	4.44192	2.11359e-07	7.30455e-05	1230; 151; 2358; 2919; 2920; 2921; 338442; 5996; 6004; 6351; 6364; 6372; 6383; 6385; 719; 8843; 9560	RGS16; SDC4; CCL4; CXCL6; FPR2; C3AR1; RGS1; CCL20; ADRA2B; CCR1; HCAR3; CXCL1; HCAR2; SDC2; CCL4L2; CXCL2; CXCL3
R-HSA-380108	Chemokine receptors bind chemokines	http://reactome.org/PathwayBrowser/#/R-HSA-380108	48	7	0.4639	15.0895	3.4045e-07	9.80497e-05	1230; 2919; 2920; 2921; 6364; 6372; 9034	CXCL6; CCL20; CCRL2; CCR1; CXCL1; CXCL2; CXCL3
R-HSA-373076	Class A/1 (Rhodopsin-like receptors)	http://reactome.org/PathwayBrowser/#/R-HSA-373076	324	15	3.13132	4.79031	4.56423e-07	0.000112671	1230; 151; 1906; 1910; 2358; 2867; 2919; 2920; 2921; 338442; 6364; 6372; 719; 8843; 9034	FFAR2; EDN1; CXCL6; FPR2; C3AR1; CCL20; CCRL2; ADRA2B; CCR1; HCAR3; CXCL1; HCAR2; EDNRB; CXCL2; CXCL3
R-HSA-375276	Peptide ligand-binding receptors	http://reactome.org/PathwayBrowser/#/R-HSA-375276	190	11	1.83627	5.9904	2.06366e-06	0.00044575	1230; 1906; 1910; 2358; 2919; 2920; 2921; 6364; 6372; 719; 9034	EDN1; CXCL6; FPR2; C3AR1; CCL20; CCRL2; CCR1; CXCL1; EDNRB; CXCL2; CXCL3
R-HSA-168256	Immune System	http://reactome.org/PathwayBrowser/#/R-HSA-168256	1997	39	19.3002	2.02071	3.80473e-06	0.000730507	1230; 1435; 1437; 1958; 2204; 2215; 2358; 2919; 2920; 3091; 3429; 3552; 3553; 3554; 3569; 3586; 3593; 3656; 3976; 4318; 4973; 5008; 5055; 51330; 53831; 5743; 5806; 6347; 6348; 6351; 6364; 7130; 719; 7412; 80329; 8638; 8808; 8995; 941	IL1R1; OASL; IRAK2; HIF1A; OSM; CSF1; CD80; TNFSF18; CCL3; CSF2; CCL4; IL6; IL10; FPR2; MMP9; C3AR1; IL12B; FCAR; FCGR3B; TNFRSF12A; CCL20; GPR84; TNFAIP6; LIF; IL1RL2; EGR1; CCR1; PTGS2; PTX3; ULBP1; CXCL1; SERPINB2; IL1B; IFI27; VCAM1; IL1A; CXCL2; OLR1; CCL2
R-HSA-500792	GPCR ligand binding	http://reactome.org/PathwayBrowser/#/R-HSA-500792	457	15	4.41671	3.39619	3.05022e-05	0.00527078	1230; 151; 1906; 1910; 2358; 2867; 2919; 2920; 2921; 338442; 6364; 6372; 719; 8843; 9034	FFAR2; EDN1; CXCL6; FPR2; C3AR1; CCL20; CCRL2; ADRA2B; CCR1; HCAR3; CXCL1; HCAR2; EDNRB; CXCL2; CXCL3
R-HSA-372790	Signaling by GPCR	http://reactome.org/PathwayBrowser/#/R-HSA-372790	1162	22	11.2302	1.959	0.00142313	0.220404	1230; 151; 1906; 1910; 2358; 2867; 2919; 2920; 2921; 338442; 53831; 5996; 6004; 6351; 6364; 6372; 6383; 6385; 719; 8843; 9034; 9560	FFAR2; RGS16; SDC4; EDN1; CCL4; CXCL6; FPR2; C3AR1; RGS1; CCL20; GPR84; CCRL2; ADRA2B; CCR1; HCAR3; CXCL1; HCAR2; SDC2; EDNRB; CCL4L2; CXCL2; CXCL3
R-HSA-6783589	Interleukin-6 family signaling	http://reactome.org/PathwayBrowser/#/R-HSA-6783589	24	3	0.23195	12.9338	0.00153058	0.220404	3569; 3976; 5008	OSM; IL6; LIF
R-HSA-388396	GPCR downstream signalling	http://reactome.org/PathwayBrowser/#/R-HSA-388396	1100	21	10.631	1.97535	0.00167963	0.223261	1230; 151; 1906; 1910; 2358; 2867; 2919; 2920; 2921; 338442; 53831; 5996; 6004; 6351; 6364; 6372; 6383; 6385; 719; 8843; 9560	FFAR2; RGS16; SDC4; EDN1; CCL4; CXCL6; FPR2; C3AR1; RGS1; CCL20; GPR84; ADRA2B; CCR1; HCAR3; CXCL1; HCAR2; SDC2; EDNRB; CCL4L2; CXCL2; CXCL3
R-HSA-448706	Interleukin-1 processing	http://reactome.org/PathwayBrowser/#/R-HSA-448706	7	2	0.0676521	29.563	0.00188194	0.232285	3552; 3553	IL1B; IL1A
R-HSA-202733	Cell surface interactions at the vascular wall	http://reactome.org/PathwayBrowser/#/R-HSA-202733	137	6	1.32405	4.53156	0.00208279	0.239937	23657; 4973; 6383; 6385; 7056; 8140	SLC7A5; SDC4; SLC7A11; THBD; SDC2; OLR1
R-HSA-3000171	Non-integrin membrane-ECM interactions	http://reactome.org/PathwayBrowser/#/R-HSA-3000171	59	4	0.57021	7.01496	0.00249045	0.268969	1288; 3914; 6383; 6385	SDC4; COL4A6; LAMB3; SDC2
R-HSA-8957275	Post-translational protein phosphorylation	http://reactome.org/PathwayBrowser/#/R-HSA-8957275	108	5	1.04377	4.79031	0.00388055	0.394446	1435; 3569; 54757; 6383; 6696	CSF1; FAM20A; IL6; SDC2; SPP1
R-HSA-381426	Regulation of Insulin-like Growth Factor (IGF) transport and uptake by Insulin-like Growth Factor Binding Proteins (IGFBPs)	http://reactome.org/PathwayBrowser/#/R-HSA-381426	125	5	1.20807	4.13882	0.00718103	0.674195	1435; 3569; 54757; 6383; 6696	CSF1; FAM20A; IL6; SDC2; SPP1
R-HSA-3656237	Defective EXT2 causes exostoses 2	http://reactome.org/PathwayBrowser/#/R-HSA-3656237	14	2	0.135304	14.7815	0.00780319	0.674195	6383; 6385	SDC4; SDC2
R-HSA-3656253	Defective EXT1 causes exostoses 1, TRPS2 and CHDS	http://reactome.org/PathwayBrowser/#/R-HSA-3656253	14	2	0.135304	14.7815	0.00780319	0.674195	6383; 6385	SDC4; SDC2
R-HSA-1474244	Extracellular matrix organization	http://reactome.org/PathwayBrowser/#/R-HSA-1474244	301	8	2.90904	2.75005	0.00861458	0.702769	1288; 3914; 4318; 4327; 6383; 6385; 6696; 7412	MMP19; SDC4; MMP9; COL4A6; LAMB3; SDC2; VCAM1; SPP1
R-HSA-2214320	Anchoring fibril formation	http://reactome.org/PathwayBrowser/#/R-HSA-2214320	15	2	0.144969	13.7961	0.00894729	0.702769	1288; 3914	COL4A6; LAMB3
R-HSA-9020591	Interleukin-12 signaling	http://reactome.org/PathwayBrowser/#/R-HSA-9020591	48	3	0.4639	6.46691	0.0110655	0.760608	3586; 3593; 5055	IL10; IL12B; SERPINB2
R-HSA-446652	Interleukin-1 family signaling	http://reactome.org/PathwayBrowser/#/R-HSA-446652	139	5	1.34338	3.72196	0.0110795	0.760608	3552; 3553; 3554; 3656; 8808	IL1R1; IRAK2; IL1RL2; IL1B; IL1A
R-HSA-1474228	Degradation of the extracellular matrix	http://reactome.org/PathwayBrowser/#/R-HSA-1474228	140	5	1.35304	3.69538	0.0114038	0.760608	1288; 3914; 4318; 4327; 6696	MMP19; MMP9; COL4A6; LAMB3; SPP1
R-HSA-6788467	IL-6-type cytokine receptor ligand interactions	http://reactome.org/PathwayBrowser/#/R-HSA-6788467	17	2	0.164298	12.173	0.0114443	0.760608	3976; 5008	OSM; LIF
R-HSA-197264	Nicotinamide salvaging	http://reactome.org/PathwayBrowser/#/R-HSA-197264	19	2	0.183627	10.8916	0.0142104	0.90379	10135; 5743	NAMPT; PTGS2
R-HSA-3560783	Defective B4GALT7 causes EDS, progeroid type	http://reactome.org/PathwayBrowser/#/R-HSA-3560783	20	2	0.193292	10.3471	0.0156908	0.90379	6383; 6385	SDC4; SDC2
R-HSA-3560801	Defective B3GAT3 causes JDSSDHD	http://reactome.org/PathwayBrowser/#/R-HSA-3560801	20	2	0.193292	10.3471	0.0156908	0.90379	6383; 6385	SDC4; SDC2
R-HSA-4420332	Defective B3GALT6 causes EDSP2 and SEMDJL1	http://reactome.org/PathwayBrowser/#/R-HSA-4420332	20	2	0.193292	10.3471	0.0156908	0.90379	6383; 6385	SDC4; SDC2
R-HSA-6798695	Neutrophil degranulation	http://reactome.org/PathwayBrowser/#/R-HSA-6798695	479	10	4.62933	2.16014	0.0171938	0.947053	2204; 2215; 2358; 2919; 4318; 4973; 53831; 5806; 7130; 719	FPR2; MMP9; C3AR1; FCAR; FCGR3B; GPR84; TNFAIP6; PTX3; CXCL1; OLR1
R-HSA-9020702	Interleukin-1 signaling	http://reactome.org/PathwayBrowser/#/R-HSA-9020702	103	4	0.995452	4.01828	0.017538	0.947053	3552; 3553; 3554; 3656	IL1R1; IRAK2; IL1B; IL1A
R-HSA-447115	Interleukin-12 family signaling	http://reactome.org/PathwayBrowser/#/R-HSA-447115	58	3	0.560546	5.35193	0.0184219	0.957499	3586; 3593; 5055	IL10; IL12B; SERPINB2
R-HSA-2024096	HS-GAG degradation	http://reactome.org/PathwayBrowser/#/R-HSA-2024096	22	2	0.212621	9.40642	0.0188397	0.957499	6383; 6385	SDC4; SDC2
R-HSA-2022090	Assembly of collagen fibrils and other multimeric structures	http://reactome.org/PathwayBrowser/#/R-HSA-2022090	61	3	0.58954	5.08872	0.0210471	1	1288; 3914; 4318	MMP9; COL4A6; LAMB3
R-HSA-1442490	Collagen degradation	http://reactome.org/PathwayBrowser/#/R-HSA-1442490	64	3	0.618533	4.85018	0.0238672	1	1288; 4318; 4327	MMP19; MMP9; COL4A6
R-HSA-210991	Basigin interactions	http://reactome.org/PathwayBrowser/#/R-HSA-210991	25	2	0.241615	8.27765	0.0240134	1	23657; 8140	SLC7A5; SLC7A11
R-HSA-380994	ATF4 activates genes	http://reactome.org/PathwayBrowser/#/R-HSA-380994	25	2	0.241615	8.27765	0.0240134	1	467; 6347	ATF3; CCL2
R-HSA-1971475	A tetrasaccharide linker sequence is required for GAG synthesis	http://reactome.org/PathwayBrowser/#/R-HSA-1971475	26	2	0.251279	7.95928	0.0258529	1	6383; 6385	SDC4; SDC2
R-HSA-3000170	Syndecan interactions	http://reactome.org/PathwayBrowser/#/R-HSA-3000170	27	2	0.260944	7.66449	0.0277479	1	6383; 6385	SDC4; SDC2
R-HSA-909733	Interferon alpha/beta signaling	http://reactome.org/PathwayBrowser/#/R-HSA-909733	69	3	0.666856	4.49872	0.0290001	1	1958; 3429; 8638	OASL; EGR1; IFI27
R-HSA-381042	PERK regulates gene expression	http://reactome.org/PathwayBrowser/#/R-HSA-381042	28	2	0.270608	7.39076	0.029697	1	467; 6347	ATF3; CCL2
R-HSA-2219530	Constitutive Signaling by Aberrant PI3K in Cancer	http://reactome.org/PathwayBrowser/#/R-HSA-2219530	71	3	0.686185	4.372	0.0312042	1	2069; 4233; 941	CD80; EREG; MET
R-HSA-3000157	Laminin interactions	http://reactome.org/PathwayBrowser/#/R-HSA-3000157	30	2	0.289937	6.89804	0.0337531	1	1288; 3914	COL4A6; LAMB3
R-HSA-8874081	MET activates PTK2 signaling	http://reactome.org/PathwayBrowser/#/R-HSA-8874081	30	2	0.289937	6.89804	0.0337531	1	3914; 4233	LAMB3; MET
R-HSA-2022928	HS-GAG biosynthesis	http://reactome.org/PathwayBrowser/#/R-HSA-2022928	31	2	0.299602	6.67552	0.0358577	1	6383; 6385	SDC4; SDC2
R-HSA-196807	Nicotinate metabolism	http://reactome.org/PathwayBrowser/#/R-HSA-196807	31	2	0.299602	6.67552	0.0358577	1	10135; 5743	NAMPT; PTGS2
R-HSA-109582	Hemostasis	http://reactome.org/PathwayBrowser/#/R-HSA-109582	620	11	5.99204	1.83577	0.036653	1	10184; 151; 2152; 23657; 2627; 4973; 5055; 6383; 6385; 7056; 8140	GATA6; LHFPL2; SLC7A5; SDC4; SLC7A11; ADRA2B; F3; THBD; SDC2; SERPINB2; OLR1
R-HSA-352230	Amino acid transport across the plasma membrane	http://reactome.org/PathwayBrowser/#/R-HSA-352230	33	2	0.318931	6.27094	0.0402141	1	23657; 8140	SLC7A5; SLC7A11
R-HSA-8849473	PTK6 Expression	http://reactome.org/PathwayBrowser/#/R-HSA-8849473	5	1	0.0483229	20.6941	0.0474067	1	3091	HIF1A
